# Supplementary material for: Expression Profile Analysis to Identify Circular RNA Expression Signatures in Muscle Development of Wu'an Goat Longissimus Dorsi Tissues
Source: Front Vet Sci. 2022 Apr 18;9:833946. doi: 10.3389/fvets.2022.833946 (PMC9062782; doi:10.3389/fvets.2022.833946)
Supplement: Supplementary Table 1 — All circRNAs and their host genes identified in this study. [file Table_1.XLSX]

## Sheet: Sheet1
ID	mon1_readcount	mon9_readcount	log2FoldChange	pval	padj
novel_circ_0005934	258.329	86.8965	1.5683	4.86e-13	7.95e-10
novel_circ_0007486	214.083	510.909	-1.2521	2.37e-11	1.94e-08
novel_circ_0005314	168.024	40.8309	2.032	7.43e-11	4.05e-08
novel_circ_0003474	0.96095	36.6431	-5.0396	4.47e-08	1.83e-05
novel_circ_0009845	18.8088	63.8637	-1.7488	1.56e-05	0.0051055
novel_circ_0009405	4.31349	33.5022	-2.8718	5.13e-05	0.013979
novel_circ_0008755	23.5684	68.0514	-1.5196	6.06e-05	0.014156
novel_circ_0008103	0	19.892	-6.8709	9.8e-05	0.020025
novel_circ_0005186	0	18.845	-6.8	0.00012339	0.020163
novel_circ_0005319	21.1603	0	6.8143	0.00011693	0.020163
novel_circ_0003487	19.0778	0	6.692	0.00016907	0.025114
novel_circ_0009256	17.0443	0	6.5393	0.0002719	0.037024
novel_circ_0007263	17.3477	0	6.5254	0.00030078	0.037037
novel_circ_0007586	45.1599	12.5633	1.8217	0.00031733	0.037037
novel_circ_0008525	16.1072	0	6.461	0.00034536	0.037621
novel_circ_0003615	117.772	53.3942	1.1346	0.00041138	0.042012
novel_circ_0000134	387.487	242.891	0.67304	0.00047449	0.045607
novel_circ_0001683	176.631	95.272	0.8873	0.00054113	0.045931
novel_circ_0003342	13.7899	0	6.2678	0.00059345	0.045931
novel_circ_0003795	13.8013	0	6.2607	0.00061178	0.045931
novel_circ_0007269	0.635456	13.6103	-4.0857	0.00061838	0.045931
novel_circ_0010092	0	12.5633	-6.2641	0.00061842	0.045931
novel_circ_0009528	5.35473	26.1736	-2.2424	0.00065642	0.046635
novel_circ_0007147	12.5195	0	6.139	0.00084781	0.055642
novel_circ_0008479	11.8384	39.7839	-1.722	0.00088536	0.055642
novel_circ_0010848	0	11.5164	-6.148	0.00085187	0.055642
novel_circ_0001645	11.289	0	6.0035	0.0012128	0.066058
novel_circ_0004896	0	10.4695	-6.0202	0.0011975	0.066058
novel_circ_0006290	27.4527	6.28167	2.0836	0.0011679	0.066058
novel_circ_0010562	2.18369	17.7981	-2.9006	0.0011329	0.066058
novel_circ_0004879	179.197	278.487	-0.63433	0.0012559	0.066198
novel_circ_0000664	9.097	0	5.7093	0.0025474	0.078587
novel_circ_0000767	10.1144	0	5.8451	0.0018368	0.078587
novel_circ_0001170	9.80758	0	5.8029	0.0020409	0.078587
novel_circ_0001373	120.29	64.9106	0.88592	0.0017586	0.078587
novel_circ_0002233	0.96095	12.5633	-3.4667	0.0024107	0.078587
novel_circ_0002345	10.3358	0	5.8864	0.0016377	0.078587
novel_circ_0002494	0	9.42251	-5.8783	0.0017235	0.078587
novel_circ_0002779	66.7719	30.3614	1.13	0.0020049	0.078587
novel_circ_0004331	0	8.37556	-5.719	0.002549	0.078587
novel_circ_0005071	282.613	411.449	-0.54158	0.0021908	0.078587
novel_circ_0006292	10.0662	0	5.8491	0.0018009	0.078587
novel_circ_0006497	0	8.37556	-5.719	0.002549	0.078587
novel_circ_0006499	0	9.42251	-5.8783	0.0017235	0.078587
novel_circ_0006573	9.7537	0	5.7972	0.002068	0.078587
novel_circ_0007057	21.3469	4.18778	2.2878	0.0017004	0.078587
novel_circ_0007768	0	8.37556	-5.719	0.002549	0.078587
novel_circ_0008065	0	8.37556	-5.719	0.002549	0.078587
novel_circ_0008265	9.08406	0	5.7116	0.0025236	0.078587
novel_circ_0008589	0	8.37556	-5.719	0.002549	0.078587
novel_circ_0008656	0	8.37556	-5.719	0.002549	0.078587
novel_circ_0009130	10.1331	0	5.8381	0.0018861	0.078587
novel_circ_0009706	9.30491	0	5.7252	0.0024879	0.078587
novel_circ_0000674	9.03277	0	5.6962	0.0026394	0.079866
novel_circ_0002553	8.70986	0	5.6462	0.0029742	0.085259
novel_circ_0003531	8.7311	0	5.649	0.0029553	0.085259
novel_circ_0009210	10.1414	33.5022	-1.7008	0.0029674	0.085259
novel_circ_0001862	8.43513	0	5.612	0.0031955	0.090025
novel_circ_0002949	8.52578	0	5.6007	0.003347	0.092694
novel_circ_0003145	8.17905	0	5.5722	0.0034958	0.093643
novel_circ_0005422	2.24222	17.7981	-2.8549	0.0034527	0.093643
novel_circ_0003530	8.38643	0	5.5622	0.0037111	0.093653
novel_circ_0004145	30.4008	8.37556	1.8224	0.003653	0.093653
novel_circ_0004836	8.22464	0	5.5685	0.0035553	0.093653
novel_circ_0005759	8.12311	0	5.5496	0.0037255	0.093653
novel_circ_0003992	30.2257	9.42251	1.654	0.0038511	0.095345
novel_circ_0002766	73.616	32.4553	1.1709	0.0042966	0.097509
novel_circ_0003360	7.78103	0	5.4956	0.0041975	0.097509
novel_circ_0004932	7.88515	0	5.5015	0.0041739	0.097509
novel_circ_0005010	7.9095	0	5.5127	0.0040458	0.097509
novel_circ_0005225	7.88879	0	5.4994	0.0042027	0.097509
novel_circ_0009143	7.85562	0	5.4923	0.0042765	0.097509
novel_circ_0007201	16.6572	3.14084	2.3258	0.0045093	0.10093
novel_circ_0006871	54.6711	24.0797	1.1729	0.0046012	0.1016
novel_circ_0006384	8.36313	0	5.4703	0.0048566	0.10581
novel_circ_0000469	0.608515	9.42251	-3.5629	0.0057423	0.11877
novel_circ_0002141	21.7688	51.3003	-1.2268	0.0056571	0.11877
novel_circ_0004655	2.23445	14.6572	-2.6026	0.00557	0.11877
novel_circ_0005255	17.1238	43.9717	-1.3416	0.0056798	0.11877
novel_circ_0009589	60.8696	28.2675	1.0971	0.0058476	0.11944
novel_circ_0000238	18.6003	4.18778	2.0873	0.006463	0.13038
novel_circ_0000319	0.96095	10.4695	-3.1976	0.0074026	0.14751
novel_circ_0005518	15.4293	37.69	-1.2752	0.0084657	0.15954
novel_circ_0005539	36.3461	69.0984	-0.92061	0.0084943	0.15954
novel_circ_0005574	12.861	2.09389	2.4998	0.0081584	0.15954
novel_circ_0007637	5.31744	19.892	-1.8548	0.0083707	0.15954
novel_circ_0009690	39.0868	15.7042	1.2991	0.0084229	0.15954
novel_circ_0003640	30.0697	10.4695	1.4983	0.0087025	0.16159
novel_circ_0001569	27.0879	57.582	-1.0757	0.010526	0.18553
novel_circ_0004037	0.608515	8.37556	-3.3904	0.010412	0.18553
novel_circ_0004252	3.13116	14.6572	-2.147	0.010317	0.18553
novel_circ_0005387	27.4309	9.42251	1.5141	0.010771	0.18553
novel_circ_0005750	36.597	69.0984	-0.90996	0.010356	0.18553
novel_circ_0006721	0.640633	8.37556	-3.366	0.010787	0.18553
novel_circ_0008019	3.41419	16.7511	-2.2029	0.010582	0.18553
novel_circ_0000320	33.984	64.9106	-0.92842	0.011227	0.1911
novel_circ_0000898	47.4942	0	5.3531	0.012333	0.20776
novel_circ_0005599	14.8187	3.14084	2.1537	0.012475	0.20801
novel_circ_0007977	13.7982	33.5022	-1.2633	0.012689	0.2087
novel_circ_0008355	16.6867	4.18778	1.9339	0.012772	0.2087
novel_circ_0007480	0.953184	9.42251	-3.0472	0.012908	0.20884
novel_circ_0003443	61.8181	31.4084	0.96847	0.014761	0.23646
novel_circ_0000321	1.28127	10.4695	-2.8276	0.014958	0.2373
novel_circ_0001469	8.4859	24.0797	-1.4775	0.015899	0.24743
novel_circ_0005367	22.5524	6.28167	1.7918	0.015766	0.24743
novel_circ_0001097	1.24397	9.42251	-2.7181	0.016412	0.24831
novel_circ_0004841	11.8115	2.09389	2.373	0.016402	0.24831
novel_circ_0006231	4.08694	15.7042	-1.8836	0.016129	0.24831
novel_circ_0002851	14.1781	3.14084	2.09	0.016909	0.25349
novel_circ_0002215	4.10041	15.7042	-1.8797	0.017363	0.25792
novel_circ_0000314	6.26545	20.9389	-1.6958	0.017597	0.25836
novel_circ_0005939	10.8376	0	4.9637	0.017867	0.25836
novel_circ_0007303	64.8945	35.5961	0.86115	0.017862	0.25836
novel_circ_0004151	14.2475	3.14084	2.0938	0.018029	0.25841
novel_circ_0003186	4.7084	18.845	-1.9337	0.018383	0.25999
novel_circ_0005523	13.879	3.14084	2.0603	0.018457	0.25999
novel_circ_0000209	10.9723	0	4.9121	0.01968	0.26298
novel_circ_0004496	0.635456	7.32862	-3.1732	0.019667	0.26298
novel_circ_0004572	3.47531	15.7042	-2.0909	0.019789	0.26298
novel_circ_0006010	0.640633	7.32862	-3.169	0.019796	0.26298
novel_circ_0008420	0.608515	7.32862	-3.1951	0.019077	0.26298
novel_circ_0008726	13.467	3.14084	2.0217	0.019448	0.26298
novel_circ_0010819	0.635456	7.32862	-3.1732	0.019667	0.26298
novel_circ_0004033	52.1027	99.4598	-0.92298	0.020545	0.27073
novel_circ_0005313	13.4613	3.14084	2.0191	0.021199	0.27711
novel_circ_0003661	0.912773	8.37556	-2.9014	0.021695	0.28135
novel_circ_0003016	52.6995	85.8495	-0.70052	0.022511	0.28964
novel_circ_0005316	13.5374	3.14084	2.0229	0.023179	0.2959
novel_circ_0005362	10.6831	2.09389	2.2338	0.023669	0.29981
novel_circ_0008591	24.0758	8.37556	1.4886	0.024941	0.30881
novel_circ_0008765	1.86596	10.4695	-2.3427	0.024944	0.30881
novel_circ_0009477	1.27091	9.42251	-2.6792	0.024946	0.30881
novel_circ_0003590	8.90429	0	4.7144	0.026155	0.32133
novel_circ_0001640	10.3788	2.09389	2.1921	0.027589	0.33393
novel_circ_0002794	20.9059	7.32862	1.48	0.027523	0.33393
novel_circ_0003057	1.24397	8.37556	-2.5482	0.028879	0.34444
novel_circ_0006925	1.24397	8.37556	-2.5482	0.028879	0.34444
novel_circ_0000631	13.0336	34.5492	-1.3824	0.029648	0.35104
novel_circ_0005378	57.5321	30.3614	0.91288	0.0301	0.35383
novel_circ_0003279	15.2231	4.18778	1.7988	0.031588	0.36349
novel_circ_0003608	3.73968	13.6103	-1.7948	0.031523	0.36349
novel_circ_0009049	2.77873	12.5633	-2.0664	0.031234	0.36349
novel_circ_0007361	2.82691	11.5164	-1.9427	0.032152	0.36739
novel_circ_0002168	10.1067	2.09389	2.1509	0.033417	0.37919
novel_circ_0002703	11.6632	27.2206	-1.2052	0.033823	0.38115
novel_circ_0010284	33.7277	13.6103	1.2877	0.034291	0.38378
novel_circ_0007189	69.9627	38.737	0.84635	0.034726	0.386
novel_circ_0009691	31.0715	12.5633	1.281	0.035342	0.39019
novel_circ_0006914	5.04789	15.7042	-1.5931	0.035778	0.39236
novel_circ_0009736	68.7153	37.69	0.86092	0.036652	0.39709
novel_circ_0009864	12.237	3.14084	1.8819	0.036696	0.39709
novel_circ_0000273	0.953184	7.32862	-2.6792	0.039993	0.39753
novel_circ_0000881	4.69804	14.6572	-1.5909	0.040872	0.39753
novel_circ_0002692	46.6812	25.1267	0.88448	0.040492	0.39753
novel_circ_0003500	10.1382	2.09389	2.1456	0.040415	0.39753
novel_circ_0003813	0.912773	7.32862	-2.7075	0.038237	0.39753
novel_circ_0005772	0.96095	7.32862	-2.6738	0.040332	0.39753
novel_circ_0006192	0.953184	7.32862	-2.6792	0.039993	0.39753
novel_circ_0007707	18.7081	6.28167	1.5291	0.040298	0.39753
novel_circ_0007760	91.4443	59.6759	0.61289	0.039309	0.39753
novel_circ_0008524	1.52129	9.42251	-2.4218	0.039923	0.39753
novel_circ_0008559	8.26313	0	4.4769	0.037493	0.39753
novel_circ_0008899	68.5258	15.7042	2.02	0.040844	0.39753
novel_circ_0009033	10.4995	2.09389	2.1867	0.0408	0.39753
novel_circ_0009688	0.96095	7.32862	-2.6738	0.040332	0.39753
novel_circ_0010173	9.79722	2.09389	2.1049	0.040004	0.39753
novel_circ_0010332	156.986	112.023	0.4855	0.040058	0.39753
novel_circ_0010817	5.04477	17.7981	-1.7562	0.03705	0.39753
novel_circ_0006196	13.7821	4.18778	1.6621	0.041394	0.40022
novel_circ_0005517	1.28127	8.37556	-2.5017	0.042296	0.40653
novel_circ_0004077	1.87943	9.42251	-2.1841	0.043409	0.41479
novel_circ_0002853	200.947	55.4881	1.7828	0.045459	0.43186
novel_circ_0004141	13.1612	32.4553	-1.2755	0.045827	0.43284
novel_circ_0002149	15.3516	5.23473	1.5084	0.04666	0.43818
novel_circ_0000323	9.71693	23.0328	-1.2211	0.047916	0.44645
novel_circ_0010052	11.5394	3.14084	1.8002	0.048088	0.44645
novel_circ_0000563	17.1528	34.5492	-0.99514	0.048555	0.44824
novel_circ_0000015	7.2264	0	5.3977	0.0051979	NA
novel_circ_0000026	5.60823	0	5.0542	0.010563	NA
novel_circ_0000036	6.99673	0	5.3198	0.0062817	NA
novel_circ_0000044	0	3.14084	-4.3557	0.036155	NA
novel_circ_0000045	0	4.18778	-4.7621	0.018546	NA
novel_circ_0000048	5.63776	0	5.0679	0.01024	NA
novel_circ_0000070	3.44889	0	4.3884	0.033742	NA
novel_circ_0000094	0	7.32862	-5.5372	0.0038978	NA
novel_circ_0000117	0	4.18778	-4.7621	0.018546	NA
novel_circ_0000131	3.76921	0	4.5129	0.027672	NA
novel_circ_0000150	3.14464	0	4.2586	0.041099	NA
novel_circ_0000155	7.23157	0	5.4059	0.0050779	NA
novel_circ_0000172	3.73709	0	4.4899	0.02885	NA
novel_circ_0000190	0	6.28167	-5.3258	0.0062046	NA
novel_circ_0000204	0	3.14084	-4.3557	0.036155	NA
novel_circ_0000240	0	3.14084	-4.3557	0.036155	NA
novel_circ_0000259	0	3.14084	-4.3557	0.036155	NA
novel_circ_0000268	4.07347	0	4.6206	0.023156	NA
novel_circ_0000312	0	3.14084	-4.3557	0.036155	NA
novel_circ_0000363	4.11594	0	4.4886	0.030144	NA
novel_circ_0000388	0	3.14084	-4.3557	0.036155	NA
novel_circ_0000425	0	3.14084	-4.3557	0.036155	NA
novel_circ_0000457	5.6134	0	5.05	0.010681	NA
novel_circ_0000533	0	4.18778	-4.7621	0.018546	NA
novel_circ_0000580	3.80133	0	4.5088	0.027993	NA
novel_circ_0000602	3.37895	0	4.212	0.045627	NA
novel_circ_0000605	0	3.14084	-4.3557	0.036155	NA
novel_circ_0000612	0	3.14084	-4.3557	0.036155	NA
novel_circ_0000623	0	3.14084	-4.3557	0.036155	NA
novel_circ_0000630	3.40589	0	4.3493	0.036095	NA
novel_circ_0000643	6.60388	0	5.2731	0.0067933	NA
novel_circ_0000652	3.7635	0	4.3811	0.035413	NA
novel_circ_0000658	3.42195	0	4.3661	0.035063	NA
novel_circ_0000677	3.15811	0	4.2552	0.041398	NA
novel_circ_0000719	0.635456	6.28167	-2.9467	0.036413	NA
novel_circ_0000746	0	3.14084	-4.3557	0.036155	NA
novel_circ_0000778	0	3.14084	-4.3557	0.036155	NA
novel_circ_0000781	0	5.23473	-5.0737	0.010385	NA
novel_circ_0000858	0	3.14084	-4.3557	0.036155	NA
novel_circ_0000890	0	5.23473	-5.0737	0.010385	NA
novel_circ_0000913	0	4.18778	-4.7621	0.018546	NA
novel_circ_0000935	0	3.14084	-4.3557	0.036155	NA
novel_circ_0000951	6.79002	0	5.1817	0.0088562	NA
novel_circ_0001016	3.42766	0	4.2526	0.042822	NA
novel_circ_0001029	5.00283	0	4.7731	0.018774	NA
novel_circ_0001030	4.38031	0	4.7165	0.019681	NA
novel_circ_0001060	0	4.18778	-4.7621	0.018546	NA
novel_circ_0001068	0	4.18778	-4.7621	0.018546	NA
novel_circ_0001072	3.39501	0	4.2309	0.044281	NA
novel_circ_0001094	5.26873	0	4.8444	0.016578	NA
novel_circ_0001106	4.0227	0	4.4751	0.03065	NA
novel_circ_0001137	0	3.14084	-4.3557	0.036155	NA
novel_circ_0001156	0	4.18778	-4.7621	0.018546	NA
novel_circ_0001175	0	4.18778	-4.7621	0.018546	NA
novel_circ_0001213	0	4.18778	-4.7621	0.018546	NA
novel_circ_0001226	0	6.28167	-5.3258	0.0062046	NA
novel_circ_0001234	5.88036	0	5.0924	0.0099526	NA
novel_circ_0001243	5.06189	0	4.8632	0.015499	NA
novel_circ_0001347	0	4.18778	-4.7621	0.018546	NA
novel_circ_0001356	5.30915	0	4.976	0.012296	NA
novel_circ_0001357	0	3.14084	-4.3557	0.036155	NA
novel_circ_0001371	0	3.14084	-4.3557	0.036155	NA
novel_circ_0001384	0	6.28167	-5.3258	0.0062046	NA
novel_circ_0001444	4.70063	0	4.8122	0.016619	NA
novel_circ_0001507	7.15852	0	5.2625	0.0074916	NA
novel_circ_0001519	3.73968	0	4.496	0.028512	NA
novel_circ_0001562	0	3.14084	-4.3557	0.036155	NA
novel_circ_0001564	4.77886	0	4.704	0.021157	NA
novel_circ_0001580	7.19375	0	5.395	0.005218	NA
novel_circ_0001614	5.66987	0	5.074	0.01012	NA
novel_circ_0001638	3.78786	0	4.5104	0.027865	NA
novel_circ_0001643	0	3.14084	-4.3557	0.036155	NA
novel_circ_0001664	0	7.32862	-5.5372	0.0038978	NA
novel_circ_0001727	4.07088	0	4.6168	0.023332	NA
novel_circ_0001741	0	4.18778	-4.7621	0.018546	NA
novel_circ_0001746	0	7.32862	-5.5372	0.0038978	NA
novel_circ_0001751	3.16069	0	4.259	0.041132	NA
novel_circ_0001773	6.93249	0	5.3469	0.0057766	NA
novel_circ_0001778	0	5.23473	-5.0737	0.010385	NA
novel_circ_0001787	7.53271	0	5.4488	0.0046636	NA
novel_circ_0001820	3.78786	0	4.5104	0.027865	NA
novel_circ_0001830	3.11511	0	4.2396	0.042354	NA
novel_circ_0001833	0	3.14084	-4.3557	0.036155	NA
novel_circ_0001839	0	3.14084	-4.3557	0.036155	NA
novel_circ_0001869	3.76921	0	4.5129	0.027672	NA
novel_circ_0001870	3.13116	0	4.2537	0.041395	NA
novel_circ_0001948	0	4.18778	-4.7621	0.018546	NA
novel_circ_0001967	5.3765	0	4.9898	0.011985	NA
novel_circ_0001976	0	4.18778	-4.7621	0.018546	NA
novel_circ_0001990	0	5.23473	-5.0737	0.010385	NA
novel_circ_0002038	7.44154	0	5.4037	0.0052628	NA
novel_circ_0002041	4.05741	0	4.6111	0.023572	NA
novel_circ_0002057	0	3.14084	-4.3557	0.036155	NA
novel_circ_0002058	4.94842	0	4.7559	0.019369	NA
novel_circ_0002142	0	3.14084	-4.3557	0.036155	NA
novel_circ_0002169	4.7571	0	4.8133	0.016686	NA
novel_circ_0002189	0	3.14084	-4.3557	0.036155	NA
novel_circ_0002222	4.74622	0	4.8169	0.016532	NA
novel_circ_0002240	0	3.14084	-4.3557	0.036155	NA
novel_circ_0002258	0	3.14084	-4.3557	0.036155	NA
novel_circ_0002265	3.78009	0	4.5081	0.027968	NA
novel_circ_0002307	3.40072	0	4.2399	0.043645	NA
novel_circ_0002320	3.78527	0	4.5146	0.027628	NA
novel_circ_0002330	0	6.28167	-5.3258	0.0062046	NA
novel_circ_0002355	0	3.14084	-4.3557	0.036155	NA
novel_circ_0002375	3.75056	0	4.4958	0.028558	NA
novel_circ_0002376	0	4.18778	-4.7621	0.018546	NA
novel_circ_0002417	0	3.14084	-4.3557	0.036155	NA
novel_circ_0002418	3.14722	0	4.2595	0.041043	NA
novel_circ_0002486	4.73328	0	4.8055	0.016934	NA
novel_circ_0002517	0	3.14084	-4.3557	0.036155	NA
novel_circ_0002526	4.33472	0	4.6802	0.021158	NA
novel_circ_0002527	4.68198	0	4.8096	0.016683	NA
novel_circ_0002554	0	3.14084	-4.3557	0.036155	NA
novel_circ_0002562	6.23333	0	5.0761	0.010806	NA
novel_circ_0002577	7.24245	0	5.4015	0.00515	NA
novel_circ_0002585	4.06	0	4.6118	0.023544	NA
novel_circ_0002590	0	3.14084	-4.3557	0.036155	NA
novel_circ_0002621	0	3.14084	-4.3557	0.036155	NA
novel_circ_0002640	0	3.14084	-4.3557	0.036155	NA
novel_circ_0002643	0	4.18778	-4.7621	0.018546	NA
novel_circ_0002649	4.65245	0	4.7864	0.017508	NA
novel_circ_0002652	0	3.14084	-4.3557	0.036155	NA
novel_circ_0002675	3.75886	0	4.3755	0.035756	NA
novel_circ_0002710	3.16069	0	4.259	0.041132	NA
novel_circ_0002739	6.65259	0	5.2731	0.0068327	NA
novel_circ_0002750	4.41555	0	4.7143	0.01985	NA
novel_circ_0002783	5.30708	0	4.8559	0.016226	NA
novel_circ_0002804	0	3.14084	-4.3557	0.036155	NA
novel_circ_0002823	0	4.18778	-4.7621	0.018546	NA
novel_circ_0002904	0	4.18778	-4.7621	0.018546	NA
novel_circ_0002933	3.44319	0	4.2581	0.042486	NA
novel_circ_0003048	4.103	0	4.6255	0.022995	NA
novel_circ_0003063	3.14981	0	4.2522	0.04158	NA
novel_circ_0003082	0	3.14084	-4.3557	0.036155	NA
novel_circ_0003116	5.31744	0	4.9855	0.012029	NA
novel_circ_0003125	0	3.14084	-4.3557	0.036155	NA
novel_circ_0003162	0	5.23473	-5.0737	0.010385	NA
novel_circ_0003170	0.608515	6.28167	-2.9702	0.035319	NA
novel_circ_0003203	4.96242	0	4.766	0.018984	NA
novel_circ_0003204	3.73968	0	4.496	0.028512	NA
novel_circ_0003238	3.75315	0	4.5051	0.028054	NA
novel_circ_0003244	5.96584	0	5.1308	0.0091132	NA
novel_circ_0003252	3.41936	0	4.3653	0.035108	NA
novel_circ_0003270	3.41107	0	4.2436	0.043415	NA
novel_circ_0003322	0	4.18778	-4.7621	0.018546	NA
novel_circ_0003332	0	3.14084	-4.3557	0.036155	NA
novel_circ_0003334	6.65	0	5.2706	0.0068773	NA
novel_circ_0003351	5.64605	0	5.0563	0.010554	NA
novel_circ_0003357	3.77439	0	4.5008	0.028353	NA
novel_circ_0003387	0	3.14084	-4.3557	0.036155	NA
novel_circ_0003395	3.78786	0	4.5104	0.027865	NA
novel_circ_0003428	0	3.14084	-4.3557	0.036155	NA
novel_circ_0003436	3.76662	0	4.5091	0.027874	NA
novel_circ_0003441	0	3.14084	-4.3557	0.036155	NA
novel_circ_0003445	0	3.14084	-4.3557	0.036155	NA
novel_circ_0003473	7.11034	0	5.2468	0.0077672	NA
novel_circ_0003488	0	3.14084	-4.3557	0.036155	NA
novel_circ_0003509	3.11769	0	4.2405	0.042296	NA
novel_circ_0003559	0	3.14084	-4.3557	0.036155	NA
novel_circ_0003606	0	4.18778	-4.7621	0.018546	NA
novel_circ_0003633	4.69286	0	4.8104	0.016672	NA
novel_circ_0003639	5.01836	0	4.9067	0.01395	NA
novel_circ_0003667	3.47583	0	4.3838	0.034128	NA
novel_circ_0003704	3.76921	0	4.5129	0.027672	NA
novel_circ_0003713	0	3.14084	-4.3557	0.036155	NA
novel_circ_0003714	0	4.18778	-4.7621	0.018546	NA
novel_circ_0003716	3.83086	0	4.4022	0.034306	NA
novel_circ_0003717	4.47149	0	4.6137	0.024576	NA
novel_circ_0003719	0	3.14084	-4.3557	0.036155	NA
novel_circ_0003763	4.0227	0	4.4751	0.03065	NA
novel_circ_0003790	5.02924	0	4.9111	0.013822	NA
novel_circ_0003793	7.29375	0	5.3632	0.005782	NA
novel_circ_0003811	5.3392	0	4.9643	0.012693	NA
novel_circ_0003828	0	3.14084	-4.3557	0.036155	NA
novel_circ_0003869	3.45407	0	4.3817	0.034181	NA
novel_circ_0003876	0	3.14084	-4.3557	0.036155	NA
novel_circ_0003884	5.3682	0	4.9933	0.011872	NA
novel_circ_0003885	4.0227	0	4.4751	0.03065	NA
novel_circ_0003901	3.39501	0	4.2309	0.044281	NA
novel_circ_0003910	5.42985	0	4.8796	0.01558	NA
novel_circ_0003980	4.43937	0	4.7193	0.019694	NA
novel_circ_0003983	4.08694	0	4.6243	0.023015	NA
novel_circ_0004008	0	3.14084	-4.3557	0.036155	NA
novel_circ_0004018	3.19281	0	4.147	0.049765	NA
novel_circ_0004026	0	5.23473	-5.0737	0.010385	NA
novel_circ_0004032	3.75574	0	4.5058	0.028019	NA
novel_circ_0004036	4.04653	0	4.5961	0.02428	NA
novel_circ_0004075	3.47013	0	4.3819	0.034226	NA
novel_circ_0004090	4.05482	0	4.6019	0.024016	NA
novel_circ_0004136	0	3.14084	-4.3557	0.036155	NA
novel_circ_0004171	0	5.23473	-5.0737	0.010385	NA
novel_circ_0004183	3.7775	0	4.4955	0.028659	NA
novel_circ_0004184	7.34399	0	5.2901	0.007098	NA
novel_circ_0004209	3.4546	0	4.2518	0.042978	NA
novel_circ_0004210	0	5.23473	-5.0737	0.010385	NA
novel_circ_0004231	0	3.14084	-4.3557	0.036155	NA
novel_circ_0004280	0	3.14084	-4.3557	0.036155	NA
novel_circ_0004293	3.13375	0	4.2493	0.041724	NA
novel_circ_0004318	3.47842	0	4.3897	0.033767	NA
novel_circ_0004325	0	3.14084	-4.3557	0.036155	NA
novel_circ_0004345	0	3.14084	-4.3557	0.036155	NA
novel_circ_0004430	0	4.18778	-4.7621	0.018546	NA
novel_circ_0004493	5.06395	0	4.9075	0.013997	NA
novel_circ_0004532	0	6.28167	-5.3258	0.0062046	NA
novel_circ_0004537	5.31744	0	4.9855	0.012029	NA
novel_circ_0004557	0	3.14084	-4.3557	0.036155	NA
novel_circ_0004562	0	3.14084	-4.3557	0.036155	NA
novel_circ_0004571	0	3.14084	-4.3557	0.036155	NA
novel_circ_0004621	0	5.23473	-5.0737	0.010385	NA
novel_circ_0004626	3.47013	0	4.3819	0.034226	NA
novel_circ_0004637	4.69286	0	4.8104	0.016672	NA
novel_circ_0004650	0	4.18778	-4.7621	0.018546	NA
novel_circ_0004706	3.73968	0	4.496	0.028512	NA
novel_circ_0004732	0	4.18778	-4.7621	0.018546	NA
novel_circ_0004734	0	4.18778	-4.7621	0.018546	NA
novel_circ_0004766	4.73016	0	4.8208	0.016354	NA
novel_circ_0004770	6.23798	0	5.1908	0.008082	NA
novel_circ_0004782	3.46495	0	4.3937	0.03347	NA
novel_circ_0004806	4.12682	0	4.5975	0.02442	NA
novel_circ_0004810	0	3.14084	-4.3557	0.036155	NA
novel_circ_0004860	0	5.23473	-5.0737	0.010385	NA
novel_circ_0004861	5.92854	0	5.1328	0.0090267	NA
novel_circ_0004863	0	5.23473	-5.0737	0.010385	NA
novel_circ_0004867	0	5.23473	-5.0737	0.010385	NA
novel_circ_0004877	3.16069	0	4.259	0.041132	NA
novel_circ_0004878	0	4.18778	-4.7621	0.018546	NA
novel_circ_0004908	0	3.14084	-4.3557	0.036155	NA
novel_circ_0004921	3.77233	0	4.3717	0.036041	NA
novel_circ_0004996	0	5.23473	-5.0737	0.010385	NA
novel_circ_0004997	0	3.14084	-4.3557	0.036155	NA
novel_circ_0004999	0	3.14084	-4.3557	0.036155	NA
novel_circ_0005001	0	3.14084	-4.3557	0.036155	NA
novel_circ_0005021	3.45407	0	4.3817	0.034181	NA
novel_circ_0005043	7.19428	0	5.3795	0.0054573	NA
novel_circ_0005068	0	3.14084	-4.3557	0.036155	NA
novel_circ_0005094	4.08953	0	4.625	0.022988	NA
novel_circ_0005138	0	4.18778	-4.7621	0.018546	NA
novel_circ_0005154	3.14722	0	4.2595	0.041043	NA
novel_circ_0005157	3.14464	0	4.2586	0.041099	NA
novel_circ_0005159	3.79045	0	4.4993	0.028485	NA
novel_circ_0005170	0	3.14084	-4.3557	0.036155	NA
novel_circ_0005180	0	4.18778	-4.7621	0.018546	NA
novel_circ_0005236	0	3.14084	-4.3557	0.036155	NA
novel_circ_0005278	3.13116	0	4.2537	0.041395	NA
novel_circ_0005283	4.70063	0	4.8122	0.016619	NA
novel_circ_0005324	0	4.18778	-4.7621	0.018546	NA
novel_circ_0005359	7.55759	0	5.451	0.0046468	NA
novel_circ_0005371	0	3.14084	-4.3557	0.036155	NA
novel_circ_0005394	6.01195	0	5.1364	0.0090305	NA
novel_circ_0005426	3.79045	0	4.4993	0.028485	NA
novel_circ_0005458	4.08382	0	4.4932	0.029798	NA
novel_circ_0005461	0	4.18778	-4.7621	0.018546	NA
novel_circ_0005470	3.46495	0	4.3937	0.03347	NA
novel_circ_0005522	0	3.14084	-4.3557	0.036155	NA
novel_circ_0005538	4.38602	0	4.7058	0.02015	NA
novel_circ_0005550	3.14464	0	4.2586	0.041099	NA
novel_circ_0005571	0	3.14084	-4.3557	0.036155	NA
novel_circ_0005627	0	5.23473	-5.0737	0.010385	NA
novel_circ_0005657	0	3.14084	-4.3557	0.036155	NA
novel_circ_0005698	3.14722	0	4.2595	0.041043	NA
novel_circ_0005701	3.8205	0	4.3869	0.035226	NA
novel_circ_0005724	0	3.14084	-4.3557	0.036155	NA
novel_circ_0005742	0	3.14084	-4.3557	0.036155	NA
novel_circ_0005761	0	3.14084	-4.3557	0.036155	NA
novel_circ_0005762	3.13116	0	4.2537	0.041395	NA
novel_circ_0005764	0	3.14084	-4.3557	0.036155	NA
novel_circ_0005803	0	3.14084	-4.3557	0.036155	NA
novel_circ_0005806	0	4.18778	-4.7621	0.018546	NA
novel_circ_0005807	3.46236	0	4.3899	0.033701	NA
novel_circ_0005812	0	4.18778	-4.7621	0.018546	NA
novel_circ_0005817	5.6564	0	5.0715	0.01017	NA
novel_circ_0005833	0	6.28167	-5.3258	0.0062046	NA
novel_circ_0005852	0	3.14084	-4.3557	0.036155	NA
novel_circ_0005863	6.27321	0	5.2118	0.0076753	NA
novel_circ_0005885	0.640633	6.28167	-2.9423	0.036621	NA
novel_circ_0005892	4.68716	0	4.7969	0.017174	NA
novel_circ_0005899	0	4.18778	-4.7621	0.018546	NA
novel_circ_0005907	3.73139	0	4.3707	0.035972	NA
novel_circ_0005908	4.09988	0	4.4926	0.029877	NA
novel_circ_0005923	0	3.14084	-4.3557	0.036155	NA
novel_circ_0005926	0	4.18778	-4.7621	0.018546	NA
novel_circ_0005962	4.76487	0	4.7987	0.017252	NA
novel_circ_0005986	0	5.23473	-5.0737	0.010385	NA
novel_circ_0005990	5.03183	0	4.9117	0.013808	NA
novel_circ_0006006	0	3.14084	-4.3557	0.036155	NA
novel_circ_0006035	0	4.18778	-4.7621	0.018546	NA
novel_circ_0006045	0	3.14084	-4.3557	0.036155	NA
novel_circ_0006046	3.10164	0	4.2244	0.043418	NA
novel_circ_0006070	0	3.14084	-4.3557	0.036155	NA
novel_circ_0006089	5.97984	0	5.1359	0.009007	NA
novel_circ_0006126	4.07347	0	4.6206	0.023156	NA
novel_circ_0006140	0	4.18778	-4.7621	0.018546	NA
novel_circ_0006187	0	5.23473	-5.0737	0.010385	NA
novel_circ_0006190	3.45148	0	4.3893	0.033698	NA
novel_circ_0006191	3.4463	0	4.3792	0.034314	NA
novel_circ_0006249	3.50277	0	4.2688	0.041934	NA
novel_circ_0006298	5.02095	0	4.9006	0.014154	NA
novel_circ_0006304	0	3.14084	-4.3557	0.036155	NA
novel_circ_0006326	0	6.28167	-5.3258	0.0062046	NA
novel_circ_0006330	4.08953	0	4.625	0.022988	NA
novel_circ_0006331	5.30915	0	4.976	0.012296	NA
novel_circ_0006332	4.41243	0	4.7212	0.019553	NA
novel_circ_0006361	0	5.23473	-5.0737	0.010385	NA
novel_circ_0006395	0	4.18778	-4.7621	0.018546	NA
novel_circ_0006413	0	3.14084	-4.3557	0.036155	NA
novel_circ_0006433	5.63517	0	5.0638	0.010342	NA
novel_circ_0006434	3.13116	0	4.2537	0.041395	NA
novel_circ_0006439	0	4.18778	-4.7621	0.018546	NA
novel_circ_0006488	0	4.18778	-4.7621	0.018546	NA
novel_circ_0006568	3.11769	0	4.2405	0.042296	NA
novel_circ_0006583	5.22056	0	4.8112	0.017732	NA
novel_circ_0006682	3.69927	0	4.3482	0.037325	NA
novel_circ_0006690	0	3.14084	-4.3557	0.036155	NA
novel_circ_0006716	0	3.14084	-4.3557	0.036155	NA
novel_circ_0006770	0	5.23473	-5.0737	0.010385	NA
novel_circ_0006797	0	4.18778	-4.7621	0.018546	NA
novel_circ_0006808	4.44714	0	4.6948	0.020764	NA
novel_circ_0006927	0	4.18778	-4.7621	0.018546	NA
novel_circ_0006946	3.74538	0	4.3752	0.035731	NA
novel_circ_0006949	0	3.14084	-4.3557	0.036155	NA
novel_circ_0006974	0	4.18778	-4.7621	0.018546	NA
novel_circ_0006996	0	3.14084	-4.3557	0.036155	NA
novel_circ_0006998	3.45407	0	4.3817	0.034181	NA
novel_circ_0007013	0	3.14084	-4.3557	0.036155	NA
novel_circ_0007049	3.78268	0	4.5139	0.027662	NA
novel_circ_0007069	0	4.18778	-4.7621	0.018546	NA
novel_circ_0007080	0	3.14084	-4.3557	0.036155	NA
novel_circ_0007085	5.02095	0	4.9006	0.014154	NA
novel_circ_0007141	0	3.14084	-4.3557	0.036155	NA
novel_circ_0007148	0	3.14084	-4.3557	0.036155	NA
novel_circ_0007163	3.13375	0	4.2493	0.041724	NA
novel_circ_0007166	0	4.18778	-4.7621	0.018546	NA
novel_circ_0007170	4.12682	0	4.5975	0.02442	NA
novel_circ_0007177	5.32055	0	4.8558	0.016248	NA
novel_circ_0007178	3.78527	0	4.5146	0.027628	NA
novel_circ_0007187	4.39896	0	4.7091	0.020039	NA
novel_circ_0007225	0.640633	6.28167	-2.9423	0.036621	NA
novel_circ_0007256	4.78145	0	4.7085	0.020969	NA
novel_circ_0007322	0	4.18778	-4.7621	0.018546	NA
novel_circ_0007323	0	3.14084	-4.3557	0.036155	NA
novel_circ_0007331	0	3.14084	-4.3557	0.036155	NA
novel_circ_0007343	5.99331	0	5.1316	0.0091232	NA
novel_circ_0007348	6.59353	0	5.2811	0.0066359	NA
novel_circ_0007408	5.3682	0	4.9933	0.011872	NA
novel_circ_0007416	0	4.18778	-4.7621	0.018546	NA
novel_circ_0007420	0	6.28167	-5.3258	0.0062046	NA
novel_circ_0007434	0	5.23473	-5.0737	0.010385	NA
novel_circ_0007436	0	6.28167	-5.3258	0.0062046	NA
novel_circ_0007455	0	3.14084	-4.3557	0.036155	NA
novel_circ_0007456	0	3.14084	-4.3557	0.036155	NA
novel_circ_0007459	4.39378	0	4.725	0.01935	NA
novel_circ_0007461	7.2181	0	5.4048	0.0050858	NA
novel_circ_0007476	4.70375	0	4.7984	0.017149	NA
novel_circ_0007522	0	3.14084	-4.3557	0.036155	NA
novel_circ_0007592	3.14981	0	4.2522	0.04158	NA
novel_circ_0007620	0	3.14084	-4.3557	0.036155	NA
novel_circ_0007639	0	4.18778	-4.7621	0.018546	NA
novel_circ_0007699	0	5.23473	-5.0737	0.010385	NA
novel_circ_0007718	3.49137	0	4.2516	0.043129	NA
novel_circ_0007725	0	4.18778	-4.7621	0.018546	NA
novel_circ_0007820	4.97277	0	4.882	0.014697	NA
novel_circ_0007823	0	3.14084	-4.3557	0.036155	NA
novel_circ_0007827	0	5.23473	-5.0737	0.010385	NA
novel_circ_0007860	0	3.14084	-4.3557	0.036155	NA
novel_circ_0007882	4.36425	0	4.709	0.019965	NA
novel_circ_0007921	0	4.18778	-4.7621	0.018546	NA
novel_circ_0007934	4.14859	0	4.5144	0.028804	NA
novel_circ_0007947	0	5.23473	-5.0737	0.010385	NA
novel_circ_0007964	0	4.18778	-4.7621	0.018546	NA
novel_circ_0007980	3.4836	0	4.3863	0.033997	NA
novel_circ_0007984	0	3.14084	-4.3557	0.036155	NA
novel_circ_0008009	0	4.18778	-4.7621	0.018546	NA
novel_circ_0008046	0	3.14084	-4.3557	0.036155	NA
novel_circ_0008076	3.73968	0	4.496	0.028512	NA
novel_circ_0008083	4.06259	0	4.604	0.023931	NA
novel_circ_0008086	4.08953	0	4.625	0.022988	NA
novel_circ_0008143	0	4.18778	-4.7621	0.018546	NA
novel_circ_0008152	3.48101	0	4.3906	0.033723	NA
novel_circ_0008165	3.19022	0	4.1479	0.049687	NA
novel_circ_0008168	0	5.23473	-5.0737	0.010385	NA
novel_circ_0008179	4.69545	0	4.8162	0.016461	NA
novel_circ_0008234	3.41419	0	4.2478	0.043118	NA
novel_circ_0008266	0	3.14084	-4.3557	0.036155	NA
novel_circ_0008302	0	5.23473	-5.0737	0.010385	NA
novel_circ_0008303	3.18764	0	4.145	0.049902	NA
novel_circ_0008309	0	3.14084	-4.3557	0.036155	NA
novel_circ_0008361	5.62428	0	5.0627	0.010358	NA
novel_circ_0008364	3.48101	0	4.3906	0.033723	NA
novel_circ_0008365	4.37772	0	4.7189	0.019571	NA
novel_circ_0008409	4.72757	0	4.8237	0.016244	NA
novel_circ_0008443	3.15552	0	4.244	0.042199	NA
novel_circ_0008468	5.71752	0	4.9263	0.014481	NA
novel_circ_0008515	3.50536	0	4.2767	0.041384	NA
novel_circ_0008519	5.0453	0	4.9125	0.013802	NA
novel_circ_0008526	3.14722	0	4.2595	0.041043	NA
novel_circ_0008547	4.94894	0	4.7604	0.019187	NA
novel_circ_0008560	0	3.14084	-4.3557	0.036155	NA
novel_circ_0008614	0	5.23473	-5.0737	0.010385	NA
novel_circ_0008635	4.43937	0	4.7193	0.019694	NA
novel_circ_0008674	4.30778	0	4.5544	0.027172	NA
novel_circ_0008689	0	3.14084	-4.3557	0.036155	NA
novel_circ_0008693	0	3.14084	-4.3557	0.036155	NA
novel_circ_0008706	0	3.14084	-4.3557	0.036155	NA
novel_circ_0008735	0	3.14084	-4.3557	0.036155	NA
novel_circ_0008739	3.45148	0	4.3893	0.033698	NA
novel_circ_0008761	0	3.14084	-4.3557	0.036155	NA
novel_circ_0008803	3.73709	0	4.4899	0.02885	NA
novel_circ_0008811	3.79356	0	4.5003	0.028443	NA
novel_circ_0008875	5.30656	0	4.9807	0.012154	NA
novel_circ_0008879	5.72687	0	4.9282	0.014431	NA
novel_circ_0008903	4.78663	0	4.7115	0.020846	NA
novel_circ_0008979	0	5.23473	-5.0737	0.010385	NA
novel_circ_0008984	4.66851	0	4.7988	0.017065	NA
novel_circ_0009008	4.38808	0	4.5944	0.025326	NA
novel_circ_0009018	3.4836	0	4.3863	0.033997	NA
novel_circ_0009037	5.01836	0	4.9067	0.01395	NA
novel_circ_0009110	3.13116	0	4.2537	0.041395	NA
novel_circ_0009167	3.46754	0	4.3915	0.033614	NA
novel_circ_0009169	4.39378	0	4.725	0.01935	NA
novel_circ_0009186	0	4.18778	-4.7621	0.018546	NA
novel_circ_0009242	0	3.14084	-4.3557	0.036155	NA
novel_circ_0009261	6.58265	0	5.2794	0.0066597	NA
novel_circ_0009273	0	4.18778	-4.7621	0.018546	NA
novel_circ_0009333	0	5.23473	-5.0737	0.010385	NA
novel_circ_0009406	0	4.18778	-4.7621	0.018546	NA
novel_circ_0009409	0	6.28167	-5.3258	0.0062046	NA
novel_circ_0009452	7.51459	0	5.4463	0.0046888	NA
novel_circ_0009472	4.03617	0	4.4814	0.03033	NA
novel_circ_0009495	3.14981	0	4.2522	0.04158	NA
novel_circ_0009502	7.1834	0	5.3879	0.0053199	NA
novel_circ_0009534	0	5.23473	-5.0737	0.010385	NA
novel_circ_0009546	6.65259	0	5.2731	0.0068327	NA
novel_circ_0009563	0	3.14084	-4.3557	0.036155	NA
novel_circ_0009569	0	7.32862	-5.5372	0.0038978	NA
novel_circ_0009582	0	4.18778	-4.7621	0.018546	NA
novel_circ_0009684	4.37202	0	4.5911	0.025454	NA
novel_circ_0009708	5.66987	0	5.074	0.01012	NA
novel_circ_0009710	3.18764	0	4.145	0.049902	NA
novel_circ_0009715	3.73968	0	4.496	0.028512	NA
novel_circ_0009716	5.30397	0	4.9802	0.012166	NA
novel_circ_0009738	5.09295	0	4.7573	0.019576	NA
novel_circ_0009739	0	4.18778	-4.7621	0.018546	NA
novel_circ_0009805	0	3.14084	-4.3557	0.036155	NA
novel_circ_0009840	0	3.14084	-4.3557	0.036155	NA
novel_circ_0009849	3.13116	0	4.2537	0.041395	NA
novel_circ_0009889	5.35215	0	4.9946	0.011811	NA
novel_circ_0009893	0	3.14084	-4.3557	0.036155	NA
novel_circ_0009914	0	3.14084	-4.3557	0.036155	NA
novel_circ_0009919	0	3.14084	-4.3557	0.036155	NA
novel_circ_0009928	0	3.14084	-4.3557	0.036155	NA
novel_circ_0009940	0	4.18778	-4.7621	0.018546	NA
novel_circ_0009942	0	3.14084	-4.3557	0.036155	NA
novel_circ_0009946	0	3.14084	-4.3557	0.036155	NA
novel_circ_0009950	0	7.32862	-5.5372	0.0038978	NA
novel_circ_0009969	0	3.14084	-4.3557	0.036155	NA
novel_circ_0009973	3.13116	0	4.2537	0.041395	NA
novel_circ_0009999	0	7.32862	-5.5372	0.0038978	NA
novel_circ_0010038	0	5.23473	-5.0737	0.010385	NA
novel_circ_0010050	3.79874	0	4.5102	0.027911	NA
novel_circ_0010054	3.11511	0	4.2396	0.042354	NA
novel_circ_0010071	3.71844	0	4.3665	0.0362	NA
novel_circ_0010075	0	4.18778	-4.7621	0.018546	NA
novel_circ_0010093	0	3.14084	-4.3557	0.036155	NA
novel_circ_0010117	3.46495	0	4.3937	0.03347	NA
novel_circ_0010122	4.64986	0	4.7804	0.017739	NA
novel_circ_0010159	0	3.14084	-4.3557	0.036155	NA
novel_circ_0010174	6.60388	0	5.2731	0.0067933	NA
novel_circ_0010184	0	3.14084	-4.3557	0.036155	NA
novel_circ_0010197	3.79874	0	4.5102	0.027911	NA
novel_circ_0010200	4.44196	0	4.7155	0.019858	NA
novel_circ_0010201	3.18764	0	4.145	0.049902	NA
novel_circ_0010209	0.635456	6.28167	-2.9467	0.036413	NA
novel_circ_0010217	3.75056	0	4.4958	0.028558	NA
novel_circ_0010244	3.51313	0	4.2792	0.041236	NA
novel_circ_0010249	0	5.23473	-5.0737	0.010385	NA
novel_circ_0010289	7.49542	0	5.4518	0.0046026	NA
novel_circ_0010338	0	3.14084	-4.3557	0.036155	NA
novel_circ_0010353	4.37772	0	4.7189	0.019571	NA
novel_circ_0010438	6.61476	0	5.2826	0.0066264	NA
novel_circ_0010450	4.35596	0	4.5857	0.025685	NA
novel_circ_0010454	0	3.14084	-4.3557	0.036155	NA
novel_circ_0010466	5.3392	0	4.9643	0.012693	NA
novel_circ_0010482	0	3.14084	-4.3557	0.036155	NA
novel_circ_0010519	0	4.18778	-4.7621	0.018546	NA
novel_circ_0010546	4.14082	0	4.5045	0.029327	NA
novel_circ_0010563	0	3.14084	-4.3557	0.036155	NA
novel_circ_0010566	0	4.18778	-4.7621	0.018546	NA
novel_circ_0010570	5.38479	0	4.9673	0.012667	NA
novel_circ_0010631	3.51313	0	4.2792	0.041236	NA
novel_circ_0010672	4.42331	0	4.7273	0.019319	NA
novel_circ_0010682	4.66022	0	4.6781	0.022059	NA
novel_circ_0010697	0	3.14084	-4.3557	0.036155	NA
novel_circ_0010698	4.3912	0	4.7244	0.019372	NA
novel_circ_0010741	0	3.14084	-4.3557	0.036155	NA
novel_circ_0010796	3.69927	0	4.3482	0.037325	NA
novel_circ_0010804	0	6.28167	-5.3258	0.0062046	NA
novel_circ_0010811	0	4.18778	-4.7621	0.018546	NA
novel_circ_0010816	0	4.18778	-4.7621	0.018546	NA
novel_circ_0010862	0	3.14084	-4.3557	0.036155	NA
novel_circ_0010864	3.82827	0	4.4028	0.034262	NA
novel_circ_0010866	3.73709	0	4.4899	0.02885	NA
novel_circ_0010883	0	3.14084	-4.3557	0.036155	NA
novel_circ_0010906	6.88432	0	5.3395	0.0058655	NA
novel_circ_0010912	5.11471	0	4.7881	0.018383	NA
novel_circ_0010918	0	3.14084	-4.3557	0.036155	NA
novel_circ_0010932	0	4.18778	-4.7621	0.018546	NA
novel_circ_0010934	0	3.14084	-4.3557	0.036155	NA
novel_circ_0010936	0	3.14084	-4.3557	0.036155	NA
