# Supplementary material for: Expression Profile Analysis to Identify Circular RNA Expression Signatures in Muscle Development of Wu'an Goat Longissimus Dorsi Tissues
Source: Front Vet Sci. 2022 Apr 18;9:833946. doi: 10.3389/fvets.2022.833946 (PMC9062782; doi:10.3389/fvets.2022.833946)
Supplement: Supplementary Table 2 — Length data of all identified circRNAs. [file Table_2.XLSX]

## Sheet: Sheet1
chi-miR-103-5p	miRNA	novel_circ_0001880	circ
chi-miR-103-5p	miRNA	novel_circ_0002443	circ
chi-miR-103-5p	miRNA	novel_circ_0002890	circ
chi-miR-103-5p	miRNA	novel_circ_0006286	circ
chi-miR-103-5p	miRNA	novel_circ_0007649	circ
chi-miR-103-5p	miRNA	XM_005675623.3	gene
chi-miR-103-5p	miRNA	XM_018050842.1	gene
chi-miR-103-5p	miRNA	XM_018051140.1	gene
chi-miR-103-5p	miRNA	XM_018051734.1	gene
chi-miR-103-5p	miRNA	XM_018055686.1	gene
chi-miR-103-5p	miRNA	XM_018060511.1	gene
chi-miR-103-5p	miRNA	XM_018066778.1	gene
chi-miR-103-5p	miRNA	XR_001919363.1	gene
chi-miR-106a-5p	miRNA	novel_circ_0005324	circ
chi-miR-106a-5p	miRNA	XM_018047815.1	gene
chi-miR-10a-5p	miRNA	novel_circ_0009736	circ
chi-miR-10a-5p	miRNA	XM_018038806.1	gene
chi-miR-10b-3p	miRNA	novel_circ_0002906	circ
chi-miR-10b-3p	miRNA	novel_circ_0009332	circ
chi-miR-10b-3p	miRNA	XM_005691234.3	gene
chi-miR-1197-3p	miRNA	novel_circ_0003049	circ
chi-miR-1197-3p	miRNA	novel_circ_0009061	circ
chi-miR-1197-3p	miRNA	novel_circ_0010737	circ
chi-miR-1197-3p	miRNA	XM_018044654.1	gene
chi-miR-1224	miRNA	novel_circ_0009057	circ
chi-miR-1224	miRNA	XM_005696339.3	gene
chi-miR-1224	miRNA	XM_013968583.2	gene
chi-miR-1224	miRNA	XM_013972293.2	gene
chi-miR-1224	miRNA	XM_013972555.2	gene
chi-miR-1224	miRNA	XM_018039872.1	gene
chi-miR-1224	miRNA	XM_018040050.1	gene
chi-miR-1224	miRNA	XM_018041062.1	gene
chi-miR-1224	miRNA	XM_018042581.1	gene
chi-miR-1224	miRNA	XM_018042704.1	gene
chi-miR-1224	miRNA	XM_018043635.1	gene
chi-miR-1224	miRNA	XM_018044340.1	gene
chi-miR-1224	miRNA	XM_018045853.1	gene
chi-miR-1224	miRNA	XM_018055387.1	gene
chi-miR-1224	miRNA	XM_018059075.1	gene
chi-miR-1224	miRNA	XM_018059634.1	gene
chi-miR-1224	miRNA	XM_018059662.1	gene
chi-miR-1224	miRNA	XM_018060437.1	gene
chi-miR-1224	miRNA	XM_018060912.1	gene
chi-miR-1224	miRNA	XM_018061231.1	gene
chi-miR-1224	miRNA	XM_018061630.1	gene
chi-miR-1224	miRNA	XM_018064245.1	gene
chi-miR-1224	miRNA	XM_018064971.1	gene
chi-miR-1224	miRNA	XM_018065149.1	gene
chi-miR-1224	miRNA	XM_018065966.1	gene
chi-miR-1224	miRNA	XR_001917001.1	gene
chi-miR-124a	miRNA	novel_circ_0000118	circ
chi-miR-124a	miRNA	novel_circ_0003196	circ
chi-miR-124a	miRNA	XM_005682382.3	gene
chi-miR-125a-3p	miRNA	novel_circ_0000471	circ
chi-miR-125a-3p	miRNA	novel_circ_0003996	circ
chi-miR-125a-3p	miRNA	novel_circ_0005005	circ
chi-miR-125a-3p	miRNA	novel_circ_0005991	circ
chi-miR-125a-3p	miRNA	novel_circ_0006892	circ
chi-miR-125a-3p	miRNA	novel_circ_0009623	circ
chi-miR-125a-3p	miRNA	XM_005691630.2	gene
chi-miR-125a-3p	miRNA	XM_013970310.2	gene
chi-miR-125a-3p	miRNA	XM_013976640.2	gene
chi-miR-125a-3p	miRNA	XM_018038228.1	gene
chi-miR-125a-3p	miRNA	XM_018038616.1	gene
chi-miR-125a-3p	miRNA	XM_018039494.1	gene
chi-miR-125a-3p	miRNA	XM_018054753.1	gene
chi-miR-125a-5p	miRNA	novel_circ_0007632	circ
chi-miR-125a-5p	miRNA	novel_circ_0010268	circ
chi-miR-125a-5p	miRNA	novel_circ_0010318	circ
chi-miR-125a-5p	miRNA	XM_018040304.1	gene
chi-miR-125a-5p	miRNA	XM_018040312.1	gene
chi-miR-125a-5p	miRNA	XM_018041760.1	gene
chi-miR-125a-5p	miRNA	XM_018066612.1	gene
chi-miR-125b-3p	miRNA	novel_circ_0000053	circ
chi-miR-125b-3p	miRNA	novel_circ_0003017	circ
chi-miR-125b-3p	miRNA	novel_circ_0003342	circ
chi-miR-125b-3p	miRNA	novel_circ_0007246	circ
chi-miR-125b-3p	miRNA	novel_circ_0007769	circ
chi-miR-125b-3p	miRNA	novel_circ_0010394	circ
chi-miR-125b-3p	miRNA	XM_005684072.3	gene
chi-miR-125b-3p	miRNA	XM_018043471.1	gene
chi-miR-125b-3p	miRNA	XM_018061906.1	gene
chi-miR-125b-5p	miRNA	novel_circ_0002126	circ
chi-miR-125b-5p	miRNA	novel_circ_0002984	circ
chi-miR-125b-5p	miRNA	novel_circ_0004540	circ
chi-miR-125b-5p	miRNA	novel_circ_0004786	circ
chi-miR-125b-5p	miRNA	novel_circ_0010268	circ
chi-miR-125b-5p	miRNA	novel_circ_0010318	circ
chi-miR-125b-5p	miRNA	XM_018063876.1	gene
chi-miR-127-5p	miRNA	novel_circ_0002744	circ
chi-miR-127-5p	miRNA	novel_circ_0007019	circ
chi-miR-127-5p	miRNA	XM_005699090.2	gene
chi-miR-127-5p	miRNA	XM_018043986.1	gene
chi-miR-1306-5p	miRNA	novel_circ_0001996	circ
chi-miR-1306-5p	miRNA	novel_circ_0002077	circ
chi-miR-1306-5p	miRNA	novel_circ_0002654	circ
chi-miR-1306-5p	miRNA	novel_circ_0002847	circ
chi-miR-1306-5p	miRNA	novel_circ_0004828	circ
chi-miR-1306-5p	miRNA	novel_circ_0005511	circ
chi-miR-1306-5p	miRNA	novel_circ_0006517	circ
chi-miR-1306-5p	miRNA	novel_circ_0006533	circ
chi-miR-1306-5p	miRNA	novel_circ_0007753	circ
chi-miR-1306-5p	miRNA	novel_circ_0008474	circ
chi-miR-1306-5p	miRNA	novel_circ_0010556	circ
chi-miR-1306-5p	miRNA	XM_005683066.2	gene
chi-miR-1306-5p	miRNA	XM_013969830.2	gene
chi-miR-1306-5p	miRNA	XM_018041078.1	gene
chi-miR-1306-5p	miRNA	XM_018043139.1	gene
chi-miR-1306-5p	miRNA	XM_018050468.1	gene
chi-miR-1306-5p	miRNA	XM_018062794.1	gene
chi-miR-1307-3p	miRNA	novel_circ_0003298	circ
chi-miR-1307-3p	miRNA	novel_circ_0007922	circ
chi-miR-1307-3p	miRNA	XM_018067228.1	gene
chi-miR-133b	miRNA	novel_circ_0000473	circ
chi-miR-133b	miRNA	novel_circ_0002068	circ
chi-miR-133b	miRNA	novel_circ_0002693	circ
chi-miR-133b	miRNA	XM_018040540.1	gene
chi-miR-1343	miRNA	novel_circ_0005934	circ
chi-miR-1343	miRNA	XM_018040123.1	gene
chi-miR-1343	miRNA	XM_018040374.1	gene
chi-miR-1343	miRNA	XM_018041327.1	gene
chi-miR-1343	miRNA	XM_018043472.1	gene
chi-miR-1343	miRNA	XM_018044528.1	gene
chi-miR-1343	miRNA	XM_018046431.1	gene
chi-miR-1343	miRNA	XM_018050498.1	gene
chi-miR-1343	miRNA	XM_018056187.1	gene
chi-miR-1343	miRNA	XM_018057635.1	gene
chi-miR-1343	miRNA	XM_018057942.1	gene
chi-miR-1343	miRNA	XM_018060849.1	gene
chi-miR-1343	miRNA	XR_001917640.1	gene
chi-miR-140-3p	miRNA	novel_circ_0001030	circ
chi-miR-140-3p	miRNA	novel_circ_0004723	circ
chi-miR-140-3p	miRNA	novel_circ_0006892	circ
chi-miR-140-3p	miRNA	novel_circ_0007541	circ
chi-miR-140-3p	miRNA	novel_circ_0009623	circ
chi-miR-140-3p	miRNA	XM_005680922.3	gene
chi-miR-140-3p	miRNA	XM_018064979.1	gene
chi-miR-143-3p	miRNA	novel_circ_0003238	circ
chi-miR-143-3p	miRNA	novel_circ_0007057	circ
chi-miR-143-3p	miRNA	XM_018042121.1	gene
chi-miR-143-5p	miRNA	novel_circ_0009755	circ
chi-miR-143-5p	miRNA	XM_005677507.3	gene
chi-miR-143-5p	miRNA	XM_005683848.3	gene
chi-miR-143-5p	miRNA	XM_005699749.2	gene
chi-miR-143-5p	miRNA	XM_018046594.1	gene
chi-miR-143-5p	miRNA	XM_018054682.1	gene
chi-miR-143-5p	miRNA	XM_018056916.1	gene
chi-miR-143-5p	miRNA	XM_018058961.1	gene
chi-miR-143-5p	miRNA	XM_018061903.1	gene
chi-miR-143-5p	miRNA	XR_001295711.2	gene
chi-miR-145-5p	miRNA	novel_circ_0000599	circ
chi-miR-145-5p	miRNA	novel_circ_0000607	circ
chi-miR-145-5p	miRNA	novel_circ_0002717	circ
chi-miR-145-5p	miRNA	novel_circ_0003311	circ
chi-miR-145-5p	miRNA	novel_circ_0006397	circ
chi-miR-145-5p	miRNA	XM_005690296.3	gene
chi-miR-145-5p	miRNA	XM_018043531.1	gene
chi-miR-145-5p	miRNA	XM_018059161.1	gene
chi-miR-150	miRNA	novel_circ_0002190	circ
chi-miR-150	miRNA	novel_circ_0005157	circ
chi-miR-150	miRNA	novel_circ_0006196	circ
chi-miR-150	miRNA	XM_018059211.1	gene
chi-miR-154b-5p	miRNA	novel_circ_0000603	circ
chi-miR-154b-5p	miRNA	novel_circ_0007567	circ
chi-miR-154b-5p	miRNA	novel_circ_0008649	circ
chi-miR-154b-5p	miRNA	XM_018066414.1	gene
chi-miR-15a-5p	miRNA	novel_circ_0000735	circ
chi-miR-15a-5p	miRNA	novel_circ_0001634	circ
chi-miR-15a-5p	miRNA	novel_circ_0007062	circ
chi-miR-15a-5p	miRNA	XM_018057944.1	gene
chi-miR-16b-5p	miRNA	novel_circ_0002126	circ
chi-miR-16b-5p	miRNA	novel_circ_0004764	circ
chi-miR-16b-5p	miRNA	novel_circ_0006731	circ
chi-miR-16b-5p	miRNA	novel_circ_0007293	circ
chi-miR-16b-5p	miRNA	novel_circ_0009455	circ
chi-miR-16b-5p	miRNA	novel_circ_0009457	circ
chi-miR-16b-5p	miRNA	XM_018051106.1	gene
chi-miR-16b-5p	miRNA	XM_018058722.1	gene
chi-miR-17-3p	miRNA	novel_circ_0000231	circ
chi-miR-17-3p	miRNA	novel_circ_0004572	circ
chi-miR-17-3p	miRNA	novel_circ_0004943	circ
chi-miR-17-3p	miRNA	novel_circ_0008151	circ
chi-miR-17-3p	miRNA	XM_005677150.3	gene
chi-miR-17-3p	miRNA	XM_005684663.3	gene
chi-miR-17-3p	miRNA	XM_018038923.1	gene
chi-miR-17-3p	miRNA	XM_018051511.1	gene
chi-miR-17-3p	miRNA	XM_018053876.1	gene
chi-miR-181b-5p	miRNA	novel_circ_0005027	circ
chi-miR-181b-5p	miRNA	novel_circ_0005790	circ
chi-miR-181b-5p	miRNA	novel_circ_0006612	circ
chi-miR-181b-5p	miRNA	novel_circ_0006632	circ
chi-miR-181b-5p	miRNA	novel_circ_0008797	circ
chi-miR-181b-5p	miRNA	XM_018049054.1	gene
chi-miR-181b-5p	miRNA	XM_018050508.1	gene
chi-miR-188-5p	miRNA	NM_001285677.2	gene
chi-miR-188-5p	miRNA	novel_circ_0006182	circ
chi-miR-188-5p	miRNA	XM_005675067.2	gene
chi-miR-188-5p	miRNA	XM_018049164.1	gene
chi-miR-188-5p	miRNA	XM_018052130.1	gene
chi-miR-188-5p	miRNA	XM_018055309.1	gene
chi-miR-188-5p	miRNA	XM_018055310.1	gene
chi-miR-18a-3p	miRNA	novel_circ_0010354	circ
chi-miR-18a-3p	miRNA	XM_013973538.2	gene
chi-miR-18a-3p	miRNA	XM_018038622.1	gene
chi-miR-18a-3p	miRNA	XM_018040040.1	gene
chi-miR-18a-3p	miRNA	XM_018044995.1	gene
chi-miR-18a-3p	miRNA	XM_018059109.1	gene
chi-miR-18a-3p	miRNA	XM_018063207.1	gene
chi-miR-18a-3p	miRNA	XM_018065872.1	gene
chi-miR-18a-3p	miRNA	XR_001919233.1	gene
chi-miR-18b-3p	miRNA	novel_circ_0004745	circ
chi-miR-18b-3p	miRNA	XM_018046878.1	gene
chi-miR-18b-3p	miRNA	XM_018048575.1	gene
chi-miR-18b-3p	miRNA	XM_018048578.1	gene
chi-miR-18b-3p	miRNA	XM_018048581.1	gene
chi-miR-18b-3p	miRNA	XM_018048818.1	gene
chi-miR-193b-3p	miRNA	novel_circ_0008410	circ
chi-miR-193b-3p	miRNA	XM_018052125.1	gene
chi-miR-195-5p	miRNA	novel_circ_0000735	circ
chi-miR-195-5p	miRNA	novel_circ_0001634	circ
chi-miR-195-5p	miRNA	novel_circ_0007062	circ
chi-miR-195-5p	miRNA	novel_circ_0008282	circ
chi-miR-195-5p	miRNA	XM_018051810.1	gene
chi-miR-197-3p	miRNA	novel_circ_0003436	circ
chi-miR-197-3p	miRNA	novel_circ_0005392	circ
chi-miR-197-3p	miRNA	novel_circ_0005550	circ
chi-miR-197-3p	miRNA	novel_circ_0008726	circ
chi-miR-197-3p	miRNA	XM_005682112.2	gene
chi-miR-204-3p	miRNA	novel_circ_0001229	circ
chi-miR-204-3p	miRNA	novel_circ_0001234	circ
chi-miR-204-3p	miRNA	XM_018044744.1	gene
chi-miR-204-3p	miRNA	XM_018047358.1	gene
chi-miR-204-3p	miRNA	XM_018051311.1	gene
chi-miR-204-3p	miRNA	XM_018059696.1	gene
chi-miR-211	miRNA	novel_circ_0005824	circ
chi-miR-211	miRNA	XM_018050657.1	gene
chi-miR-211	miRNA	XM_018062076.1	gene
chi-miR-21-3p	miRNA	novel_circ_0000701	circ
chi-miR-21-3p	miRNA	XM_005680580.2	gene
chi-miR-21-3p	miRNA	XM_018050572.1	gene
chi-miR-21-3p	miRNA	XM_018056433.1	gene
chi-miR-214-3p	miRNA	novel_circ_0002889	circ
chi-miR-214-3p	miRNA	XM_018040773.1	gene
chi-miR-214-3p	miRNA	XM_018044806.1	gene
chi-miR-214-3p	miRNA	XM_018060740.1	gene
chi-miR-214-3p	miRNA	XM_018060994.1	gene
chi-miR-214-3p	miRNA	XM_018065996.1	gene
chi-miR-22-3p	miRNA	novel_circ_0005140	circ
chi-miR-22-3p	miRNA	novel_circ_0007497	circ
chi-miR-22-3p	miRNA	XM_005675358.3	gene
chi-miR-22-3p	miRNA	XM_005677834.2	gene
chi-miR-22-3p	miRNA	XM_018059094.1	gene
chi-miR-22-3p	miRNA	XM_018063507.1	gene
chi-miR-2331	miRNA	novel_circ_0004621	circ
chi-miR-2331	miRNA	XM_005691556.3	gene
chi-miR-2331	miRNA	XM_018044908.1	gene
chi-miR-2331	miRNA	XM_018058808.1	gene
chi-miR-23b-5p	miRNA	novel_circ_0000658	circ
chi-miR-23b-5p	miRNA	novel_circ_0003509	circ
chi-miR-23b-5p	miRNA	XM_018057533.1	gene
chi-miR-23b-5p	miRNA	XM_018060428.1	gene
chi-miR-23b-5p	miRNA	XM_018061536.1	gene
chi-miR-2411-5p	miRNA	novel_circ_0000261	circ
chi-miR-2411-5p	miRNA	novel_circ_0002985	circ
chi-miR-2411-5p	miRNA	novel_circ_0004306	circ
chi-miR-2411-5p	miRNA	novel_circ_0007707	circ
chi-miR-2411-5p	miRNA	XM_005679323.3	gene
chi-miR-2411-5p	miRNA	XM_005680938.2	gene
chi-miR-2411-5p	miRNA	XM_005681488.3	gene
chi-miR-2411-5p	miRNA	XM_005687460.3	gene
chi-miR-2411-5p	miRNA	XM_005692211.3	gene
chi-miR-2411-5p	miRNA	XM_005693410.3	gene
chi-miR-2411-5p	miRNA	XM_005698603.3	gene
chi-miR-2411-5p	miRNA	XM_005700007.3	gene
chi-miR-2411-5p	miRNA	XM_005701302.2	gene
chi-miR-2411-5p	miRNA	XM_005702030.3	gene
chi-miR-2411-5p	miRNA	XM_005702031.3	gene
chi-miR-2411-5p	miRNA	XM_013967429.2	gene
chi-miR-2411-5p	miRNA	XM_013976826.2	gene
chi-miR-2411-5p	miRNA	XM_018038310.1	gene
chi-miR-2411-5p	miRNA	XM_018040724.1	gene
chi-miR-2411-5p	miRNA	XM_018041008.1	gene
chi-miR-2411-5p	miRNA	XM_018043170.1	gene
chi-miR-2411-5p	miRNA	XM_018044340.1	gene
chi-miR-2411-5p	miRNA	XM_018044564.1	gene
chi-miR-2411-5p	miRNA	XM_018045550.1	gene
chi-miR-2411-5p	miRNA	XM_018048016.1	gene
chi-miR-2411-5p	miRNA	XM_018048780.1	gene
chi-miR-2411-5p	miRNA	XM_018052355.1	gene
chi-miR-2411-5p	miRNA	XM_018052680.1	gene
chi-miR-2411-5p	miRNA	XM_018054648.1	gene
chi-miR-2411-5p	miRNA	XM_018055482.1	gene
chi-miR-2411-5p	miRNA	XM_018057599.1	gene
chi-miR-2411-5p	miRNA	XM_018058642.1	gene
chi-miR-2411-5p	miRNA	XM_018060531.1	gene
chi-miR-2411-5p	miRNA	XM_018061857.1	gene
chi-miR-2411-5p	miRNA	XM_018062042.1	gene
chi-miR-2411-5p	miRNA	XM_018062257.1	gene
chi-miR-2411-5p	miRNA	XM_018062376.1	gene
chi-miR-2411-5p	miRNA	XM_018062830.1	gene
chi-miR-2411-5p	miRNA	XM_018063399.1	gene
chi-miR-2411-5p	miRNA	XM_018064739.1	gene
chi-miR-24-3p	miRNA	novel_circ_0000568	circ
chi-miR-24-3p	miRNA	novel_circ_0001419	circ
chi-miR-24-3p	miRNA	novel_circ_0008556	circ
chi-miR-24-3p	miRNA	novel_circ_0010897	circ
chi-miR-24-3p	miRNA	XM_005682752.3	gene
chi-miR-24-3p	miRNA	XM_005688298.2	gene
chi-miR-24-3p	miRNA	XM_005689335.2	gene
chi-miR-24-3p	miRNA	XM_005696592.3	gene
chi-miR-24-3p	miRNA	XM_018038610.1	gene
chi-miR-24-3p	miRNA	XM_018042480.1	gene
chi-miR-24-3p	miRNA	XM_018042978.1	gene
chi-miR-24-3p	miRNA	XM_018046408.1	gene
chi-miR-24-3p	miRNA	XM_018051586.1	gene
chi-miR-24-3p	miRNA	XM_018057446.1	gene
chi-miR-24-3p	miRNA	XM_018057609.1	gene
chi-miR-24-3p	miRNA	XM_018057947.1	gene
chi-miR-24-3p	miRNA	XM_018059189.1	gene
chi-miR-24-3p	miRNA	XM_018059452.1	gene
chi-miR-24-3p	miRNA	XM_018059520.1	gene
chi-miR-24-3p	miRNA	XM_018060414.1	gene
chi-miR-24-3p	miRNA	XM_018062882.1	gene
chi-miR-24-3p	miRNA	XM_018064408.1	gene
chi-miR-24-3p	miRNA	XM_018064536.1	gene
chi-miR-26b-3p	miRNA	novel_circ_0005866	circ
chi-miR-26b-3p	miRNA	novel_circ_0008238	circ
chi-miR-26b-3p	miRNA	novel_circ_0009116	circ
chi-miR-26b-3p	miRNA	novel_circ_0009457	circ
chi-miR-26b-3p	miRNA	XM_005682112.2	gene
chi-miR-26b-3p	miRNA	XM_005682114.3	gene
chi-miR-26b-3p	miRNA	XM_018044912.1	gene
chi-miR-26b-3p	miRNA	XM_018063120.1	gene
chi-miR-27a-3p	miRNA	novel_circ_0003644	circ
chi-miR-27a-3p	miRNA	XM_018051833.1	gene
chi-miR-27b-3p	miRNA	novel_circ_0005400	circ
chi-miR-27b-3p	miRNA	XM_018045882.1	gene
chi-miR-296-3p	miRNA	novel_circ_0000025	circ
chi-miR-296-3p	miRNA	XM_005677219.3	gene
chi-miR-296-3p	miRNA	XM_005683010.3	gene
chi-miR-296-3p	miRNA	XM_005686838.3	gene
chi-miR-296-3p	miRNA	XM_005686857.3	gene
chi-miR-296-3p	miRNA	XM_005693569.2	gene
chi-miR-296-3p	miRNA	XM_005697703.3	gene
chi-miR-296-3p	miRNA	XM_013962461.2	gene
chi-miR-296-3p	miRNA	XM_013972125.2	gene
chi-miR-296-3p	miRNA	XM_013972231.2	gene
chi-miR-296-3p	miRNA	XM_018038382.1	gene
chi-miR-296-3p	miRNA	XM_018041034.1	gene
chi-miR-296-3p	miRNA	XM_018041978.1	gene
chi-miR-296-3p	miRNA	XM_018043136.1	gene
chi-miR-296-3p	miRNA	XM_018043139.1	gene
chi-miR-296-3p	miRNA	XM_018044867.1	gene
chi-miR-296-3p	miRNA	XM_018047639.1	gene
chi-miR-296-3p	miRNA	XM_018047848.1	gene
chi-miR-296-3p	miRNA	XM_018048004.1	gene
chi-miR-296-3p	miRNA	XM_018050304.1	gene
chi-miR-296-3p	miRNA	XM_018054948.1	gene
chi-miR-296-3p	miRNA	XM_018060835.1	gene
chi-miR-296-3p	miRNA	XM_018062094.1	gene
chi-miR-296-3p	miRNA	XM_018062603.1	gene
chi-miR-296-3p	miRNA	XM_018064565.1	gene
chi-miR-296-3p	miRNA	XR_001919578.1	gene
chi-miR-29b-5p	miRNA	NM_001285733.1	gene
chi-miR-29b-5p	miRNA	novel_circ_0000744	circ
chi-miR-29b-5p	miRNA	novel_circ_0003145	circ
chi-miR-29b-5p	miRNA	novel_circ_0005157	circ
chi-miR-29b-5p	miRNA	novel_circ_0005934	circ
chi-miR-29b-5p	miRNA	novel_circ_0007049	circ
chi-miR-29b-5p	miRNA	novel_circ_0010353	circ
chi-miR-29b-5p	miRNA	novel_circ_0010759	circ
chi-miR-30b-3p	miRNA	novel_circ_0000452	circ
chi-miR-30b-3p	miRNA	novel_circ_0000662	circ
chi-miR-30b-3p	miRNA	novel_circ_0002101	circ
chi-miR-30b-3p	miRNA	novel_circ_0004031	circ
chi-miR-30b-3p	miRNA	novel_circ_0004744	circ
chi-miR-30b-3p	miRNA	novel_circ_0004847	circ
chi-miR-30b-3p	miRNA	novel_circ_0005881	circ
chi-miR-30b-3p	miRNA	novel_circ_0006892	circ
chi-miR-30b-3p	miRNA	novel_circ_0006917	circ
chi-miR-30b-3p	miRNA	novel_circ_0007525	circ
chi-miR-30b-3p	miRNA	novel_circ_0007750	circ
chi-miR-30b-3p	miRNA	novel_circ_0008167	circ
chi-miR-30b-3p	miRNA	novel_circ_0008990	circ
chi-miR-30b-3p	miRNA	novel_circ_0009623	circ
chi-miR-30b-3p	miRNA	novel_circ_0010039	circ
chi-miR-30b-3p	miRNA	novel_circ_0010224	circ
chi-miR-30b-3p	miRNA	XM_005675130.3	gene
chi-miR-30b-3p	miRNA	XM_005709567.2	gene
chi-miR-30b-3p	miRNA	XM_013969976.2	gene
chi-miR-30b-3p	miRNA	XM_013972223.2	gene
chi-miR-30b-3p	miRNA	XM_013973256.2	gene
chi-miR-30b-3p	miRNA	XM_018039834.1	gene
chi-miR-30b-3p	miRNA	XM_018043281.1	gene
chi-miR-30b-3p	miRNA	XM_018045221.1	gene
chi-miR-30b-3p	miRNA	XM_018045229.1	gene
chi-miR-30b-3p	miRNA	XM_018048888.1	gene
chi-miR-30b-3p	miRNA	XM_018051487.1	gene
chi-miR-30b-3p	miRNA	XM_018053606.1	gene
chi-miR-30b-3p	miRNA	XM_018053990.1	gene
chi-miR-30b-3p	miRNA	XM_018057270.1	gene
chi-miR-30b-3p	miRNA	XM_018062801.1	gene
chi-miR-30b-3p	miRNA	XM_018063530.1	gene
chi-miR-30b-3p	miRNA	XM_018063602.1	gene
chi-miR-30b-3p	miRNA	XM_018064979.1	gene
chi-miR-30b-3p	miRNA	XM_018064980.1	gene
chi-miR-30b-3p	miRNA	XM_018064998.1	gene
chi-miR-30c-3p	miRNA	novel_circ_0004202	circ
chi-miR-30c-3p	miRNA	novel_circ_0004719	circ
chi-miR-30c-3p	miRNA	novel_circ_0005289	circ
chi-miR-30c-3p	miRNA	novel_circ_0006009	circ
chi-miR-30c-3p	miRNA	XM_005678502.3	gene
chi-miR-30c-3p	miRNA	XM_005680585.3	gene
chi-miR-30c-3p	miRNA	XM_005683051.3	gene
chi-miR-30c-3p	miRNA	XM_005685208.2	gene
chi-miR-30c-3p	miRNA	XM_005695921.3	gene
chi-miR-30c-3p	miRNA	XM_005700752.3	gene
chi-miR-30c-3p	miRNA	XM_018038583.1	gene
chi-miR-30c-3p	miRNA	XM_018045422.1	gene
chi-miR-30c-3p	miRNA	XM_018052723.1	gene
chi-miR-30c-3p	miRNA	XM_018053410.1	gene
chi-miR-30c-3p	miRNA	XM_018056752.1	gene
chi-miR-30c-3p	miRNA	XM_018059452.1	gene
chi-miR-30c-3p	miRNA	XM_018063793.1	gene
chi-miR-30c-3p	miRNA	XM_018065207.1	gene
chi-miR-30c-3p	miRNA	XM_018065452.1	gene
chi-miR-30e-5p	miRNA	novel_circ_0000631	circ
chi-miR-30e-5p	miRNA	XM_005680885.3	gene
chi-miR-30f-3p	miRNA	novel_circ_0006892	circ
chi-miR-30f-3p	miRNA	novel_circ_0009106	circ
chi-miR-30f-3p	miRNA	novel_circ_0009623	circ
chi-miR-30f-3p	miRNA	novel_circ_0010224	circ
chi-miR-30f-3p	miRNA	novel_circ_0010268	circ
chi-miR-30f-3p	miRNA	XM_005675671.3	gene
chi-miR-30f-3p	miRNA	XM_005684281.3	gene
chi-miR-30f-3p	miRNA	XM_005693911.3	gene
chi-miR-30f-3p	miRNA	XM_005695749.3	gene
chi-miR-30f-3p	miRNA	XM_005709567.2	gene
chi-miR-30f-3p	miRNA	XM_013976640.2	gene
chi-miR-30f-3p	miRNA	XM_018038616.1	gene
chi-miR-30f-3p	miRNA	XM_018038846.1	gene
chi-miR-30f-3p	miRNA	XM_018041917.1	gene
chi-miR-30f-3p	miRNA	XM_018043139.1	gene
chi-miR-30f-3p	miRNA	XM_018043242.1	gene
chi-miR-30f-3p	miRNA	XM_018044446.1	gene
chi-miR-30f-3p	miRNA	XM_018046800.1	gene
chi-miR-30f-3p	miRNA	XM_018048004.1	gene
chi-miR-30f-3p	miRNA	XM_018053935.1	gene
chi-miR-30f-3p	miRNA	XM_018056030.1	gene
chi-miR-30f-3p	miRNA	XM_018058959.1	gene
chi-miR-30f-3p	miRNA	XM_018059699.1	gene
chi-miR-30f-3p	miRNA	XM_018060957.1	gene
chi-miR-30f-3p	miRNA	XM_018061385.1	gene
chi-miR-30f-3p	miRNA	XM_018064321.1	gene
chi-miR-320-3p	miRNA	novel_circ_0002984	circ
chi-miR-320-3p	miRNA	novel_circ_0004082	circ
chi-miR-320-3p	miRNA	novel_circ_0005991	circ
chi-miR-320-3p	miRNA	novel_circ_0007424	circ
chi-miR-320-3p	miRNA	novel_circ_0008318	circ
chi-miR-320-3p	miRNA	novel_circ_0008474	circ
chi-miR-320-3p	miRNA	XM_005693314.3	gene
chi-miR-320-3p	miRNA	XM_013976640.2	gene
chi-miR-320-3p	miRNA	XM_018038228.1	gene
chi-miR-320-3p	miRNA	XM_018038633.1	gene
chi-miR-320-3p	miRNA	XM_018046064.1	gene
chi-miR-320-3p	miRNA	XM_018060922.1	gene
chi-miR-324-3p	miRNA	NM_001290529.1	gene
chi-miR-324-3p	miRNA	NM_001314221.1	gene
chi-miR-324-3p	miRNA	novel_circ_0008295	circ
chi-miR-324-3p	miRNA	novel_circ_0009636	circ
chi-miR-324-3p	miRNA	XM_005677390.3	gene
chi-miR-324-3p	miRNA	XM_005678730.3	gene
chi-miR-324-3p	miRNA	XM_005681639.3	gene
chi-miR-324-3p	miRNA	XM_005690792.3	gene
chi-miR-324-3p	miRNA	XM_005691383.3	gene
chi-miR-324-3p	miRNA	XM_005691801.2	gene
chi-miR-324-3p	miRNA	XM_005692725.2	gene
chi-miR-324-3p	miRNA	XM_005693986.3	gene
chi-miR-324-3p	miRNA	XM_005699847.3	gene
chi-miR-324-3p	miRNA	XM_013973677.2	gene
chi-miR-324-3p	miRNA	XM_018038929.1	gene
chi-miR-324-3p	miRNA	XM_018039286.1	gene
chi-miR-324-3p	miRNA	XM_018040319.1	gene
chi-miR-324-3p	miRNA	XM_018040950.1	gene
chi-miR-324-3p	miRNA	XM_018041540.1	gene
chi-miR-324-3p	miRNA	XM_018042245.1	gene
chi-miR-324-3p	miRNA	XM_018042893.1	gene
chi-miR-324-3p	miRNA	XM_018043338.1	gene
chi-miR-324-3p	miRNA	XM_018044427.1	gene
chi-miR-324-3p	miRNA	XM_018044572.1	gene
chi-miR-324-3p	miRNA	XM_018044872.1	gene
chi-miR-324-3p	miRNA	XM_018048716.1	gene
chi-miR-324-3p	miRNA	XM_018048876.1	gene
chi-miR-324-3p	miRNA	XM_018050351.1	gene
chi-miR-324-3p	miRNA	XM_018050355.1	gene
chi-miR-324-3p	miRNA	XM_018050898.1	gene
chi-miR-324-3p	miRNA	XM_018051149.1	gene
chi-miR-324-3p	miRNA	XM_018054874.1	gene
chi-miR-324-3p	miRNA	XM_018055580.1	gene
chi-miR-324-3p	miRNA	XM_018056004.1	gene
chi-miR-324-3p	miRNA	XM_018058670.1	gene
chi-miR-324-3p	miRNA	XM_018059153.1	gene
chi-miR-324-3p	miRNA	XM_018059733.1	gene
chi-miR-324-3p	miRNA	XM_018060878.1	gene
chi-miR-324-3p	miRNA	XM_018061386.1	gene
chi-miR-324-3p	miRNA	XM_018061395.1	gene
chi-miR-324-3p	miRNA	XM_018061910.1	gene
chi-miR-324-3p	miRNA	XM_018062563.1	gene
chi-miR-324-3p	miRNA	XM_018062772.1	gene
chi-miR-324-3p	miRNA	XM_018062846.1	gene
chi-miR-324-3p	miRNA	XM_018064474.1	gene
chi-miR-324-3p	miRNA	XM_018064480.1	gene
chi-miR-324-3p	miRNA	XM_018064544.1	gene
chi-miR-324-3p	miRNA	XM_018064634.1	gene
chi-miR-324-3p	miRNA	XM_018064979.1	gene
chi-miR-324-3p	miRNA	XM_018067009.1	gene
chi-miR-324-3p	miRNA	XM_018067097.1	gene
chi-miR-324-3p	miRNA	XR_001917210.1	gene
chi-miR-326-3p	miRNA	novel_circ_0008185	circ
chi-miR-326-3p	miRNA	novel_circ_0008819	circ
chi-miR-326-3p	miRNA	XM_013963554.2	gene
chi-miR-326-3p	miRNA	XM_018041121.1	gene
chi-miR-326-3p	miRNA	XM_018041322.1	gene
chi-miR-326-3p	miRNA	XM_018043639.1	gene
chi-miR-326-3p	miRNA	XM_018047648.1	gene
chi-miR-326-3p	miRNA	XM_018049853.1	gene
chi-miR-326-3p	miRNA	XM_018052288.1	gene
chi-miR-326-3p	miRNA	XM_018061291.1	gene
chi-miR-326-3p	miRNA	XM_018061715.1	gene
chi-miR-326-3p	miRNA	XR_001296879.2	gene
chi-miR-330-3p	miRNA	novel_circ_0005435	circ
chi-miR-330-3p	miRNA	novel_circ_0010556	circ
chi-miR-330-3p	miRNA	XM_018053654.1	gene
chi-miR-330-5p	miRNA	novel_circ_0002359	circ
chi-miR-330-5p	miRNA	XM_005681964.3	gene
chi-miR-330-5p	miRNA	XM_018039927.1	gene
chi-miR-330-5p	miRNA	XM_018043146.1	gene
chi-miR-330-5p	miRNA	XM_018045870.1	gene
chi-miR-330-5p	miRNA	XM_018048555.1	gene
chi-miR-330-5p	miRNA	XM_018050328.1	gene
chi-miR-330-5p	miRNA	XM_018055698.1	gene
chi-miR-330-5p	miRNA	XM_018057602.1	gene
chi-miR-330-5p	miRNA	XM_018057852.1	gene
chi-miR-330-5p	miRNA	XM_018061794.1	gene
chi-miR-330-5p	miRNA	XR_001919714.1	gene
chi-miR-331-3p	miRNA	novel_circ_0005934	circ
chi-miR-331-3p	miRNA	novel_circ_0007057	circ
chi-miR-331-3p	miRNA	XM_018038414.1	gene
chi-miR-331-3p	miRNA	XM_018039970.1	gene
chi-miR-331-3p	miRNA	XM_018044093.1	gene
chi-miR-331-3p	miRNA	XM_018046523.1	gene
chi-miR-331-3p	miRNA	XM_018050509.1	gene
chi-miR-331-3p	miRNA	XM_018052158.1	gene
chi-miR-331-3p	miRNA	XM_018055048.1	gene
chi-miR-331-3p	miRNA	XM_018059211.1	gene
chi-miR-331-3p	miRNA	XM_018059308.1	gene
chi-miR-331-3p	miRNA	XM_018063078.1	gene
chi-miR-331-3p	miRNA	XM_018065981.1	gene
chi-miR-331-3p	miRNA	XM_018066296.1	gene
chi-miR-331-3p	miRNA	XM_018066920.1	gene
chi-miR-331-3p	miRNA	XM_018067228.1	gene
chi-miR-338-3p	miRNA	novel_circ_0003283	circ
chi-miR-338-3p	miRNA	novel_circ_0008078	circ
chi-miR-338-3p	miRNA	novel_circ_0009661	circ
chi-miR-338-3p	miRNA	XM_018050360.1	gene
chi-miR-338-3p	miRNA	XM_018055320.1	gene
chi-miR-342-5p	miRNA	NM_001289949.1	gene
chi-miR-342-5p	miRNA	novel_circ_0009257	circ
chi-miR-342-5p	miRNA	XM_005685533.3	gene
chi-miR-342-5p	miRNA	XM_013974107.2	gene
chi-miR-342-5p	miRNA	XM_013976822.2	gene
chi-miR-342-5p	miRNA	XM_018038382.1	gene
chi-miR-342-5p	miRNA	XM_018040268.1	gene
chi-miR-342-5p	miRNA	XM_018041488.1	gene
chi-miR-342-5p	miRNA	XM_018042018.1	gene
chi-miR-342-5p	miRNA	XM_018042019.1	gene
chi-miR-342-5p	miRNA	XM_018042842.1	gene
chi-miR-342-5p	miRNA	XM_018044605.1	gene
chi-miR-342-5p	miRNA	XM_018046545.1	gene
chi-miR-342-5p	miRNA	XM_018046546.1	gene
chi-miR-342-5p	miRNA	XM_018048004.1	gene
chi-miR-342-5p	miRNA	XM_018048124.1	gene
chi-miR-342-5p	miRNA	XM_018050471.1	gene
chi-miR-342-5p	miRNA	XM_018050508.1	gene
chi-miR-342-5p	miRNA	XM_018051620.1	gene
chi-miR-342-5p	miRNA	XM_018054753.1	gene
chi-miR-342-5p	miRNA	XM_018061031.1	gene
chi-miR-342-5p	miRNA	XM_018062744.1	gene
chi-miR-342-5p	miRNA	XM_018064153.1	gene
chi-miR-342-5p	miRNA	XM_018066687.1	gene
chi-miR-342-5p	miRNA	XM_018066833.1	gene
chi-miR-342-5p	miRNA	XR_001917424.1	gene
chi-miR-345-3p	miRNA	novel_circ_0008282	circ
chi-miR-345-3p	miRNA	XM_005675551.3	gene
chi-miR-345-3p	miRNA	XM_005675642.3	gene
chi-miR-345-3p	miRNA	XM_005679536.3	gene
chi-miR-345-3p	miRNA	XM_005685279.3	gene
chi-miR-345-3p	miRNA	XM_005685752.2	gene
chi-miR-345-3p	miRNA	XM_005686372.3	gene
chi-miR-345-3p	miRNA	XM_005687185.3	gene
chi-miR-345-3p	miRNA	XM_005690742.3	gene
chi-miR-345-3p	miRNA	XM_005696592.3	gene
chi-miR-345-3p	miRNA	XM_013971256.2	gene
chi-miR-345-3p	miRNA	XM_013976767.2	gene
chi-miR-345-3p	miRNA	XM_018038608.1	gene
chi-miR-345-3p	miRNA	XM_018038808.1	gene
chi-miR-345-3p	miRNA	XM_018039925.1	gene
chi-miR-345-3p	miRNA	XM_018040383.1	gene
chi-miR-345-3p	miRNA	XM_018042880.1	gene
chi-miR-345-3p	miRNA	XM_018042882.1	gene
chi-miR-345-3p	miRNA	XM_018043519.1	gene
chi-miR-345-3p	miRNA	XM_018044569.1	gene
chi-miR-345-3p	miRNA	XM_018044818.1	gene
chi-miR-345-3p	miRNA	XM_018045616.1	gene
chi-miR-345-3p	miRNA	XM_018046278.1	gene
chi-miR-345-3p	miRNA	XM_018051078.1	gene
chi-miR-345-3p	miRNA	XM_018051489.1	gene
chi-miR-345-3p	miRNA	XM_018051739.1	gene
chi-miR-345-3p	miRNA	XM_018052378.1	gene
chi-miR-345-3p	miRNA	XM_018054225.1	gene
chi-miR-345-3p	miRNA	XM_018061738.1	gene
chi-miR-345-3p	miRNA	XM_018062560.1	gene
chi-miR-345-3p	miRNA	XM_018064392.1	gene
chi-miR-345-3p	miRNA	XM_018064681.1	gene
chi-miR-345-3p	miRNA	XM_018065567.1	gene
chi-miR-345-5p	miRNA	novel_circ_0000609	circ
chi-miR-345-5p	miRNA	novel_circ_0003644	circ
chi-miR-345-5p	miRNA	XM_005677142.3	gene
chi-miR-345-5p	miRNA	XM_005681064.3	gene
chi-miR-345-5p	miRNA	XM_005693840.2	gene
chi-miR-345-5p	miRNA	XM_005695991.3	gene
chi-miR-345-5p	miRNA	XM_005697619.2	gene
chi-miR-345-5p	miRNA	XM_013965895.2	gene
chi-miR-345-5p	miRNA	XM_013972310.2	gene
chi-miR-345-5p	miRNA	XM_013972399.2	gene
chi-miR-345-5p	miRNA	XM_013972518.2	gene
chi-miR-345-5p	miRNA	XM_018040302.1	gene
chi-miR-345-5p	miRNA	XM_018045422.1	gene
chi-miR-345-5p	miRNA	XM_018057947.1	gene
chi-miR-345-5p	miRNA	XM_018059150.1	gene
chi-miR-34b-5p	miRNA	novel_circ_0002728	circ
chi-miR-34b-5p	miRNA	novel_circ_0003845	circ
chi-miR-34b-5p	miRNA	XM_005682777.1	gene
chi-miR-34b-5p	miRNA	XM_005689727.3	gene
chi-miR-34b-5p	miRNA	XM_018042207.1	gene
chi-miR-34b-5p	miRNA	XM_018066645.1	gene
chi-miR-34b-5p	miRNA	XM_018066646.1	gene
chi-miR-362-5p	miRNA	novel_circ_0000028	circ
chi-miR-362-5p	miRNA	novel_circ_0000443	circ
chi-miR-362-5p	miRNA	novel_circ_0000603	circ
chi-miR-362-5p	miRNA	novel_circ_0002414	circ
chi-miR-362-5p	miRNA	novel_circ_0002415	circ
chi-miR-362-5p	miRNA	novel_circ_0007019	circ
chi-miR-362-5p	miRNA	novel_circ_0008373	circ
chi-miR-362-5p	miRNA	XM_005689508.3	gene
chi-miR-362-5p	miRNA	XM_018063370.1	gene
chi-miR-378-5p	miRNA	novel_circ_0009761	circ
chi-miR-378-5p	miRNA	novel_circ_0010051	circ
chi-miR-378-5p	miRNA	XM_005691347.2	gene
chi-miR-378-5p	miRNA	XM_005698428.3	gene
chi-miR-378-5p	miRNA	XM_018038228.1	gene
chi-miR-378-5p	miRNA	XM_018044956.1	gene
chi-miR-378-5p	miRNA	XM_018046082.1	gene
chi-miR-378-5p	miRNA	XM_018057801.1	gene
chi-miR-378-5p	miRNA	XM_018063644.1	gene
chi-miR-380-3p	miRNA	novel_circ_0000225	circ
chi-miR-380-3p	miRNA	XM_013962634.2	gene
chi-miR-433	miRNA	novel_circ_0008289	circ
chi-miR-433	miRNA	XM_005696358.2	gene
chi-miR-433	miRNA	XM_018038447.1	gene
chi-miR-433	miRNA	XM_018056604.1	gene
chi-miR-454-3p	miRNA	novel_circ_0000955	circ
chi-miR-454-3p	miRNA	novel_circ_0007175	circ
chi-miR-454-3p	miRNA	XM_005691975.3	gene
chi-miR-455-3p	miRNA	novel_circ_0007926	circ
chi-miR-455-3p	miRNA	XM_018041619.1	gene
chi-miR-485-5p	miRNA	novel_circ_0004940	circ
chi-miR-485-5p	miRNA	novel_circ_0008799	circ
chi-miR-485-5p	miRNA	novel_circ_0010579	circ
chi-miR-485-5p	miRNA	novel_circ_0010588	circ
chi-miR-485-5p	miRNA	XM_005677498.3	gene
chi-miR-485-5p	miRNA	XM_018039818.1	gene
chi-miR-491-5p	miRNA	novel_circ_0001586	circ
chi-miR-491-5p	miRNA	novel_circ_0001607	circ
chi-miR-491-5p	miRNA	novel_circ_0010545	circ
chi-miR-491-5p	miRNA	novel_circ_0010863	circ
chi-miR-491-5p	miRNA	XM_005683132.3	gene
chi-miR-491-5p	miRNA	XM_005697655.3	gene
chi-miR-491-5p	miRNA	XM_018042888.1	gene
chi-miR-491-5p	miRNA	XM_018043578.1	gene
chi-miR-491-5p	miRNA	XM_018046484.1	gene
chi-miR-491-5p	miRNA	XM_018047550.1	gene
chi-miR-491-5p	miRNA	XM_018051157.1	gene
chi-miR-491-5p	miRNA	XM_018054566.1	gene
chi-miR-491-5p	miRNA	XM_018055895.1	gene
chi-miR-491-5p	miRNA	XM_018058027.1	gene
chi-miR-491-5p	miRNA	XM_018058664.1	gene
chi-miR-491-5p	miRNA	XM_018060344.1	gene
chi-miR-491-5p	miRNA	XM_018063540.1	gene
chi-miR-491-5p	miRNA	XM_018063751.1	gene
chi-miR-491-5p	miRNA	XR_001295711.2	gene
chi-miR-500-3p	miRNA	novel_circ_0003996	circ
chi-miR-500-3p	miRNA	novel_circ_0007424	circ
chi-miR-500-3p	miRNA	XM_018059413.1	gene
chi-miR-502b-3p	miRNA	novel_circ_0007925	circ
chi-miR-502b-3p	miRNA	XM_018042885.1	gene
chi-miR-502b-3p	miRNA	XM_018046470.1	gene
chi-miR-502b-3p	miRNA	XM_018065131.1	gene
chi-miR-504	miRNA	novel_circ_0003356	circ
chi-miR-504	miRNA	XM_018039658.1	gene
chi-miR-504	miRNA	XM_018048252.1	gene
chi-miR-532-3p	miRNA	novel_circ_0000471	circ
chi-miR-532-3p	miRNA	novel_circ_0002242	circ
chi-miR-532-3p	miRNA	novel_circ_0005344	circ
chi-miR-532-3p	miRNA	novel_circ_0007730	circ
chi-miR-532-3p	miRNA	XM_005692154.3	gene
chi-miR-532-3p	miRNA	XM_005694896.3	gene
chi-miR-532-3p	miRNA	XM_005695749.3	gene
chi-miR-532-3p	miRNA	XM_013971630.2	gene
chi-miR-532-3p	miRNA	XM_013973757.2	gene
chi-miR-532-3p	miRNA	XM_018039639.1	gene
chi-miR-532-3p	miRNA	XM_018042759.1	gene
chi-miR-532-3p	miRNA	XM_018043136.1	gene
chi-miR-532-3p	miRNA	XM_018043139.1	gene
chi-miR-532-3p	miRNA	XM_018048065.1	gene
chi-miR-532-3p	miRNA	XM_018048686.1	gene
chi-miR-532-3p	miRNA	XM_018061900.1	gene
chi-miR-532-3p	miRNA	XM_018064115.1	gene
chi-miR-543-5p	miRNA	novel_circ_0001723	circ
chi-miR-543-5p	miRNA	novel_circ_0004923	circ
chi-miR-543-5p	miRNA	XM_018039623.1	gene
chi-miR-543-5p	miRNA	XM_018066510.1	gene
chi-miR-671-5p	miRNA	novel_circ_0003934	circ
chi-miR-671-5p	miRNA	XM_005675405.3	gene
chi-miR-671-5p	miRNA	XM_005676530.3	gene
chi-miR-671-5p	miRNA	XM_005676544.3	gene
chi-miR-671-5p	miRNA	XM_005676798.3	gene
chi-miR-671-5p	miRNA	XM_005677242.3	gene
chi-miR-671-5p	miRNA	XM_005677813.3	gene
chi-miR-671-5p	miRNA	XM_005677944.3	gene
chi-miR-671-5p	miRNA	XM_005681060.3	gene
chi-miR-671-5p	miRNA	XM_005681129.2	gene
chi-miR-671-5p	miRNA	XM_005689869.3	gene
chi-miR-671-5p	miRNA	XM_005693447.2	gene
chi-miR-671-5p	miRNA	XM_005695580.3	gene
chi-miR-671-5p	miRNA	XM_005698683.3	gene
chi-miR-671-5p	miRNA	XM_005699785.2	gene
chi-miR-671-5p	miRNA	XM_005699945.3	gene
chi-miR-671-5p	miRNA	XM_005700777.3	gene
chi-miR-671-5p	miRNA	XM_005701709.3	gene
chi-miR-671-5p	miRNA	XM_013964067.2	gene
chi-miR-671-5p	miRNA	XM_018038380.1	gene
chi-miR-671-5p	miRNA	XM_018038896.1	gene
chi-miR-671-5p	miRNA	XM_018038992.1	gene
chi-miR-671-5p	miRNA	XM_018039156.1	gene
chi-miR-671-5p	miRNA	XM_018041248.1	gene
chi-miR-671-5p	miRNA	XM_018041316.1	gene
chi-miR-671-5p	miRNA	XM_018042642.1	gene
chi-miR-671-5p	miRNA	XM_018043123.1	gene
chi-miR-671-5p	miRNA	XM_018043489.1	gene
chi-miR-671-5p	miRNA	XM_018045796.1	gene
chi-miR-671-5p	miRNA	XM_018046837.1	gene
chi-miR-671-5p	miRNA	XM_018048648.1	gene
chi-miR-671-5p	miRNA	XM_018049061.1	gene
chi-miR-671-5p	miRNA	XM_018049843.1	gene
chi-miR-671-5p	miRNA	XM_018049938.1	gene
chi-miR-671-5p	miRNA	XM_018050331.1	gene
chi-miR-671-5p	miRNA	XM_018050417.1	gene
chi-miR-671-5p	miRNA	XM_018050992.1	gene
chi-miR-671-5p	miRNA	XM_018051422.1	gene
chi-miR-671-5p	miRNA	XM_018051734.1	gene
chi-miR-671-5p	miRNA	XM_018052480.1	gene
chi-miR-671-5p	miRNA	XM_018052706.1	gene
chi-miR-671-5p	miRNA	XM_018053963.1	gene
chi-miR-671-5p	miRNA	XM_018054811.1	gene
chi-miR-671-5p	miRNA	XM_018056257.1	gene
chi-miR-671-5p	miRNA	XM_018056711.1	gene
chi-miR-671-5p	miRNA	XM_018057535.1	gene
chi-miR-671-5p	miRNA	XM_018058920.1	gene
chi-miR-671-5p	miRNA	XM_018060375.1	gene
chi-miR-671-5p	miRNA	XM_018060588.1	gene
chi-miR-671-5p	miRNA	XM_018061956.1	gene
chi-miR-671-5p	miRNA	XM_018062613.1	gene
chi-miR-671-5p	miRNA	XM_018063041.1	gene
chi-miR-671-5p	miRNA	XM_018064367.1	gene
chi-miR-671-5p	miRNA	XM_018064370.1	gene
chi-miR-671-5p	miRNA	XM_018065388.1	gene
chi-miR-671-5p	miRNA	XM_018066337.1	gene
chi-miR-671-5p	miRNA	XM_018066597.1	gene
chi-miR-671-5p	miRNA	XM_018066965.1	gene
chi-miR-671-5p	miRNA	XM_018067174.1	gene
chi-miR-671-5p	miRNA	XM_018067244.1	gene
chi-miR-708-3p	miRNA	novel_circ_0005786	circ
chi-miR-708-3p	miRNA	novel_circ_0007738	circ
chi-miR-708-3p	miRNA	XR_001918728.1	gene
chi-miR-767	miRNA	novel_circ_0002900	circ
chi-miR-767	miRNA	XM_018046089.1	gene
chi-miR-767	miRNA	XM_018051317.1	gene
chi-miR-874-3p	miRNA	NM_001314283.1	gene
chi-miR-874-3p	miRNA	novel_circ_0004540	circ
chi-miR-874-3p	miRNA	novel_circ_0007162	circ
chi-miR-874-3p	miRNA	XM_005692412.3	gene
chi-miR-874-3p	miRNA	XM_005693997.3	gene
chi-miR-874-3p	miRNA	XM_005698428.3	gene
chi-miR-874-3p	miRNA	XM_013973256.2	gene
chi-miR-874-3p	miRNA	XM_018043139.1	gene
chi-miR-874-3p	miRNA	XM_018043182.1	gene
chi-miR-874-3p	miRNA	XM_018046064.1	gene
chi-miR-874-3p	miRNA	XM_018050476.1	gene
chi-miR-874-3p	miRNA	XM_018051460.1	gene
chi-miR-874-3p	miRNA	XM_018052257.1	gene
chi-miR-874-3p	miRNA	XM_018053179.1	gene
chi-miR-874-3p	miRNA	XM_018054382.1	gene
chi-miR-874-3p	miRNA	XM_018056057.1	gene
chi-miR-874-3p	miRNA	XM_018057589.1	gene
chi-miR-874-3p	miRNA	XM_018057942.1	gene
chi-miR-874-3p	miRNA	XM_018057943.1	gene
chi-miR-874-3p	miRNA	XM_018060586.1	gene
chi-miR-874-3p	miRNA	XM_018065131.1	gene
chi-miR-874-3p	miRNA	XR_001919753.1	gene
chi-miR-874-5p	miRNA	novel_circ_0008160	circ
chi-miR-874-5p	miRNA	XM_018044508.1	gene
chi-miR-874-5p	miRNA	XM_018044806.1	gene
chi-miR-874-5p	miRNA	XM_018050775.1	gene
chi-miR-877-3p	miRNA	novel_circ_0001856	circ
chi-miR-877-3p	miRNA	novel_circ_0002134	circ
chi-miR-877-3p	miRNA	novel_circ_0003014	circ
chi-miR-877-3p	miRNA	XM_005695604.3	gene
chi-miR-877-3p	miRNA	XM_005696537.3	gene
chi-miR-877-3p	miRNA	XM_018051612.1	gene
chi-miR-877-3p	miRNA	XM_018059160.1	gene
chi-miR-877-3p	miRNA	XM_018059422.1	gene
chi-miR-877-3p	miRNA	XM_018063157.1	gene
chi-miR-877-3p	miRNA	XM_018064118.1	gene
chi-miR-877-3p	miRNA	XM_018065218.1	gene
chi-miR-877-5p	miRNA	novel_circ_0003960	circ
chi-miR-877-5p	miRNA	novel_circ_0003996	circ
chi-miR-877-5p	miRNA	XM_018042018.1	gene
chi-miR-877-5p	miRNA	XM_018047729.1	gene
chi-miR-877-5p	miRNA	XM_018049327.1	gene
chi-miR-877-5p	miRNA	XM_018050369.1	gene
chi-miR-877-5p	miRNA	XM_018050468.1	gene
chi-miR-877-5p	miRNA	XM_018059660.1	gene
chi-miR-92a-5p	miRNA	novel_circ_0002190	circ
chi-miR-92a-5p	miRNA	novel_circ_0007049	circ
chi-miR-92a-5p	miRNA	XM_005686101.3	gene
chi-miR-92a-5p	miRNA	XM_018062736.1	gene
chi-miR-93-3p	miRNA	novel_circ_0007390	circ
chi-miR-93-3p	miRNA	novel_circ_0008078	circ
chi-miR-93-3p	miRNA	XM_018056702.1	gene
chi-miR-93-3p	miRNA	XM_018059224.1	gene
chi-miR-93-3p	miRNA	XM_018063443.1	gene
chi-miR-99b-3p	miRNA	novel_circ_0002512	circ
chi-miR-99b-3p	miRNA	novel_circ_0010007	circ
chi-miR-99b-3p	miRNA	XM_018060835.1	gene
