# Supplementary material for: Expression Profile Analysis to Identify Circular RNA Expression Signatures in Muscle Development of Wu'an Goat Longissimus Dorsi Tissues
Source: Front Vet Sci. 2022 Apr 18;9:833946. doi: 10.3389/fvets.2022.833946 (PMC9062782; doi:10.3389/fvets.2022.833946)
Supplement: Supplementary Table 3 — Results of differentially expressed circRNAs. [file Table_3.XLSX]

## Sheet: Sheet1
circRNA_ID	Chr	start	end	strand	full_length	spliced_length	gene_id	feature	samples	junction_read	non_junction_read	Gene_Name
novel_circ_0009654	NC_030832.1	10143474	10145218	-	1744	132	102191665;	intron:10145086-10145218	mon9_2	2	9	LITAF
novel_circ_0009656	NC_030832.1	10262132	10266378	-	4246	331	102168595;	exon:10262133-10262213,exon:10265654-10265763,exon:10266236-10266378	mon1_1,mon9_2	4,2	62,64	TXNDC11
novel_circ_0009658	NC_030832.1	10291013	10308478	-	17465	279	102168595;	exon:10291014-10291107,exon:10298909-10298966,exon:10301423-10301552	mon1_1,mon1_2,mon1_3,mon9_1,mon9_3	5,2,3,4,4	80,40,67,83,51	TXNDC11
novel_circ_0009660	NC_030832.1	10451722	10454393	-	2671	173	102169540;	exon:10451723-10451803,exon:10452652-10452745	mon1_1,mon1_2,mon1_3,mon9_1,mon9_2,mon9_3	10,12,10,18,14,9	2.18155e+17	GSPT1
novel_circ_0009661	NC_030832.1	10453994	10454393	-	399	398	102169540;	exon:10453995-10454393	mon1_1,mon9_2,mon9_3	3,9,12	342406214	GSPT1
novel_circ_0009664	NC_030832.1	10642936	10643312	+	376	375	102175264;	exon:10642937-10643312	mon1_1,mon1_2,mon1_3,mon9_1,mon9_2,mon9_3	15,11,17,15,14,20	63,18,70,48,38,36	SNX29
novel_circ_0009666	NC_030832.1	12695274	12707087	+	11813	375	102175824;	exon:12695275-12695455,exon:12706892-12707087	mon1_1,mon9_1,mon9_3	4,3,2	24,43,38	ERCC4
novel_circ_0009667	NC_030832.1	13128013	13131921	+	3908	124	102171119;	exon:13131797-13131921	mon1_3	2	50	LOC102171119
novel_circ_0009668	NC_030832.1	13128699	13132397	+	3698	302	102171119;	exon:13128700-13128829,exon:13131797-13131921,exon:13132348-13132397	mon1_1	3	75	LOC102171119
novel_circ_0009675	NC_030832.1	13573099	13579223	+	6124	238	102172958;	exon:13573100-13573230,exon:13579115-13579223	mon1_1,mon1_2,mon9_1,mon9_2	5,5,2,2	115,79,228,134	RRN3
novel_circ_0009676	NC_030832.1	13606306	13607436	-	1130	292	102176932;	exon:13606307-13606411,exon:13607160-13607256,exon:13607344-13607436	mon1_1,mon1_2,mon1_3,mon9_1,mon9_2,mon9_3	21,15,18,15,9,11	163,91,133,122,147,99	PDXDC1
novel_circ_0009677	NC_030832.1	13954228	13960749	+	6521	274	102173805;	exon:13954229-13954355,exon:13960601-13960749	mon1_1,mon1_2,mon1_3,mon9_1,mon9_2,mon9_3	3,7,7,6,5,5	115,35,76,59,45,31	NDE1
novel_circ_0009678	NC_030832.1	13956177	13960749	+	4572	301	102173805;	exon:13956178-13956331,exon:13960601-13960749	mon1_1,mon1_3,mon9_3	3,7,4	148,100,43	NDE1
novel_circ_0009679	NC_030832.1	13990880	13991241	-	361	280	102177493;	exon:13990881-13991053,exon:13991133-13991241	mon1_1,mon1_2,mon9_1,mon9_2	2,5,5,5	176,66,323,92	MYH11
novel_circ_0009680	NC_030832.1	14124719	14127163	-	2444	281	102174265;	exon:14124720-14124804,exon:14126966-14127163	mon1_1,mon1_2,mon1_3,mon9_1,mon9_2,mon9_3	5,3,3,4,2,6	90,78,79,84,79,63	FOPNL
novel_circ_0009681	NC_030832.1	1415659	1416237	-	578	262	102182653;	exon:1415660-1415774,exon:1416089-1416237	mon1_1	3	267	MSRB1
novel_circ_0009682	NC_030832.1	14205764	14206570	+	806	396	102177770;	intron:14205765-14206026,intron:14206435-14206570	mon9_1	2	11	ABCC1
novel_circ_0009684	NC_030832.1	14286186	14293761	+	7575	434	102177770;	exon:14286187-14286333,exon:14288223-14288310,exon:14291009-14291084,exon:14293635-14293761	mon1_2,mon1_3,mon9_2	7,7,5	98,86,87	ABCC1
novel_circ_0009685	NC_030832.1	14293634	14302769	+	9135	126	102177770;	exon:14293635-14293761	mon1_2	3	110	ABCC1
novel_circ_0009686	NC_030832.1	14298286	14302769	+	4483	183	102177770;	exon:14302586-14302769	mon1_1,mon1_2,mon1_3,mon9_1,mon9_2,mon9_3	2,5,2,4,7,4	95,118,99,93,88,94	ABCC1
novel_circ_0009687	NC_030832.1	14326432	14328805	+	2373	101	102177770;	exon:14328704-14328805	mon1_2	3	81	ABCC1
novel_circ_0009688	NC_030832.1	14421304	14425734	+	4430	258	102178324;	exon:14421305-14421411,exon:14425582-14425734	mon1_3,mon9_1,mon9_2,mon9_3	3,7,8,5	142,165,130,87	LOC102178324
novel_circ_0009689	NC_030832.1	15590193	15590704	+	511	510	102178593;	exon:15590194-15590704	mon9_2	2	38	XYLT1
novel_circ_0009690	NC_030832.1	15660138	15661648	+	1510	374	102178593;	exon:15660139-15660311,exon:15661446-15661648	mon1_1,mon1_2,mon1_3,mon9_1,mon9_2,mon9_3	52,31,41,15,25,47	90,40,78,43,34,40	XYLT1
novel_circ_0009691	NC_030832.1	15715644	15720406	+	4762	176	102178593;	exon:15715645-15715821	mon1_1,mon1_2,mon1_3,mon9_1,mon9_2,mon9_3	49,12,37,12,14,5	67,38,62,23,25,22	XYLT1
novel_circ_0009693	NC_030832.1	17015727	17022627	+	6900	167	102178132;	exon:17022460-17022627	mon1_1,mon1_3,mon9_3	4,2,4	74,54,51	C25H16orf62
novel_circ_0009697	NC_030832.1	18437810	18443499	+	5689	143	102184112;	exon:18443356-18443499	mon1_2,mon9_1	2,2	2,4	LOC102184112
novel_circ_0009700	NC_030832.1	18868687	18887352	+	18665	87	100861335;	exon:18868688-18868775	mon9_2,mon9_3	2,3	6,0	ANKS4B
novel_circ_0009701	NC_030832.1	1959080	1968274	+	9194	546	102184966;	exon:1959081-1959344,exon:1962303-1962345,exon:1967293-1967437,exon:1968177-1968274	mon1_1,mon1_2,mon1_3,mon9_1,mon9_2,mon9_3	29,10,10,11,16,11	138,99,111,175,115,72	PDPK1
novel_circ_0009702	NC_030832.1	1959080	1977486	+	18406	338	102184966;	exon:1959081-1959344,exon:1977411-1977486	mon1_1,mon1_2	5,3	124116	PDPK1
novel_circ_0009703	NC_030832.1	19604237	19606010	+	1773	244	100861263;	exon:19604238-19604302,exon:19605637-19605693,exon:19605886-19606010	mon1_2,mon1_3,mon9_1,mon9_2,mon9_3	5,3,8,4,8	1.59027e+19	LOC100861263
novel_circ_0009704	NC_030832.1	19702471	19712807	+	10336	294	102181092;	intron:19702472-19702554,intron:19712595-19712807	mon1_2	6	25	C25H16orf52
novel_circ_0009705	NC_030832.1	19878919	19881655	+	2736	327	102168229;	exon:19878920-19878997,exon:19879819-19879881,exon:19881467-19881655	mon1_1	3	649	EEF2K
novel_circ_0009706	NC_030832.1	19881221	19881655	+	434	322	102168229;	exon:19881222-19881356,exon:19881467-19881655	mon1_1,mon1_2,mon1_3,mon9_2,mon9_3	6,18,6,8,6	569332401314210	EEF2K
novel_circ_0009707	NC_030832.1	19919362	19920776	+	1414	429	102168682;	exon:19919363-19919595,exon:19920152-19920267,exon:19920694-19920776	mon1_1,mon1_2,mon1_3,mon9_1,mon9_2,mon9_3	78,103,82,79,78,54	62,55,81,138,87,25	POLR3E
novel_circ_0009708	NC_030832.1	20053987	20066142	+	12155	374	100861266;	exon:20053988-20054178,exon:20065958-20066142	mon1_1,mon1_2,mon1_3,mon9_2	6,5,7,7	178,81,151,127	METTL9
novel_circ_0009710	NC_030832.1	20728231	20733162	-	4931	137	102183564;	exon:20733025-20733162	mon1_1,mon1_3,mon9_2,mon9_3	6,4,3,2	76,55,44,23	USP31
novel_circ_0009711	NC_030832.1	20730650	20733162	-	2512	272	102183564;	exon:20730651-20730786,exon:20733025-20733162	mon1_3,mon9_1	3,2	59,41	USP31
novel_circ_0009713	NC_030832.1	21025177	21027004	-	1827	326	102170288;	exon:21025178-21025318,exon:21026818-21027004	mon1_1,mon1_2	2,6	44,23	COG7
novel_circ_0009715	NC_030832.1	21035718	21046450	-	10732	308	102170288;	exon:21035719-21035784,exon:21038338-21038454,exon:21046323-21046450	mon1_1,mon1_2,mon1_3	3,6,3	49,26,29	COG7
novel_circ_0009716	NC_030832.1	21044874	21046450	-	1576	281	102170288;	exon:21044875-21045029,exon:21046323-21046450	mon1_1,mon1_2,mon1_3,mon9_3	5,8,4,3	36,27,29,40	COG7
novel_circ_0009717	NC_030832.1	21078076	21081462	-	3386	168	102170288;	exon:21078077-21078245	mon1_1,mon9_3	3,3	58,40	COG7
novel_circ_0009718	NC_030832.1	21150001	21150402	-	401	283	102183845;	exon:21150002-21150132,exon:21150249-21150402	mon1_1,mon1_2,mon1_3,mon9_1,mon9_2,mon9_3	7,12,6,9,4,10	18,15,24,22,26,19	EARS2
novel_circ_0009720	NC_030832.1	21705517	21707275	+	1758	290	102172114;	exon:21705518-21705674,exon:21707141-21707275	mon1_1	2	9	PRKCB
novel_circ_0009721	NC_030832.1	2187064	2188066	-	1002	335	102185967;	exon:2187065-2187097,exon:2187193-2187255,exon:2187668-2187745,exon:2187902-2188066	mon1_1,mon1_2,mon1_3,mon9_1,mon9_2	3,6,6,9,4	612489578605499	SRRM2
novel_circ_0009722	NC_030832.1	22147012	22163449	+	16437	179	102172681;	exon:22147013-22147112,exon:22151038-22151074,exon:22155500-22155544	mon1_1,mon1_2,mon9_1,mon9_2,mon9_3	7,3,3,3,4	71,66,57,52,54	RBBP6
novel_circ_0009725	NC_030832.1	22350314	22377573	+	27259	87	102173626;	exon:22350315-22350402	mon1_2	5	49	TNRC6A
novel_circ_0009728	NC_030832.1	24720866	24723435	-	2569	344	100861336;	exon:24720867-24721013,exon:24722219-24722296,exon:24723314-24723435	mon1_1	2	459	NSMCE1
novel_circ_0009729	NC_030832.1	25112551	25112819	+	268	267	102177298;	exon:25112552-25112819	mon1_1,mon1_2,mon9_2,mon9_3	4,6,2,5	18,5,5,12	KIAA0556
novel_circ_0009732	NC_030832.1	25590376	25595882	-	5506	433	102178133;	exon:25590377-25590454,exon:25592415-25592574,exon:25595685-25595882	mon1_1,mon1_2,mon1_3,mon9_1,mon9_2,mon9_3	4,2,3,4,7,4	100,29,51,62,55,72	XPO6
novel_circ_0009736	NC_030832.1	25843361	25844208	-	847	321	102187450;	exon:25843362-25843493,exon:25843726-25843828,exon:25844120-25844208	mon1_1,mon1_2,mon1_3,mon9_1,mon9_2,mon9_3	57,120,44,36,68,69	1.53863e+28	ATP2A1
novel_circ_0009737	NC_030832.1	25846738	25852140	-	5402	166	102187450;	exon:25846739-25846905	mon9_2	5	15216	ATP2A1
novel_circ_0009738	NC_030832.1	25847345	25851123	-	3778	297	102187450;	exon:25847346-25847643	mon1_2,mon1_3,mon9_2	2,14,4	246051363215582	ATP2A1
novel_circ_0009739	NC_030832.1	259365	262590	-	3225	373	102170375;	exon:259366-259503,exon:260170-260266,exon:262450-262590	mon9_1	4	154	AXIN1
novel_circ_0009744	NC_030832.1	26582977	26583420	+	443	282	102172115;	exon:26582978-26583110,exon:26583270-26583420	mon1_2,mon9_3	5,3	10,17	--
novel_circ_0009745	NC_030832.1	26599498	26602380	+	2882	400	102172115;	exon:26599499-26599659,exon:26599749-26599900,exon:26602291-26602380	mon9_2	2	17	--
novel_circ_0009746	NC_030832.1	26974945	26975321	+	376	244	102170478;	exon:26974946-26975103,exon:26975234-26975321	mon1_3	2	17	SETD1A
novel_circ_0009748	NC_030832.1	27531088	27542664	+	11576	244	102173253;	exon:27535513-27535632,exon:27536759-27536790,exon:27542570-27542664	mon1_1,mon9_1,mon9_2,mon9_3	5,3,2,2	175113801234653	GBAS
novel_circ_0009749	NC_030832.1	27786129	27788947	+	2818	98	102174355;	intron:27786130-27786228	mon9_1	2	13	LOC102174355
novel_circ_0009750	NC_030832.1	28212474	28229691	+	17217	291	102188999;	exon:28212475-28212597,exon:28223470-28223587,exon:28229639-28229691	mon1_1,mon1_2,mon1_3,mon9_1,mon9_2,mon9_3	3,3,5,3,2,2	43,25,40,40,28,35	LOC102188999
novel_circ_0009751	NC_030832.1	28229638	28247376	+	17738	279	102188999;	exon:28229639-28229691,exon:28241735-28241853,exon:28247267-28247376	mon1_1,mon9_2	4,2	50,15	LOC102188999
novel_circ_0009752	NC_030832.1	28260117	28270864	+	10747	312	102188999;	exon:28260118-28260295,exon:28270729-28270864	mon1_1,mon1_3,mon9_3	4,3,2	54,48,27	LOC102188999
novel_circ_0009753	NC_030832.1	28312326	28321898	+	9572	277	102188999;	exon:28312327-28312437,exon:28321731-28321898	mon9_3	2	22	LOC102188999
novel_circ_0009754	NC_030832.1	2930912	2933481	-	2569	167	102182932;	exon:2933314-2933481	mon1_1,mon1_3	4,3	210158	TRAP1
novel_circ_0009755	NC_030832.1	3017219	3018856	-	1637	353	102187824;	exon:3017220-3017333,exon:3018616-3018856	mon1_1,mon1_2,mon1_3,mon9_1,mon9_2	2,3,4,3,5	140226168232155	CREBBP
novel_circ_0009756	NC_030832.1	30231554	30236777	-	5223	500	102175180;	intron:30231555-30231695,intron:30232375-30232610,intron:30236652-30236777	mon1_3,mon9_2,mon9_3	3,3,7	3,2,4	AUTS2
novel_circ_0009758	NC_030832.1	3037052	3066126	-	29074	176	102187824;	exon:3037053-3037229	mon1_1,mon1_2,mon9_1	2,6,4	115177198	CREBBP
novel_circ_0009759	NC_030832.1	30515493	30515706	-	213	212	102175180;	exon:30515494-30515706	mon1_1,mon1_2,mon1_3	4,2,3	44,14,31	AUTS2
novel_circ_0009760	NC_030832.1	3179615	3185290	-	5675	102	102188104;	exon:3185188-3185290	mon1_3	2	145	ADCY9
novel_circ_0009761	NC_030832.1	3179615	3190620	-	11005	472	102188104;	exon:3179616-3179767,exon:3189766-3189983,exon:3190516-3190620	mon1_1,mon1_2,mon9_3	4,6,5	150254209	ADCY9
novel_circ_0009763	NC_030832.1	3189765	3190620	-	855	413	102188104;	exon:3189766-3189983,exon:3190424-3190620	mon1_1,mon1_2,mon1_3,mon9_1,mon9_2,mon9_3	31,54,42,28,48,55	1.8828e+17	ADCY9
novel_circ_0009764	NC_030832.1	3189765	3200493	-	10728	217	102188104;	exon:3189766-3189983	mon1_2,mon9_1	2,2	268295	ADCY9
novel_circ_0009765	NC_030832.1	32522380	32523741	+	1361	241	102190194;	exon:32522381-32522484,exon:32523603-32523741	mon9_2	3	31	LOC102190194
novel_circ_0009767	NC_030832.1	32601261	32605566	-	4305	312	102190656;	exon:32601262-32601333,exon:32604326-32604384,exon:32605383-32605566	mon1_2,mon1_3,mon9_1,mon9_2	3,6,2,3	237346325258	GTF2I
novel_circ_0009772	NC_030832.1	32635287	32646394	-	11107	293	102190656;	exon:32635288-32635365,exon:32637767-32637845,exon:32646256-32646394	mon1_3	2	305	GTF2I
novel_circ_0009774	NC_030832.1	32643381	32646394	-	3013	272	102190656;	exon:32643382-32643516,exon:32646256-32646394	mon1_1,mon9_1,mon9_2	2,4,2	404339268	GTF2I
novel_circ_0009775	NC_030832.1	32886515	32888328	-	1813	337	102176849;	exon:32886516-32886729,exon:32888204-32888328	mon1_1	3	85	CLIP2
novel_circ_0009776	NC_030832.1	33509218	33512744	+	3526	474	102172026;	exon:33509219-33509357,exon:33510137-33510270,exon:33511834-33511939,exon:33512646-33512744	mon1_1,mon1_3,mon9_1,mon9_2,mon9_3	2,2,4,2,4	181185205130117	BAZ1B
novel_circ_0009782	NC_030832.1	36691723	36692847	+	1124	279	102187644;	exon:36691724-36691879,exon:36692723-36692847	mon1_1,mon1_3,mon9_2	6,2,2	203199130	EPHB4
novel_circ_0009783	NC_030832.1	36770167	36771540	+	1373	232	n/a	intergenic_region:36770168-36770301,intergenic_region:36771358-36771428,intergenic_region:36771511-36771540	mon1_2	3	46	--
novel_circ_0009784	NC_030832.1	3730379	3730681	-	302	301	102190842;	exon:3730380-3730681	mon1_3	5	18	ANKS3
novel_circ_0009785	NC_030832.1	37359035	37361423	+	2388	95	102191577;	exon:37359036-37359131	mon1_1,mon9_3	2,3	83,38	TRIM4
novel_circ_0009786	NC_030832.1	37708424	37713417	-	4993	343	102190090;	exon:37708425-37708562,exon:37712004-37712084,exon:37713291-37713417	mon1_3,mon9_2,mon9_3	2,3,2	25,14,13	LOC102190090
novel_circ_0009787	NC_030832.1	37785633	37788660	-	3027	355	102187285;	exon:37785634-37785769,exon:37786000-37786082,exon:37788522-37788660	mon1_1	2	57	ZKSCAN5
novel_circ_0009788	NC_030832.1	3807370	3810356	-	2986	234	102186077;	exon:3807371-3807495,exon:3810246-3810356	mon9_2	2	106	GLYR1
novel_circ_0009790	NC_030832.1	38211417	38218936	-	7519	355	102170659;	exon:38211418-38211496,exon:38212743-38212881,exon:38218048-38218104,exon:38218853-38218936	mon1_2,mon9_3	3,2	51,42	TRRAP
novel_circ_0009791	NC_030832.1	38882804	38889600	-	6796	84	100861267;	exon:38882805-38882889	mon9_2	3	32	PMS2
novel_circ_0009792	NC_030832.1	38886248	38889600	-	3352	447	100861267;	exon:38886249-38886346,exon:38887064-38887231,exon:38889417-38889600	mon9_2,mon9_3	7,7	26,25	PMS2
novel_circ_0009793	NC_030832.1	38912224	38913314	-	1090	207	102175262;	intron:38912225-38912325,intron:38913207-38913314	mon1_2	5	24	EIF2AK1
novel_circ_0009795	NC_030832.1	39503341	39512737	+	9396	417	102179061;	exon:39503342-39503506,exon:39508613-39508727,exon:39512598-39512737	mon1_1,mon1_3,mon9_2,mon9_3	7,2,2,7	90,91,105,59	RNF216
novel_circ_0009796	NC_030832.1	39503341	39517468	+	14127	164	102179061;	exon:39503342-39503506	mon1_3	2	79	RNF216
novel_circ_0009797	NC_030832.1	39572128	39578590	+	6462	319	102179061;	exon:39572129-39572226,exon:39578368-39578590	mon1_3,mon9_3	3,5	60,46	RNF216
novel_circ_0009798	NC_030832.1	39764111	39766809	+	2698	280	102176491;	exon:39764112-39764267,exon:39766684-39766809	mon1_1,mon1_2	3,3	65,27	TNRC18
novel_circ_0009800	NC_030832.1	40749312	40770688	-	21376	412	102190095;	exon:40749313-40749460,exon:40751571-40751677,exon:40770529-40770688	mon1_1,mon1_2,mon1_3,mon9_1,mon9_2,mon9_3	7,8,6,12,4,2	30,24,23,21,13,22	SDK1
novel_circ_0009802	NC_030832.1	41827424	41840272	+	12848	162	102170846;	exon:41827425-41827587	mon1_2	2	25	MAD1L1
novel_circ_0009803	NC_030832.1	42458070	42470677	+	12607	443	102171836;	exon:42458071-42458207,exon:42462373-42462469,exon:42470358-42470384,exon:42470492-42470677	mon1_1,mon1_2,mon1_3,mon9_1,mon9_2	10,6,11,4,8	154,100,169,137,83	SUN1
novel_circ_0009805	NC_030832.1	42497626	42499438	+	1812	287	108633230;	exon:42497627-42497776,exon:42499300-42499438	mon9_1	3	452	GET4
novel_circ_0009806	NC_030832.1	6338536	6338779	+	243	242	102170574;	exon:6338537-6338779	mon1_2	2	255	RBFOX1
novel_circ_0009809	NC_030832.1	7545629	7549029	+	3400	202	102188457;	exon:7545630-7545741,exon:7548938-7549029	mon1_1,mon1_2,mon9_2	5,4,3	43,27,37	PMM2
novel_circ_0009810	NC_030832.1	7571535	7572491	-	956	286	102188728;	exon:7571536-7571658,exon:7572327-7572491	mon1_1,mon1_2,mon9_2,mon9_3	2,2,5,4	148,47,152,85	CARHSP1
novel_circ_0009811	NC_030832.1	7631679	7632696	-	1017	278	102188997;	exon:7631680-7631854,exon:7632592-7632696	mon1_1,mon9_1,mon9_2,mon9_3	4,2,3,4	172225182108	USP7
novel_circ_0009812	NC_030832.1	7777602	7777878	+	276	275	102189264;	exon:7777603-7777878	mon1_1,mon1_2,mon1_3,mon9_1,mon9_2,mon9_3	12,10,8,9,6,4	3.67269e+17	C25H16orf72
novel_circ_0009813	NC_030832.1	9520570	9527581	+	7011	261	102172783;	exon:9520571-9520699,exon:9527448-9527581	mon1_2	2	43	CLEC16A
novel_circ_0009814	NC_030832.1	9537666	9542996	+	5330	376	102172783;	exon:9537667-9537815,exon:9541118-9541223,exon:9542873-9542996	mon1_1,mon1_2,mon9_2	2,3,3	52,51,43	CLEC16A
novel_circ_0009815	NC_030832.1	9537666	9553000	+	15334	253	102172783;	exon:9537667-9537815,exon:9541118-9541223	mon1_1,mon1_2,mon1_3,mon9_1,mon9_3	2,4,5,5,4	45,36,47,77,66	CLEC16A
novel_circ_0009816	NC_030832.1	9541117	9542996	+	1879	228	102172783;	exon:9541118-9541223,exon:9542873-9542996	mon1_1,mon1_2,mon1_3,mon9_1,mon9_2	7,4,7,6,6	67,53,46,71,57	CLEC16A
novel_circ_0009817	NC_030832.1	9541117	9547743	+	6626	402	102172783;	exon:9541118-9541223,exon:9542873-9542996,exon:9547569-9547743	mon1_2,mon1_3	2,2	55,43	CLEC16A
novel_circ_0009818	NC_030832.1	9541117	9553000	+	11883	341	102172783;	exon:9541118-9541223,exon:9542873-9542996,exon:9552887-9553000	mon9_2	2	63	CLEC16A
novel_circ_0009821	NC_030832.1	9586960	9591384	+	4424	229	102172783;	exon:9586961-9587090,exon:9591284-9591384	mon1_3	3	53	CLEC16A
novel_circ_0010925	NW_017190073.1	256075	260074	-	3999	398	102188121;	exon:256076-256195,exon:259795-260074	mon1_1,mon1_2,mon1_3,mon9_1,mon9_2,mon9_3	43,61,39,32,67,35	31,15,21,25,12,17	TMLHE
novel_circ_0000662	NC_030809.1	100172703	100209506	-	36803	313	100861138;	intron:100172704-100172879,intron:100209368-100209506	mon9_3	4	62	RBMS1
novel_circ_0000664	NC_030809.1	100962432	100984947	+	22515	147	102185959;	exon:100962433-100962580	mon1_1,mon1_2,mon1_3,mon9_2	6,11,12,7	51,31,54,55	TANK
novel_circ_0000665	NC_030809.1	101087361	101089834	+	2473	225	102185511;	exon:101087362-101087493,exon:101088425-101088468,exon:101089783-101089834	mon1_1,mon1_2	4,2	177171	PSMD14
novel_circ_0000673	NC_030809.1	10355927	10358998	+	3071	236	102177290;	exon:10355928-10356063,exon:10358897-10358998	mon1_1,mon9_1,mon9_3	3,3,3	99,87,67	FAM76A
novel_circ_0000674	NC_030809.1	10355927	10360277	+	4350	365	102177290;	exon:10355928-10356063,exon:10358897-10358998,exon:10360148-10360277	mon1_1,mon1_2,mon1_3,mon9_2,mon9_3	6,15,8,13,5	85,66,76,78,60	FAM76A
novel_circ_0000677	NC_030809.1	104470710	104476606	-	5896	332	100861137;	exon:104470711-104470848,exon:104474585-104474659,exon:104476485-104476606	mon1_1,mon1_2,mon1_3,mon9_3	5,2,3,3	12,3,6,3	GRB14
novel_circ_0000681	NC_030809.1	104706110	104706555	-	445	333	102191186;	exon:104706111-104706347,exon:104706458-104706555	mon1_1	3	100	COBLL1
novel_circ_0000682	NC_030809.1	104706110	104715418	-	9308	38	102191186;	exon:104712050-104712088	mon1_2,mon9_1,mon9_2	5,3,2	24,73,59	COBLL1
novel_circ_0000683	NC_030809.1	104706110	104729366	-	23256	97	102191186;	exon:104706458-104706555	mon1_2,mon9_1,mon9_3	2,4,2	21,82,27	COBLL1
novel_circ_0000685	NC_030809.1	10593675	10602821	-	9146	204	102183018;	exon:10593676-10593797,exon:10602738-10602821	mon1_1,mon1_2,mon9_1,mon9_3	3,2,6,2	57,63,75,63	EYA3
novel_circ_0000687	NC_030809.1	107280790	107282640	+	1850	312	102177479;	exon:107280791-107280901,exon:107281281-107281353,exon:107282510-107282640	mon9_2	2	3270	XIRP2
novel_circ_0000688	NC_030809.1	107300965	107301341	-	376	375	n/a	intergenic_region:107300966-107301341	mon1_3	4	2006	--
novel_circ_0000690	NC_030809.1	108218997	108229394	-	10397	280	102176738;	exon:108218998-108219065,exon:108221381-108221443,exon:108229148-108229177,exon:108229272-108229394	mon1_1,mon1_2,mon1_3,mon9_1,mon9_2,mon9_3	11,12,16,8,17,12	28,14,17,33,12,14	STK39
novel_circ_0000692	NC_030809.1	108281690	108294044	-	12354	355	102176738;	exon:108281691-108281756,exon:108281859-108281907,exon:108291312-108291445,exon:108293935-108294044	mon1_1,mon1_2,mon1_3,mon9_1,mon9_3	7,3,2,4,5	43,19,17,32,22	STK39
novel_circ_0000694	NC_030809.1	108321298	108326021	-	4723	304	102176738;	exon:108321299-108321354,exon:108322608-108322749,exon:108325913-108326021	mon1_2,mon1_3,mon9_3	5,2,3	19,18,28	STK39
novel_circ_0000699	NC_030809.1	109583523	109588707	-	5184	241	102172945;	exon:109583524-109583655,exon:109584394-109584504	mon1_1,mon1_3,mon9_2,mon9_3	2,2,4,3	78,75,63,36	FASTKD1
novel_circ_0000700	NC_030809.1	109622213	109631283	+	9070	386	102171553;	exon:109622214-109622263,exon:109624675-109624782,exon:109630959-109631050,exon:109631144-109631283	mon1_1,mon1_2,mon9_1	7,4,4	59,43,70	PPIG
novel_circ_0000701	NC_030809.1	109623491	109631283	+	7792	350	102171553;	exon:109623492-109623539,exon:109623792-109623927,exon:109631021-109631050,exon:109631144-109631283	mon1_1,mon1_3,mon9_2,mon9_3	3,4,4,4	87,118,107,95	PPIG
novel_circ_0000702	NC_030809.1	109818343	109821577	+	3234	297	102168494;	exon:109818344-109818483,exon:109821419-109821577	mon1_1,mon1_2,mon1_3,mon9_1,mon9_2,mon9_3	14,19,13,15,10,21	7.9269e+18	UBR3
novel_circ_0000703	NC_030809.1	109818343	109827943	+	9600	489	102168494;	exon:109818344-109818483,exon:109821419-109821577,exon:109827188-109827331,exon:109827894-109827943	mon1_1,mon1_2,mon1_3,mon9_1,mon9_3	35,43,35,25,24	7997139931241600	UBR3
novel_circ_0000704	NC_030809.1	109818343	109840620	+	22277	205	102168494;	exon:109818344-109818483,exon:109840554-109840620	mon1_1,mon9_1,mon9_2,mon9_3	8,5,2,3	7281101950561	UBR3
novel_circ_0000705	NC_030809.1	109818343	109847546	+	29203	139	102168494;	exon:109818344-109818483	mon1_1,mon9_1	3,2	8151209	UBR3
novel_circ_0000706	NC_030809.1	109818343	109855878	+	37535	272	102168494;	exon:109818344-109818483,exon:109855745-109855878	mon1_1,mon1_2,mon9_1	3,6,2	6885881063	UBR3
novel_circ_0000707	NC_030809.1	109840553	109847546	+	6993	66	102168494;	exon:109840554-109840620	mon1_1,mon1_2,mon1_3,mon9_2	2,2,3,4	83574510571052	UBR3
novel_circ_0000708	NC_030809.1	109845999	109847546	+	1547	358	102168494;	exon:109846000-109846130,exon:109847318-109847546	mon1_3	2	1004	UBR3
novel_circ_0000709	NC_030809.1	109845999	109855878	+	9879	130	102168494;	exon:109846000-109846130	mon1_1	2	690	UBR3
novel_circ_0000710	NC_030809.1	109875617	109887803	+	12186	418	102168494;	exon:109882760-109882901,exon:109886147-109886251,exon:109887630-109887803	mon1_1,mon9_1	3,4	6661078	UBR3
novel_circ_0000714	NC_030809.1	110859416	110866358	-	6942	232	102189909;	exon:110859417-110859552,exon:110866261-110866358	mon1_1	3	72	TLK1
novel_circ_0000717	NC_030809.1	110895766	110899831	-	4065	434	102189909;	exon:110895767-110895955,exon:110899297-110899433,exon:110899721-110899831	mon1_1,mon1_2,mon1_3,mon9_1,mon9_2	12,3,5,2,4	129,43,92,94,59	TLK1
novel_circ_0000719	NC_030809.1	11091275	11092039	+	764	52	102178956;	exon:11091987-11092039	mon1_1,mon9_1,mon9_3	2,6,4	124,59,100	TRNAU1AP
novel_circ_0000722	NC_030809.1	11106059	11106469	+	410	409	n/a	intergenic_region:11106060-11106469	mon9_3	3	66	--
novel_circ_0000723	NC_030809.1	111271340	111277704	+	6364	271	102189250;	exon:111271341-111271444,exon:111274101-111274191,exon:111277626-111277704	mon1_1,mon1_2,mon9_1,mon9_3	6,3,2,2	36,33,46,26	DCAF17
novel_circ_0000724	NC_030809.1	111273686	111286427	+	12741	61	102189250;	intron:111273687-111273748	mon1_2	2	27	DCAF17
novel_circ_0000726	NC_030809.1	111278940	111286427	+	7487	335	102189250;	exon:111278941-111279030,exon:111280446-111280550,exon:111286285-111286427	mon1_1,mon1_2,mon1_3,mon9_3	2,2,3,5	42,41,40,31	DCAF17
novel_circ_0000727	NC_030809.1	111362627	111362836	+	209	208	100861136;	exon:111362628-111362836	mon1_1,mon1_2	4,3	288104	LOC100861136
novel_circ_0000728	NC_030809.1	111491686	111514582	+	22896	234	102187993;	exon:111491687-111491777,exon:111514438-111514582	mon1_1,mon1_2,mon1_3,mon9_1,mon9_2,mon9_3	5,5,2,4,8,3	5.09306e+17	DYNC1I2
novel_circ_0000730	NC_030809.1	11175377	11190348	+	14971	370	102177847;	exon:11175378-11175535,exon:11183766-11183848,exon:11190217-11190348	mon1_1	2	33	GMEB1
novel_circ_0000731	NC_030809.1	112157134	112176967	+	19833	143	102186530;	exon:112176824-112176967	mon1_1,mon1_2,mon9_1,mon9_3	6,6,4,5	431,67,416,244	ITGA6
novel_circ_0000732	NC_030809.1	112169303	112176967	+	7664	462	102186530;	exon:112169304-112169402,exon:112169660-112169721,exon:112176490-112176650,exon:112176824-112176967	mon1_1,mon1_2,mon1_3,mon9_1,mon9_2,mon9_3	7,2,5,5,7,3	421,78,348,404,245,246	ITGA6
novel_circ_0000733	NC_030809.1	112176489	112176967	+	478	303	102186530;	exon:112176490-112176650,exon:112176824-112176967	mon9_1	2	451	ITGA6
novel_circ_0000734	NC_030809.1	112179331	112182069	+	2738	275	102186530;	exon:112180432-112180534,exon:112181896-112182069	mon1_1,mon1_3	3,4	442367	ITGA6
novel_circ_0000735	NC_030809.1	112592664	112598936	+	6272	463	102184383;	exon:112592665-112592718,exon:112593035-112593141,exon:112597165-112597286,exon:112598753-112598936	mon1_1,mon1_3,mon9_1,mon9_2	3,5,5,5	115,100,69,76	RAPGEF4
novel_circ_0000737	NC_030809.1	112616714	112629821	+	13107	144	102184383;	exon:112616715-112616799,exon:112619491-112619551	mon1_1,mon1_2,mon1_3,mon9_1,mon9_2,mon9_3	5,2,3,3,2,3	100,23,105,60,68,55	RAPGEF4
novel_circ_0000739	NC_030809.1	113466270	113471864	-	5594	192	102187900;	exon:113471672-113471864	mon9_3	5	251	SP3
novel_circ_0000740	NC_030809.1	113667713	113690626	-	22913	352	102183370;	exon:113667714-113667811,exon:113668114-113668194,exon:113690451-113690626	mon1_1,mon1_2,mon1_3,mon9_1,mon9_2,mon9_3	8,6,14,3,5,7	2.85224e+17	OLA1
novel_circ_0000741	NC_030809.1	113760223	113785841	-	25618	473	102183370;	exon:113760224-113760351,exon:113768033-113768176,exon:113769842-113769945,exon:113785741-113785841	mon1_1,mon1_2,mon1_3,mon9_1,mon9_2,mon9_3	2,2,2,3,3,4	1.83201e+17	OLA1
novel_circ_0000742	NC_030809.1	113930765	113932006	+	1241	162	102182637;	exon:113930766-113930928	mon1_2,mon1_3	4,3	153109	SCRN3
novel_circ_0000744	NC_030809.1	114344180	114346516	-	2336	365	102181543;	exon:114344181-114344258,exon:114346228-114346516	mon1_1,mon1_2,mon1_3,mon9_3	3,3,2,2	8,0,9,5	CHN1
novel_circ_0000746	NC_030809.1	11435417	11459564	+	24147	212	102176373;	exon:11435418-11435630	mon9_1,mon9_2,mon9_3	3,3,2	186174209	EPB41
novel_circ_0000752	NC_030809.1	11493020	11502746	+	9726	369	102176373;	exon:11493021-11493214,exon:11502570-11502746	mon9_1	2	137	EPB41
novel_circ_0000758	NC_030809.1	11632437	11632916	-	479	374	102174887;	intron:11632438-11632587,intron:11632691-11632916	mon1_2	4	0	MECR
novel_circ_0000761	NC_030809.1	116879270	116902609	+	23339	440	102176465;	exon:116879271-116879351,exon:116889257-116889382,exon:116892168-116892276,exon:116902482-116902609	mon1_1	4	200	AGPS
novel_circ_0000762	NC_030809.1	116889256	116902609	+	13353	360	102176465;	exon:116889257-116889382,exon:116892168-116892276,exon:116902482-116902609	mon1_1,mon1_3,mon9_1,mon9_2,mon9_3	10,7,2,3,4	239218235166196	AGPS
novel_circ_0000763	NC_030809.1	116929724	116937781	+	8057	318	102176465;	exon:116929725-116929794,exon:116930631-116930692,exon:116934043-116934132,exon:116937682-116937781	mon1_2,mon9_2,mon9_3	2,3,2	150152166	AGPS
novel_circ_0000765	NC_030809.1	117805008	117828978	+	23970	141	102174783;	exon:117827130-117827193,exon:117828900-117828978	mon1_3	3	82	OSBPL6
novel_circ_0000766	NC_030809.1	117868002	117873870	-	5868	268	102174515;	exon:117868003-117868177,exon:117870996-117871090	mon1_3	3	38	PRKRA
novel_circ_0000767	NC_030809.1	117868002	117876376	-	8374	382	102174515;	exon:117868003-117868177,exon:117873792-117873870,exon:117876246-117876376	mon1_1,mon1_2,mon1_3,mon9_2,mon9_3	9,7,16,6,6	51,19,31,30,29	PRKRA
novel_circ_0000768	NC_030809.1	117908864	117918584	+	9720	280	102173508;	exon:117908865-117908981,exon:117918420-117918584	mon1_1,mon1_2,mon1_3,mon9_1,mon9_3	3,4,2,6,6	96,40,63,66,56	PLEKHA3
novel_circ_0000769	NC_030809.1	117971257	117971436	+	179	178	102173234;	exon:117971258-117971436	mon9_3	11	11044	TTN
novel_circ_0000772	NC_030809.1	117981436	117984794	-	3358	128	102173234;	exon:117984666-117984794	mon9_3	3	15371	TTN
novel_circ_0000773	NC_030809.1	117988222	117989075	+	853	298	102173234;	exon:117988223-117988416,exon:117988970-117989075	mon1_1,mon1_2,mon9_1	2,2,4	77561752510915	TTN
novel_circ_0000776	NC_030809.1	117999127	117999286	-	159	158	102173234;	exon:117999128-117999286	mon1_2	4	20039	TTN
novel_circ_0000777	NC_030809.1	118002026	118002323	-	297	296	102173234;	exon:118002027-118002323	mon9_3	4	17640	TTN
novel_circ_0000778	NC_030809.1	118002599	118003353	+	754	138	102173234;	exon:118002600-118002738	mon9_1,mon9_2	3,2	1326911219	TTN
novel_circ_0000781	NC_030809.1	118019187	118019484	+	297	296	102173234;	exon:118019188-118019484	mon9_1,mon9_2	5,4	1352811549	TTN
novel_circ_0000783	NC_030809.1	118021128	118021369	-	241	240	102173234;	exon:118021129-118021369	mon1_2	4	22760	TTN
novel_circ_0000789	NC_030809.1	118036201	118037667	-	1466	141	102173234;	exon:118036202-118036343	mon9_1	2	12426	TTN
novel_circ_0000791	NC_030809.1	118037798	118038101	-	303	302	102173234;	exon:118037799-118038101	mon1_3,mon9_1,mon9_2	2,4,3	101391348610991	TTN
novel_circ_0000793	NC_030809.1	118043307	118043622	-	315	314	102173234;	exon:118043308-118043622	mon9_2	2	11285	TTN
novel_circ_0000796	NC_030809.1	118046566	118047260	+	694	148	102173234;	exon:118046672-118046820	mon1_2	3	25604	TTN
novel_circ_0000797	NC_030809.1	118050067	118050367	-	300	299	102173234;	exon:118050068-118050367	mon1_3	2	7969	TTN
novel_circ_0000798	NC_030809.1	118057205	118057505	-	300	299	102173234;	exon:118057206-118057505	mon1_2,mon9_2	4,3	2639912597	TTN
novel_circ_0000802	NC_030809.1	118062675	118062978	-	303	302	102173234;	exon:118062676-118062978	mon9_3	3	18360	TTN
novel_circ_0000806	NC_030809.1	118070460	118076248	-	5788	234	102173234;	exon:118070461-118070584,exon:118076137-118076248	mon9_2	2	12366	TTN
novel_circ_0000808	NC_030809.1	118084762	118089372	-	4610	462	102173234;	exon:118084763-118084852,exon:118085178-118085240,exon:118085679-118085768,exon:118086371-118086445,exon:118087345-118087425,exon:118089304-118089372	mon1_1,mon1_2,mon1_3,mon9_1,mon9_2,mon9_3	6,14,8,9,27,21	5.55816e+25	TTN
novel_circ_0000812	NC_030809.1	118092285	118093717	-	1432	243	102173234;	intron:118092286-118092369,intron:118093341-118093424,intron:118093640-118093717	mon9_3	4	1353	TTN
novel_circ_0000826	NC_030809.1	118096188	118100414	-	4226	333	102173234;	exon:118096189-118096439,exon:118100331-118100414	mon1_1,mon1_2	5,4	11364134	TTN
novel_circ_0000840	NC_030809.1	118100330	118100874	-	544	249	102173234;	exon:118100331-118100414,exon:118100624-118100707,exon:118100791-118100874	mon1_1	28	2224	TTN
novel_circ_0000842	NC_030809.1	118100330	118112475	-	12145	409	102173234;	exon:118100331-118100414,exon:118100624-118100707,exon:118110993-118111070,exon:118111664-118111756,exon:118112401-118112475	mon1_1,mon1_2,mon1_3,mon9_1,mon9_2	20,14,2,7,15	4.80714e+20	TTN
novel_circ_0000848	NC_030809.1	118101115	118106787	-	5672	240	102173234;	exon:118101116-118101199,exon:118106480-118106554,exon:118106704-118106787	mon9_2	5	3316	TTN
novel_circ_0000858	NC_030809.1	118109285	118116976	-	7691	560	102173234;	exon:118109286-118109582,exon:118115959-118116042,exon:118116283-118116387,exon:118116899-118116976	mon9_1,mon9_2	3,6	79606082	TTN
novel_circ_0000859	NC_030809.1	118109722	118118946	-	9224	169	102173234;	exon:118118011-118118088,exon:118118854-118118946	mon1_2	3	12995	TTN
novel_circ_0000863	NC_030809.1	118109966	118114580	-	4614	320	102173234;	exon:118109967-118110035,exon:118110993-118111070,exon:118111664-118111756,exon:118114497-118114580	mon1_3,mon9_3	8,4	55959541	TTN
novel_circ_0000865	NC_030809.1	118109966	118125527	-	15561	172	102173234;	exon:118109967-118110035,exon:118125423-118125527	mon9_3	3	14847	TTN
novel_circ_0000876	NC_030809.1	118115426	118119228	-	3802	504	102173234;	exon:118115427-118115510,exon:118115959-118116042,exon:118116283-118116387,exon:118116899-118116976,exon:118118854-118118937,exon:118119154-118119228	mon9_2,mon9_3	9,7	869414021	TTN
novel_circ_0000881	NC_030809.1	118115958	118122167	-	6209	510	102173234;	exon:118115959-118116042,exon:118116283-118116387,exon:118119437-118119514,exon:118120951-118121031,exon:118121778-118121861,exon:118122084-118122167	mon1_1,mon1_2,mon1_3,mon9_1,mon9_2,mon9_3	4,6,5,14,8,8	6.19514e+25	TTN
novel_circ_0000888	NC_030809.1	118117349	118117816	-	467	256	102173234;	exon:118117350-118117433,exon:118117643-118117816	mon1_1,mon1_2,mon1_3,mon9_1,mon9_2	11,18,9,16,13	7.00017e+21	TTN
novel_circ_0000890	NC_030809.1	118117642	118117816	-	174	173	102173234;	exon:118117643-118117816	mon9_1	5	9286	TTN
novel_circ_0000898	NC_030809.1	118119436	118120658	-	1222	292	102173234;	exon:118119437-118119514,exon:118120443-118120658	mon1_1,mon1_3,mon9_2,mon9_3	90,59,111,148	8.3809e+17	TTN
novel_circ_0000900	NC_030809.1	118119436	118121861	-	2425	455	102173234;	exon:118119437-118119514,exon:118120443-118120658,exon:118120951-118121031,exon:118121778-118121861	mon1_1,mon1_2,mon1_3,mon9_1,mon9_2,mon9_3	12,31,6,7,15,44	8.37619e+27	TTN
novel_circ_0000901	NC_030809.1	118119436	118122167	-	2731	375	102173234;	exon:118119437-118119514,exon:118120443-118120658,exon:118122084-118122167	mon1_2	3	15974	TTN
novel_circ_0000905	NC_030809.1	118119436	118125527	-	6091	329	102173234;	exon:118119437-118119514,exon:118123302-118123370,exon:118123561-118123641,exon:118125423-118125527	mon1_1,mon1_2,mon9_1,mon9_2,mon9_3	3,5,4,4,4	8.8612e+23	TTN
novel_circ_0000907	NC_030809.1	118120442	118121031	-	589	295	102173234;	exon:118120443-118120658,exon:118120951-118121031	mon9_2,mon9_3	4,3	1042818055	TTN
novel_circ_0000912	NC_030809.1	118122740	118125527	-	2787	418	102173234;	exon:118122741-118122824,exon:118122986-118123069,exon:118123302-118123370,exon:118123561-118123641,exon:118125423-118125527	mon1_1,mon1_2,mon9_2	4,5,9	90682138211485	TTN
novel_circ_0000913	NC_030809.1	118122740	118126063	-	3323	282	102173234;	exon:118122741-118122818,exon:118125423-118125527,exon:118125962-118126063	mon9_1	4	13608	TTN
novel_circ_0000914	NC_030809.1	118122740	118132274	-	9534	332	102173234;	exon:118122741-118122824,exon:118131209-118131289,exon:118131520-118131612,exon:118132197-118132274	mon1_3	2	8203	TTN
novel_circ_0000915	NC_030809.1	118122985	118125527	-	2542	231	102173234;	exon:118122986-118123069,exon:118123302-118123370,exon:118123561-118123641	mon9_3	3	18555	TTN
novel_circ_0000916	NC_030809.1	118122985	118126397	-	3412	184	102173234;	exon:118125962-118126063,exon:118126314-118126397	mon9_3	3	18659	TTN
novel_circ_0000930	NC_030809.1	118132881	118136346	-	3465	400	102173234;	exon:118132882-118132959,exon:118133320-118133382,exon:118133834-118133971,exon:118135084-118135137,exon:118136275-118136346	mon1_1,mon1_2,mon1_3,mon9_1,mon9_2,mon9_3	42,30,55,28,70,28	7.53017e+26	TTN
novel_circ_0000932	NC_030809.1	118133833	118134082	-	249	248	102173234;	exon:118133834-118134082	mon1_2	8	24337	TTN
novel_circ_0000935	NC_030809.1	118133843	118134044	-	201	200	102173234;	exon:118133844-118134044	mon9_1,mon9_3	3,5	1642819512	TTN
novel_circ_0000937	NC_030809.1	118133878	118134079	+	201	200	102173234;	exon:118133879-118134079	mon9_2	4	14269	TTN
novel_circ_0000951	NC_030809.1	118163018	118163297	-	279	278	102173234;	exon:118163019-118163297	mon1_2,mon1_3,mon9_2	16,6,14	234421238113699	TTN
novel_circ_0000952	NC_030809.1	118163018	118164622	-	1604	197	102173234;	exon:118164425-118164622	mon1_1	5	10765	TTN
novel_circ_0000955	NC_030809.1	118167326	118167605	-	279	278	102173234;	exon:118167327-118167605	mon1_2,mon9_1,mon9_2,mon9_3	8,5,10,10	2.02841e+19	TTN
novel_circ_0000958	NC_030809.1	118175191	118175470	-	279	278	102173234;	exon:118175192-118175470	mon1_1	2	8680	TTN
novel_circ_0000960	NC_030809.1	118205523	118206212	-	689	343	102173234;	exon:118205524-118205777,exon:118206122-118206212	mon1_2	2	27538	TTN
novel_circ_0000961	NC_030809.1	118207868	118208057	-	189	188	102173234;	exon:118207869-118208057	mon9_3	3	24665	TTN
novel_circ_0000965	NC_030809.1	118213419	118213650	-	231	230	102173234;	exon:118213420-118213650	mon1_3	3	13145	TTN
novel_circ_0000969	NC_030809.1	118227983	118234063	-	6080	415	102173234;	exon:118227984-118228121,exon:118233785-118234063	mon1_1	3	8166	TTN
novel_circ_0000970	NC_030809.1	118228592	118230732	-	2140	204	102173234;	exon:118228593-118228730,exon:118230665-118230732	mon9_2	3	11588	TTN
novel_circ_0000972	NC_030809.1	118232242	118234063	-	1821	137	102173234;	exon:118232243-118232380	mon1_1,mon1_2,mon9_1,mon9_2	2,11,10,8	1.23052e+19	TTN
novel_circ_0000975	NC_030809.1	118339874	118340743	-	869	304	102172944;	exon:118339875-118340000,exon:118340564-118340743	mon1_1	3	27	CCDC141
novel_circ_0000976	NC_030809.1	118388030	118421536	-	33506	310	102172944;	exon:118388031-118388225,exon:118421420-118421536	mon9_2	5	13	CCDC141
novel_circ_0000979	NC_030809.1	118602377	118605591	-	3214	266	102172670;	exon:118602378-118602589,exon:118605536-118605591	mon1_1,mon1_2,mon1_3,mon9_1,mon9_2,mon9_3	12,26,21,9,9,16	193,96,157,218,116,114	SESTD1
novel_circ_0000980	NC_030809.1	118602377	118611741	-	9364	476	102172670;	exon:118602378-118602589,exon:118605536-118605591,exon:118610400-118610497,exon:118611628-118611741	mon1_1,mon1_2,mon1_3,mon9_1,mon9_2,mon9_3	3,6,2,5,2,5	150,92,144,173,108,131	SESTD1
novel_circ_0000983	NC_030809.1	118629710	118633721	-	4011	203	102172670;	exon:118629711-118629824,exon:118633631-118633721	mon1_1,mon1_2,mon1_3,mon9_1,mon9_2,mon9_3	2,14,5,13,9,10	169,90,102,181,101,114	SESTD1
novel_circ_0000984	NC_030809.1	118629710	118649784	-	20074	414	102172670;	exon:118629711-118629824,exon:118633631-118633721,exon:118646348-118646468,exon:118649693-118649784	mon1_1,mon1_2,mon1_3,mon9_1,mon9_2,mon9_3	14,14,13,23,20,20	145,88,100,161,95,88	SESTD1
novel_circ_0000986	NC_030809.1	118646359	118649784	-	3425	91	102172670;	exon:118649693-118649784	mon1_3,mon9_3	3,2	107,97	SESTD1
novel_circ_0000989	NC_030809.1	119463729	119469958	-	6229	268	102170739;	exon:119463730-119463792,exon:119463886-119464092	mon1_1,mon1_3,mon9_1,mon9_2,mon9_3	4,2,3,5,2	74,51,108,55,59	CWC22
novel_circ_0000990	NC_030809.1	119466473	119469958	-	3485	349	102170739;	exon:119466474-119466527,exon:119466792-119466960,exon:119469830-119469958	mon1_1,mon1_2,mon1_3,mon9_1,mon9_2,mon9_3	17,14,16,6,2,8	83,46,71,81,49,38	CWC22
novel_circ_0000991	NC_030809.1	121212427	121222430	+	10003	494	102183190;	exon:121212428-121212539,exon:121219892-121219986,exon:121221183-121221273,exon:121221854-121221899,exon:121222276-121222430	mon1_2,mon1_3,mon9_1,mon9_3	3,2,5,4	14,27,36,61	ITGA4
novel_circ_0000992	NC_030809.1	121212427	121228199	+	15772	359	102183190;	exon:121212428-121212539,exon:121219892-121219986,exon:121228045-121228199	mon1_1,mon1_2,mon9_1,mon9_3	4,4,2,4	35,14,39,75	ITGA4
novel_circ_0000999	NC_030809.1	122749250	122750114	-	864	97	102182076;	exon:122749251-122749348	mon1_2,mon9_2	2,3	298400	NCKAP1
novel_circ_0001001	NC_030809.1	122753076	122754627	-	1551	389	102182076;	exon:122753077-122753208,exon:122753716-122753855,exon:122754508-122754627	mon1_1,mon1_3	2,3	557475	NCKAP1
novel_circ_0001002	NC_030809.1	122760197	122771046	-	10849	416	102182076;	exon:122760198-122760330,exon:122762189-122762334,exon:122769276-122769334,exon:122770965-122771046	mon1_2,mon9_3	4,3	245294	NCKAP1
novel_circ_0001003	NC_030809.1	122769275	122771046	-	1771	139	102182076;	exon:122769276-122769334,exon:122770965-122771046	mon9_2,mon9_3	4,5	307232	NCKAP1
novel_circ_0001004	NC_030809.1	122769275	122775733	-	6458	235	102182076;	exon:122769276-122769334,exon:122770965-122771046,exon:122775637-122775733	mon1_3,mon9_1,mon9_3	3,6,2	418491305	NCKAP1
novel_circ_0001005	NC_030809.1	122905685	122908161	+	2476	297	102189169;	exon:122905686-122905856,exon:122908034-122908161	mon1_1,mon1_2,mon1_3,mon9_1,mon9_2,mon9_3	8,14,6,5,2,6	110,62,89,113,117,70	NUP35
novel_circ_0001006	NC_030809.1	122905685	122911760	+	6075	357	102189169;	exon:122905686-122905856,exon:122908034-122908161,exon:122911700-122911760	mon1_1,mon1_2,mon1_3,mon9_1,mon9_2,mon9_3	42,45,44,39,40,44	104,52,92,110,131,54	NUP35
novel_circ_0001007	NC_030809.1	122905685	122932467	+	26782	330	102189169;	exon:122905686-122905856,exon:122932307-122932467	mon1_2,mon9_3	4,3	51,44	NUP35
novel_circ_0001008	NC_030809.1	122925355	122932467	+	7112	324	102189169;	exon:122931160-122931324,exon:122932307-122932467	mon1_1,mon1_2,mon9_1,mon9_2,mon9_3	3,6,9,9,4	77,38,82,106,55	NUP35
novel_circ_0001009	NC_030809.1	122928209	122932467	+	4258	229	102189169;	exon:122928210-122928279,exon:122932307-122932467	mon1_1,mon1_2,mon1_3,mon9_1,mon9_2,mon9_3	9,2,10,6,3,2	64,42,62,92,89,48	NUP35
novel_circ_0001010	NC_030809.1	126784952	126793052	+	8100	501	102187813;	exon:126784953-126784998,exon:126786386-126786493,exon:126788092-126788150,exon:126789642-126789796,exon:126792915-126793052	mon1_1,mon1_2,mon1_3,mon9_1,mon9_2,mon9_3	22,22,22,21,7,20	2.76106e+17	--
novel_circ_0001014	NC_030809.1	126796661	126805490	+	8829	327	102187813;	exon:126796662-126796729,exon:126797338-126797485,exon:126805377-126805490	mon9_3	3	161	--
novel_circ_0001015	NC_030809.1	127420091	127427210	-	7119	345	100861156;	exon:127420092-127420158,exon:127423880-127424033,exon:127427084-127427210	mon1_1	3	260	CALCRL
novel_circ_0001016	NC_030809.1	127450260	127457033	-	6773	182	100861156;	exon:127450261-127450352,exon:127456942-127457033	mon1_1,mon1_2,mon9_3	6,5,2	261121190	CALCRL
novel_circ_0001018	NC_030809.1	129201369	129203710	-	2341	310	102183732;	exon:129201370-129201423,exon:129202229-129202282,exon:129203303-129203356,exon:129203450-129203503,exon:129203612-129203710	mon9_3	2	397	COL5A2
novel_circ_0001020	NC_030809.1	129953154	129971710	+	18556	102	102181166;	exon:129971608-129971710	mon1_3,mon9_2,mon9_3	2,2,3	138130116	PMS1
novel_circ_0001021	NC_030809.1	129957759	129971710	+	13951	284	102181166;	exon:129957760-129957942,exon:129971608-129971710	mon9_1	2	149	PMS1
novel_circ_0001024	NC_030809.1	130046114	130055571	+	9457	106	102181166;	exon:130055465-130055571	mon1_1,mon1_2,mon9_1,mon9_2	6,3,4,5	159153180133	PMS1
novel_circ_0001027	NC_030809.1	130498125	130504255	-	6130	304	102177103;	exon:130498126-130498206,exon:130502248-130502332,exon:130504115-130504255	mon9_2	4	200	HIBCH
novel_circ_0001028	NC_030809.1	130861550	130879978	+	18428	184	102176080;	exon:130877230-130877363,exon:130879927-130879978	mon1_3,mon9_1,mon9_3	6,2,5	110124119	NAB1
novel_circ_0001029	NC_030809.1	130877229	130879978	+	2749	454	102176080;	exon:130877230-130877363,exon:130877745-130878015,exon:130879927-130879978	mon1_1,mon1_2,mon9_2	10,6,6	164108129	NAB1
novel_circ_0001030	NC_030809.1	130877229	130896014	+	18785	184	102176080;	exon:130877230-130877363,exon:130879927-130879978	mon1_1,mon1_2,mon1_3,mon9_2,mon9_3	3,6,5,2,6	188121151157163	NAB1
novel_circ_0001031	NC_030809.1	131076232	131093294	-	17062	227	102182970;	exon:131076233-131076380,exon:131093214-131093294	mon1_1	3	2785	BIN1
novel_circ_0001032	NC_030809.1	131318189	131320698	-	2509	444	102175623;	exon:131318190-131318396,exon:131319073-131319165,exon:131319335-131319402,exon:131320619-131320698	mon1_2,mon9_1	5,3	89175	MAP3K2
novel_circ_0001033	NC_030809.1	131318189	131322045	-	3856	336	102175623;	exon:131318190-131318396,exon:131321915-131322045	mon9_3	3	100	MAP3K2
novel_circ_0001036	NC_030809.1	131653464	131656425	-	2961	345	102178216;	exon:131653465-131653585,exon:131653787-131653853,exon:131656266-131656425	mon1_1,mon1_2,mon1_3,mon9_1,mon9_2	6,2,6,6,3	412108312178109	LIMS2
novel_circ_0001037	NC_030809.1	131790196	131796719	-	6523	97	102174781;	exon:131790197-131790294	mon1_2,mon1_3,mon9_1,mon9_2,mon9_3	9,3,6,5,2	164177264228178	WDR33
novel_circ_0001038	NC_030809.1	132015828	132016187	-	359	358	102172576;	exon:132015829-132016187	mon9_3	2	19	SAP130
novel_circ_0001039	NC_030809.1	132044979	132049428	-	4449	147	102172576;	exon:132049281-132049428	mon1_1	3	14	SAP130
novel_circ_0001040	NC_030809.1	132125538	132133114	+	7576	414	102172300;	exon:132125539-132125674,exon:132129304-132129371,exon:132130197-132130279,exon:132132984-132133114	mon1_2,mon9_1,mon9_2	5,4,4	77,152,98	UGGT1
novel_circ_0001042	NC_030809.1	132132983	132162743	+	29760	373	102172300;	exon:132132984-132133114,exon:132136933-132137045,exon:132162612-132162743	mon1_1	4	182	UGGT1
novel_circ_0001044	NC_030809.1	132198857	132202747	+	3890	386	102172300;	exon:132198858-132198953,exon:132201670-132201772,exon:132202558-132202747	mon1_1,mon1_2,mon1_3,mon9_1,mon9_3	6,11,4,7,6	151,54,115,116,83	UGGT1
novel_circ_0001045	NC_030809.1	13352061	13356115	-	4054	138	102172215;	exon:13355977-13356115	mon1_1,mon9_3	5,3	171124	PUM1
novel_circ_0001046	NC_030809.1	13364601	13378161	-	13560	194	102172215;	exon:13364602-13364703,exon:13366079-13366172	mon1_1,mon9_1	3,3	244293	PUM1
novel_circ_0001048	NC_030809.1	13375734	13389303	-	13569	108	102172215;	exon:13389195-13389303	mon1_2,mon1_3,mon9_1,mon9_3	3,7,3,3	171250284185	PUM1
novel_circ_0001049	NC_030809.1	13388047	13389303	-	1256	286	102172215;	exon:13388048-13388226,exon:13389195-13389303	mon1_1,mon1_2,mon9_1,mon9_2,mon9_3	4,3,5,7,4	245181311234234	PUM1
novel_circ_0001051	NC_030809.1	135422722	135427624	+	4902	221	100861373;	exon:135422723-135422827,exon:135427507-135427624	mon9_2	3	154	CYFIP1
novel_circ_0001052	NC_030809.1	135441854	135446943	+	5089	418	100861373;	exon:135441855-135442021,exon:135445597-135445753,exon:135446847-135446943	mon1_1,mon1_2	2,6	230,48	CYFIP1
novel_circ_0001054	NC_030809.1	135477859	135480092	+	2233	313	100861373;	exon:135477860-135477932,exon:135478457-135478551,exon:135479945-135480092	mon1_1,mon1_2,mon1_3,mon9_1,mon9_3	9,5,7,2,6	251,72,244,143,112	CYFIP1
novel_circ_0001057	NC_030809.1	135726880	135728759	+	1879	138	102186637;	exon:135728621-135728759	mon9_3	3	87	LOC102186637
novel_circ_0001058	NC_030809.1	135749086	135750004	+	918	386	102186637;	exon:135749087-135749277,exon:135749712-135749817,exon:135749913-135750004	mon1_1,mon1_2,mon1_3,mon9_1,mon9_2,mon9_3	10,10,9,10,10,13	102,68,94,110,57,87	LOC102186637
novel_circ_0001059	NC_030809.1	135783189	135785680	+	2491	497	102186637;	exon:135783190-135783361,exon:135784794-135784980,exon:135785540-135785680	mon1_1,mon1_2,mon1_3,mon9_1,mon9_2	7,9,7,4,9	86,68,96,99,65	LOC102186637
novel_circ_0001060	NC_030809.1	135783189	135794756	+	11567	324	102186637;	exon:135783190-135783361,exon:135794603-135794756	mon9_1	4	113	LOC102186637
novel_circ_0001061	NC_030809.1	135791740	135794756	+	3016	344	102186637;	exon:135791741-135791932,exon:135794603-135794756	mon1_1	3	99	LOC102186637
novel_circ_0001062	NC_030809.1	135791740	135805467	+	13727	191	102186637;	exon:135791741-135791932	mon9_1	2	97	LOC102186637
novel_circ_0001065	NC_030809.1	13866193	13866966	-	773	298	102168870;	exon:13866194-13866337,exon:13866811-13866966	mon1_3	4	128	PEF1
novel_circ_0001066	NC_030809.1	14339016	14341451	+	2435	324	102190562;	exon:14339017-14339116,exon:14340233-14340327,exon:14341320-14341451	mon9_3	2	188	KPNA6
novel_circ_0001067	NC_030809.1	14649285	14651612	+	2327	100	102185695;	intron:14651512-14651612	mon1_1,mon9_3	8,9	31,15	ZBTB8A
novel_circ_0001068	NC_030809.1	14684275	14688455	+	4180	169	102185695;	exon:14688286-14688455	mon9_1	4	20	ZBTB8A
novel_circ_0001071	NC_030809.1	15053120	15054558	-	1438	267	102182002;	exon:15053121-15053316,exon:15054486-15054558	mon1_3,mon9_1	2,5	433490	AK2
novel_circ_0001072	NC_030809.1	15312263	15317054	+	4791	224	102169235;	exon:15316830-15317054	mon1_2,mon1_3,mon9_2	8,3,7	10,11,8	ZNF362
novel_circ_0001073	NC_030809.1	15315845	15317054	+	1209	224	102169235;	exon:15316830-15317054	mon9_3	2	20	ZNF362
novel_circ_0001077	NC_030809.1	16052240	16053063	-	823	300	102179613;	exon:16052241-16052398,exon:16052920-16053063	mon1_1,mon1_2,mon1_3,mon9_1,mon9_2,mon9_3	5,10,10,4,11,11	62,51,72,89,46,64	DIS3L2
novel_circ_0001079	NC_030809.1	16308323	16311358	+	3035	157	102175998;	exon:16311201-16311358	mon9_2,mon9_3	5,3	41503898	PTMA
novel_circ_0001080	NC_030809.1	16789937	16806966	-	17029	146	102187906;	exon:16789938-16790084	mon9_2	4	25	PSMD1
novel_circ_0001083	NC_030809.1	17476144	17478667	-	2523	251	102173427;	exon:17476145-17476228,exon:17478499-17478667	mon9_2	2	132	SP140
novel_circ_0001084	NC_030809.1	17515701	17521764	+	6063	297	102174608;	exon:17515702-17515848,exon:17517648-17517734,exon:17521699-17521764	mon1_2,mon9_1,mon9_2	3,2,4	10,50,270	SP110
novel_circ_0001086	NC_030809.1	17538446	17539737	+	1291	294	102174608;	exon:17538447-17538562,exon:17539265-17539373,exon:17539666-17539737	mon1_1,mon1_2,mon1_3,mon9_1,mon9_2,mon9_3	18,18,10,17,31,17	7,15,15,12,96,25	SP110
novel_circ_0001087	NC_030809.1	17538446	17540659	+	2213	434	102174608;	exon:17538447-17538562,exon:17539265-17539373,exon:17539666-17539737,exon:17540519-17540659	mon1_3,mon9_1,mon9_2,mon9_3	3,2,10,2	9,7,83,18	SP110
novel_circ_0001088	NC_030809.1	17538449	17539737	+	1288	183	102174608;	exon:17538450-17538562,exon:17539666-17539737	mon1_2,mon9_1,mon9_2,mon9_3	2,4,5,5	15,12,96,25	SP110
novel_circ_0001089	NC_030809.1	17538449	17540659	+	2210	211	102174608;	exon:17539666-17539737,exon:17540519-17540659	mon9_2,mon9_3	3,3	83,18	SP110
novel_circ_0001090	NC_030809.1	17811359	17828172	+	16813	146	102171666;	exon:17811360-17811506	mon1_1,mon1_2,mon1_3,mon9_1,mon9_2,mon9_3	14,19,19,18,11,6	3.82269e+17	TRIP12
novel_circ_0001091	NC_030809.1	17811359	17846107	+	34748	271	102171666;	exon:17811360-17811506,exon:17826401-17826526	mon1_2,mon9_1,mon9_2,mon9_3	3,5,4,6	315369309286	TRIP12
novel_circ_0001093	NC_030809.1	17843217	17846107	+	2890	241	102171666;	exon:17843218-17843323,exon:17845971-17846107	mon1_1,mon1_2,mon1_3,mon9_1,mon9_2,mon9_3	5,12,11,12,8,6	3.70272e+17	TRIP12
novel_circ_0001094	NC_030809.1	17871178	17873059	+	1881	165	102171666;	exon:17872894-17873059	mon1_2,mon1_3,mon9_2,mon9_3	11,6,4,2	249253309253	TRIP12
novel_circ_0001095	NC_030809.1	17871178	17888794	+	17616	283	102171666;	exon:17871179-17871271,exon:17888603-17888794	mon1_3,mon9_1	3,3	250298	TRIP12
novel_circ_0001097	NC_030809.1	20622178	20672013	-	49835	287	102189253;	exon:20622179-20622322,exon:20632635-20632691,exon:20636082-20636170	mon1_1,mon1_2,mon9_1	2,2,9	33,27,70	RHBDD1
novel_circ_0001098	NC_030809.1	20669485	20672013	-	2528	132	102189253;	exon:20669486-20669618	mon1_1,mon1_2,mon9_1,mon9_2	2,3,3,4	26,22,57,55	RHBDD1
novel_circ_0001099	NC_030809.1	2081496	2090753	+	9257	401	102172220;	exon:2081497-2081696,exon:2090551-2090753	mon1_1,mon1_3	4,4	20,16	PAX7
novel_circ_0001100	NC_030809.1	22783327	22785666	+	2339	155	102188364;	exon:22785511-22785666	mon9_3	3	63	DOCK10
novel_circ_0001101	NC_030809.1	22812322	22814858	+	2536	344	102188364;	exon:22812323-22812510,exon:22812975-22813040,exon:22814766-22814858	mon9_2	3	35	DOCK10
novel_circ_0001102	NC_030809.1	22812322	22849423	+	37101	348	102188364;	exon:22812323-22812510,exon:22812975-22813040,exon:22849327-22849423	mon1_1	3	46	DOCK10
novel_circ_0001104	NC_030809.1	22859266	22860630	+	1364	249	102188364;	exon:22859267-22859379,exon:22860493-22860630	mon1_1	2	25	DOCK10
novel_circ_0001105	NC_030809.1	23089489	23090964	+	1475	323	102188094;	intron:23089490-23089687,intron:23090838-23090964	mon1_3,mon9_3	3,2	171150	CUL3
novel_circ_0001106	NC_030809.1	23089489	23114813	+	25324	197	102188094;	exon:23089490-23089687	mon1_1,mon1_2,mon9_3	5,8,3	394415333	CUL3
novel_circ_0001107	NC_030809.1	23649325	23658929	+	9604	197	100861161;	exon:23658732-23658929	mon9_3	2	42	SERPINE2
novel_circ_0001108	NC_030809.1	23752988	23754820	+	1832	238	100861160;	exon:23752989-23753119,exon:23754712-23754820	mon1_2,mon1_3,mon9_2,mon9_3	8,2,3,2	112153200115	WDFY1
novel_circ_0001109	NC_030809.1	24707919	24713478	-	5559	404	102185694;	exon:24707920-24708111,exon:24709154-24709228,exon:24713339-24713478	mon1_1,mon1_3,mon9_1,mon9_2,mon9_3	5,9,6,4,8	202,140,225,170,95	ACSL3
novel_circ_0001111	NC_030809.1	24711158	24713478	-	2320	311	102185694;	exon:24711159-24711331,exon:24713339-24713478	mon1_1,mon9_1,mon9_3	6,2,6	191,208,96	ACSL3
novel_circ_0001113	NC_030809.1	24713338	24721606	-	8268	316	102185694;	exon:24713339-24713478,exon:24721429-24721606	mon9_3	2	86	ACSL3
novel_circ_0001114	NC_030809.1	24720121	24721606	-	1485	286	102185694;	exon:24720122-24720231,exon:24721429-24721606	mon1_1	3	164	ACSL3
novel_circ_0001115	NC_030809.1	24989467	24995414	+	5947	139	100861378;	exon:24989468-24989523,exon:24995330-24995414	mon1_1,mon1_3,mon9_1	2,5,3	371362573	FARSB
novel_circ_0001116	NC_030809.1	2693048	2731662	-	38614	323	108637127;	exon:2693049-2693162,exon:2698437-2698558,exon:2731573-2731662	mon1_1,mon1_2,mon1_3,mon9_1,mon9_2,mon9_3	14,6,14,6,6,5	6.08536e+17	CAPZB
novel_circ_0001117	NC_030809.1	28436501	28437203	-	702	325	102180356;	exon:28436502-28436684,exon:28437060-28437203	mon1_2	6	747	SPEG
novel_circ_0001119	NC_030809.1	2918383	2921598	+	3215	306	102169146;	exon:2918384-2918431,exon:2919402-2919511,exon:2921448-2921598	mon1_1,mon1_2,mon1_3,mon9_1,mon9_2,mon9_3	13,17,9,6,8,7	1.9621e+22	MINOS1
novel_circ_0001121	NC_030809.1	29273228	29284592	+	11364	195	102168779;	exon:29273229-29273324,exon:29284492-29284592	mon1_3	2	54	USP37
novel_circ_0001122	NC_030809.1	29273228	29287698	+	14470	77	102168779;	exon:29287621-29287698	mon1_3	2	66	USP37
novel_circ_0001125	NC_030809.1	29300145	29307992	+	7847	245	102168779;	exon:29300146-29300230,exon:29307831-29307992	mon1_2,mon9_3	2,2	51,35	USP37
novel_circ_0001126	NC_030809.1	29325331	29332134	+	6803	419	102168779;	exon:29325332-29325496,exon:29331879-29332134	mon9_3	4	52	USP37
novel_circ_0001128	NC_030809.1	29491278	29491512	+	234	233	102191190;	exon:29491279-29491512	mon1_2	26	215	TMBIM1
novel_circ_0001130	NC_030809.1	29788650	29798577	+	9927	311	102188266;	exon:29788651-29788692,exon:29789446-29789496,exon:29796171-29796220,exon:29798406-29798577	mon1_1,mon1_2,mon1_3,mon9_1,mon9_2,mon9_3	18,17,16,17,18,19	3.8113e+17	TNS1
novel_circ_0001133	NC_030809.1	31133733	31134382	+	649	351	100860950;	exon:31133734-31133966,exon:31134263-31134382	mon1_1,mon1_2,mon1_3,mon9_1,mon9_2,mon9_3	11,4,8,3,7,7	8.92136e+18	--
novel_circ_0001134	NC_030809.1	31133736	31134382	+	646	348	100860950;	exon:31133737-31133966,exon:31134263-31134382	mon1_1,mon1_2,mon1_3,mon9_1,mon9_2,mon9_3	3,5,6,8,3,2	8.96137e+18	--
novel_circ_0001135	NC_030809.1	31327685	31338679	-	10994	320	102186440;	exon:31327686-31327788,exon:31338461-31338679	mon1_2	4	24	SMARCAL1
novel_circ_0001137	NC_030809.1	31619715	31628237	-	8522	289	102185877;	exon:31621223-31621316,exon:31628041-31628237	mon9_1	3	41	XRCC5
novel_circ_0001142	NC_030809.1	3175621	3181084	+	5463	260	102171201;	exon:3175622-3175770,exon:3180972-3181084	mon1_1,mon1_2,mon1_3,mon9_1,mon9_2,mon9_3	11,14,19,11,5,12	106,87,111,99,89,55	OTUD3
novel_circ_0001143	NC_030809.1	3175621	3187253	+	11632	122	102171201;	exon:3187131-3187253	mon1_3	3	99	OTUD3
novel_circ_0001144	NC_030809.1	3175621	3196188	+	20567	436	102171201;	exon:3175622-3175770,exon:3195900-3196188	mon1_1,mon9_1	4,3	87101	OTUD3
novel_circ_0001146	NC_030809.1	34423518	34440338	-	16820	285	102181821;	exon:34423519-34423628,exon:34434185-34434254,exon:34440231-34440338	mon1_2	2	7	LOC102181821
novel_circ_0001150	NC_030809.1	37656075	37658655	+	2580	135	102178577;	exon:37656076-37656211	mon1_1,mon9_2	2,2	176127	LANCL1
novel_circ_0001151	NC_030809.1	37752769	37755328	+	2559	393	102177387;	exon:37752770-37752913,exon:37754625-37754798,exon:37755251-37755328	mon9_2	3	69580	MYL1
novel_circ_0001155	NC_030809.1	37862964	37864698	+	1734	113	102176568;	exon:37864585-37864698	mon1_1,mon1_2,mon1_3,mon9_1,mon9_3	2,5,2,8,5	217298192213156	ACADL
novel_circ_0001156	NC_030809.1	37918829	37923044	+	4215	137	102169342;	exon:37918830-37918967	mon9_1	4	48	KANSL1L
novel_circ_0001157	NC_030809.1	37921927	37929700	+	7773	114	102169342;	intron:37929586-37929700	mon1_2	3	104	KANSL1L
novel_circ_0001158	NC_030809.1	37921927	37965894	+	43967	121	102169342;	exon:37965773-37965894	mon1_1,mon1_2,mon9_1,mon9_2	4,7,5,5	102,138,113,58	KANSL1L
novel_circ_0001159	NC_030809.1	37921927	37986975	+	65048	204	102169342;	exon:37986771-37986975	mon1_1,mon9_2,mon9_3	7,5,3	90,56,143	KANSL1L
novel_circ_0001162	NC_030809.1	37955892	37965894	+	10002	459	102169342;	exon:37955893-37956034,exon:37963923-37964120,exon:37965773-37965894	mon1_1,mon1_2,mon1_3,mon9_1,mon9_2,mon9_3	15,12,6,3,13,13	120,147,100,110,74,128	KANSL1L
novel_circ_0001163	NC_030809.1	37955892	37986975	+	31083	345	102169342;	exon:37955893-37956034,exon:37986771-37986975	mon1_1,mon1_2,mon1_3,mon9_1,mon9_2,mon9_3	2,14,7,8,5,2	108,146,108,115,72,117	KANSL1L
novel_circ_0001165	NC_030809.1	37963922	37964120	+	198	197	102169342;	exon:37963923-37964120	mon1_1,mon1_2,mon1_3,mon9_1,mon9_3	4,7,4,2,3	130158128136121	KANSL1L
novel_circ_0001166	NC_030809.1	37963922	37965894	+	1972	318	102169342;	exon:37963923-37964120,exon:37965773-37965894	mon9_2	2	105	KANSL1L
novel_circ_0001167	NC_030809.1	37963922	37986975	+	23053	362	102169342;	exon:37963923-37964120,exon:37986810-37986975	mon1_3,mon9_1,mon9_2	2,2,5	127152103	KANSL1L
novel_circ_0001170	NC_030809.1	38166730	38170598	-	3868	268	102168868;	exon:38166731-38166864,exon:38170463-38170598	mon1_1,mon1_2,mon1_3,mon9_2,mon9_3	10,6,15,2,6	29,8,15,7,9	UNC80
novel_circ_0001172	NC_030809.1	39303392	39311646	-	8254	354	102190275;	exon:39303393-39303569,exon:39308596-39308679,exon:39311551-39311646	mon1_3	2	60	PIKFYVE
novel_circ_0001173	NC_030809.1	39352069	39353649	-	1580	295	102190275;	exon:39352070-39352227,exon:39353511-39353649	mon9_3	2	47	PIKFYVE
novel_circ_0001174	NC_030809.1	3982950	3984849	-	1899	327	102190564;	exon:3982951-3983099,exon:3983282-3983375,exon:3984763-3984849	mon1_3	5	529	DDOST
novel_circ_0001175	NC_030809.1	40547779	40556382	+	8603	123	102184672;	exon:40547780-40547903	mon9_1	4	147	KLF7
novel_circ_0001176	NC_030809.1	4074457	4093728	-	19271	270	102190830;	exon:4074458-4074569,exon:4075938-4076097	mon1_1,mon9_1,mon9_2,mon9_3	2,3,2,2	186199119159	HP1BP3
novel_circ_0001177	NC_030809.1	4080593	4093728	-	13135	233	102190830;	exon:4080594-4080684,exon:4093585-4093728	mon1_1,mon1_2,mon9_1,mon9_2,mon9_3	2,5,6,3,2	200175231127175	HP1BP3
novel_circ_0001178	NC_030809.1	40849042	40851205	-	2163	542	102184101;	exon:40849043-40849215,exon:40850312-40850451,exon:40850704-40850827,exon:40851097-40851205	mon1_1,mon1_2,mon1_3,mon9_1,mon9_2,mon9_3	11,12,12,6,20,9	120,73,124,116,115,93	FASTKD2
novel_circ_0001179	NC_030809.1	4090550	4093728	-	3178	297	102190830;	exon:4090551-4090705,exon:4093585-4093728	mon9_2	2	142	HP1BP3
novel_circ_0001183	NC_030809.1	41521550	41529254	+	7704	108	102181443;	exon:41529146-41529254	mon9_2	4	45	INO80D
novel_circ_0001185	NC_030809.1	42299184	42300358	-	1174	206	102173793;	exon:42300152-42300358	mon1_1,mon1_2,mon1_3,mon9_1,mon9_3	4,5,5,3,2	29,17,38,21,18	PARD3B
novel_circ_0001186	NC_030809.1	4271865	4299644	-	27779	217	102190003;	exon:4271866-4271988,exon:4299549-4299644	mon1_1	3	163	EIF4G3
novel_circ_0001187	NC_030809.1	4281443	4282510	-	1067	293	102190003;	exon:4281444-4281558,exon:4282331-4282510	mon1_2,mon9_2	9,2	131162	EIF4G3
novel_circ_0001191	NC_030809.1	4352180	4362860	-	10680	128	102190003;	intron:4352181-4352309	mon9_2,mon9_3	3,7	100,78	EIF4G3
novel_circ_0001192	NC_030809.1	4352180	4389547	-	37367	203	102190003;	exon:4352181-4352309,exon:4389472-4389547	mon1_2,mon9_1,mon9_2	2,4,3	126183118	EIF4G3
novel_circ_0001196	NC_030809.1	44207255	44212985	+	5730	119	102173512;	exon:44207256-44207375	mon1_1,mon1_2,mon1_3,mon9_1,mon9_2	7,4,4,8,3	116,31,70,87,59	RAPH1
novel_circ_0001198	NC_030809.1	44470000	44483748	-	13748	327	102176277;	exon:44470001-44470118,exon:44473062-44473171,exon:44483647-44483748	mon9_1,mon9_3	2,3	126,78	NBEAL1
novel_circ_0001199	NC_030809.1	44486081	44486964	-	883	281	102176277;	exon:44486082-44486215,exon:44486816-44486964	mon1_2,mon1_3,mon9_3	2,2,5	49,93,94	NBEAL1
novel_circ_0001200	NC_030809.1	44486081	44492897	-	6816	259	102176277;	exon:44486082-44486215,exon:44492771-44492897	mon1_1	3	128	NBEAL1
novel_circ_0001201	NC_030809.1	44553816	44559513	-	5697	290	102176277;	exon:44553817-44553899,exon:44558763-44558890,exon:44559432-44559513	mon1_1,mon1_2,mon1_3,mon9_1,mon9_2,mon9_3	6,4,7,5,3,4	115,76,104,143,82,95	NBEAL1
novel_circ_0001204	NC_030809.1	44671723	44677769	-	6046	163	102175813;	exon:44677606-44677769	mon9_3	2	24	CARF
novel_circ_0001207	NC_030809.1	44804787	44813059	-	8272	356	102175253;	exon:44804788-44804901,exon:44805888-44805980,exon:44812908-44813059	mon1_3	2	9	FAM117B
novel_circ_0001211	NC_030809.1	4524667	4533040	-	8373	322	102189723;	exon:4524668-4524766,exon:4526278-4526388,exon:4532926-4533040	mon1_2,mon9_1	2,4	124225	ECE1
novel_circ_0001212	NC_030809.1	4532925	4534568	-	1643	256	102189723;	exon:4532926-4533040,exon:4534426-4534568	mon1_2	3	110	ECE1
novel_circ_0001213	NC_030809.1	4560796	4575921	-	15125	86	102189723;	exon:4575835-4575921	mon9_1,mon9_2	4,2	206169	ECE1
novel_circ_0001214	NC_030809.1	46212921	46215742	-	2821	157	100860786;	exon:46212922-46213079	mon1_1,mon1_3,mon9_1,mon9_2	7,6,2,5	140142187194	--
novel_circ_0001215	NC_030809.1	46215225	46215742	-	517	516	100860786;	exon:46215226-46215742	mon1_1,mon1_2,mon1_3,mon9_1,mon9_2,mon9_3	18,16,15,17,27,19	152,83,158,207,218,99	--
novel_circ_0001216	NC_030809.1	46388797	46391215	+	2418	335	102191564;	exon:46388798-46388901,exon:46389516-46389659,exon:46391126-46391215	mon1_1,mon1_2,mon1_3,mon9_1,mon9_2	8,8,8,5,8	91,45,85,78,72	ORC2
novel_circ_0001217	NC_030809.1	46389515	46396685	+	7170	352	102191564;	exon:46389516-46389659,exon:46391126-46391215,exon:46395591-46395680,exon:46396654-46396685	mon1_1,mon1_2,mon1_3,mon9_1,mon9_3	6,3,2,6,9	80,46,77,82,59	ORC2
novel_circ_0001218	NC_030809.1	46389515	46399678	+	10163	91	102191564;	exon:46396654-46396685,exon:46399618-46399678	mon1_1,mon9_1	2,4	89,82	ORC2
novel_circ_0001219	NC_030809.1	46955029	46956733	-	1704	341	102186063;	exon:46955030-46955165,exon:46956527-46956733	mon1_1,mon1_2,mon1_3,mon9_1,mon9_2,mon9_3	10,9,15,9,11,5	2.42115e+17	SPATS2L
novel_circ_0001221	NC_030809.1	46975758	46983424	-	7666	403	102186063;	exon:46975759-46976005,exon:46978526-46978575,exon:46983316-46983424	mon1_1,mon1_3	3,3	377364	SPATS2L
novel_circ_0001226	NC_030809.1	4923302	4924715	-	1413	276	102189355;	exon:4923303-4923459,exon:4924595-4924715	mon9_1,mon9_3	6,2	60,60	USP48
novel_circ_0001228	NC_030809.1	49667301	49670444	+	3143	234	102173977;	exon:49667302-49667445,exon:49670353-49670444	mon1_2	2	51	BOLL
novel_circ_0001229	NC_030809.1	49667301	49674635	+	7334	363	102173977;	exon:49667302-49667445,exon:49670353-49670444,exon:49673140-49673194,exon:49674560-49674635	mon1_1,mon1_2,mon9_3	3,3,3	15,39,30	BOLL
novel_circ_0001230	NC_030809.1	49667301	49678069	+	10768	490	102173977;	exon:49667302-49667445,exon:49670353-49670444,exon:49673140-49673194,exon:49674560-49674635,exon:49677942-49678069	mon1_1,mon1_2,mon1_3,mon9_1,mon9_2,mon9_3	5,25,12,10,9,10	13,40,12,4,21,24	BOLL
novel_circ_0001234	NC_030809.1	49670352	49678069	+	7717	347	102173977;	exon:49670353-49670444,exon:49673140-49673194,exon:49674560-49674635,exon:49677942-49678069	mon1_1,mon1_2,mon1_3,mon9_2,mon9_3	5,12,2,9,12	19,59,23,37,33	BOLL
novel_circ_0001235	NC_030809.1	49673139	49678069	+	4930	256	102173977;	exon:49673140-49673194,exon:49674560-49674635,exon:49677942-49678069	mon1_1,mon1_3,mon9_2,mon9_3	2,7,6,2	19,30,42,32	BOLL
novel_circ_0001237	NC_030809.1	49699054	49703129	+	4075	175	102173977;	exon:49699055-49699102,exon:49703001-49703129	mon9_2	3	10	BOLL
novel_circ_0001239	NC_030809.1	49885197	49888436	-	3239	186	102173048;	exon:49885198-49885284,exon:49888336-49888436	mon1_1,mon1_2	2,2	15,58	HSPE1
novel_circ_0001240	NC_030809.1	49996869	49997450	+	581	333	102171199;	exon:49996870-49997082,exon:49997329-49997450	mon1_1,mon1_2,mon1_3,mon9_1,mon9_2,mon9_3	14,32,16,22,8,19	1.09556e+18	SF3B1
novel_circ_0001242	NC_030809.1	5015212	5019167	-	3955	276	102188640;	exon:5015213-5015364,exon:5019042-5019167	mon1_1	2	828	HSPG2
novel_circ_0001243	NC_030809.1	5024368	5028758	-	4390	326	102188640;	exon:5024369-5024455,exon:5024577-5024704,exon:5028645-5028758	mon1_1,mon1_2,mon1_3	12,2,2	890160785	HSPG2
novel_circ_0001244	NC_030809.1	50280954	50285370	+	4416	200	102170741;	exon:50280955-50281155	mon9_3	5	57	ANKRD44
novel_circ_0001246	NC_030809.1	50314930	50324935	+	10005	404	102170741;	exon:50314931-50315013,exon:50316189-50316252,exon:50318181-50318249,exon:50321460-50321540,exon:50324824-50324935	mon1_2,mon9_1,mon9_2	2,3,5	27,30,24	ANKRD44
novel_circ_0001253	NC_030809.1	50506577	50522890	+	16313	124	102170473;	exon:50506578-50506651,exon:50506758-50506809	mon1_2	2	24	PGAP1
novel_circ_0001254	NC_030809.1	50511278	50518607	+	7329	93	102170473;	exon:50511279-50511372	mon9_1	2	26	PGAP1
novel_circ_0001255	NC_030809.1	50654652	50657153	-	2501	93	102181999;	exon:50654653-50654746	mon1_2,mon1_3,mon9_1	4,3,2	0,6,9	CCDC150
novel_circ_0001261	NC_030809.1	51136419	51148507	+	12088	459	102169918;	exon:51136420-51136570,exon:51137876-51138000,exon:51148322-51148507	mon1_1,mon1_3	2,4	45,51	HECW2
novel_circ_0001263	NC_030809.1	51163785	51172395	+	8610	332	102169918;	exon:51163786-51163920,exon:51169797-51169899,exon:51172299-51172395	mon1_2,mon1_3,mon9_1,mon9_3	4,3,2,4	14,53,36,20	HECW2
novel_circ_0001266	NC_030809.1	51163785	51203156	+	39371	236	102169918;	exon:51163786-51163920,exon:51169797-51169899	mon1_1,mon9_1,mon9_2,mon9_3	5,4,4,2	40,33,30,17	HECW2
novel_circ_0001267	NC_030809.1	512887	513741	+	854	262	102183741;	exon:512888-513002,exon:513593-513741	mon9_3	2	2	CROCC
novel_circ_0001271	NC_030809.1	56031628	56034534	-	2906	426	102189720;	exon:56031629-56031829,exon:56034308-56034534	mon1_2,mon1_3,mon9_1,mon9_2,mon9_3	2,9,3,4,2	85290159109193	MYO1B
novel_circ_0001272	NC_030809.1	56058762	56063422	-	4660	466	102189720;	exon:56058763-56058881,exon:56059156-56059303,exon:56060867-56060970,exon:56063324-56063422	mon1_1,mon1_2,mon9_1,mon9_2,mon9_3	2,4,6,3,12	358,88,163,92,218	MYO1B
novel_circ_0001276	NC_030809.1	5631518	5632863	+	1345	133	102188366;	exon:5632730-5632863	mon9_1	2	101	ZBTB40
novel_circ_0001277	NC_030809.1	56439682	56444650	+	4968	409	102189170;	exon:56439683-56439827,exon:56441096-56441194,exon:56443465-56443554,exon:56444572-56444650	mon1_1,mon1_2,mon9_2,mon9_3	2,3,17,5	3862721036349	STAT1
novel_circ_0001282	NC_030809.1	56534710	56544892	-	10182	187	102188907;	exon:56534711-56534769,exon:56544763-56544892	mon1_2	2	183	GLS
novel_circ_0001285	NC_030809.1	6216075	6218350	-	2275	287	102185409;	exon:6216076-6216181,exon:6218168-6218350	mon1_1,mon1_2,mon1_3,mon9_1,mon9_2,mon9_3	14,7,5,5,4,3	53,25,33,24,42,18	LUZP1
novel_circ_0001291	NC_030809.1	64126904	64139518	-	12614	177	100861145;	exon:64126905-64127082	mon1_2	2	142	RALB
novel_circ_0001293	NC_030809.1	64247126	64272293	-	25167	440	100861273;	exon:64247127-64247191,exon:64250085-64250213,exon:64266686-64266783,exon:64272142-64272293	mon1_1,mon1_2,mon1_3,mon9_1,mon9_2,mon9_3	6,2,13,6,4,11	28,8,15,8,7,15	EPB41L5
novel_circ_0001296	NC_030809.1	6442398	6444961	-	2563	338	102184013;	exon:6442399-6442512,exon:6444189-6444296,exon:6444843-6444961	mon1_1,mon1_2,mon1_3	4,3,2	419175289	HNRNPR
novel_circ_0001297	NC_030809.1	6442398	6447369	-	4971	278	102184013;	exon:6442399-6442512,exon:6447204-6447369	mon9_3	2	118	HNRNPR
novel_circ_0001301	NC_030809.1	6496968	6514138	-	17170	202	102182924;	exon:6496969-6497112,exon:6514079-6514138	mon1_2	2	1330	TCEA3
novel_circ_0001302	NC_030809.1	64978023	64979560	+	1537	326	102182546;	exon:64978024-64978206,exon:64979416-64979560	mon9_3	3	23	C2H2orf76
novel_circ_0001307	NC_030809.1	650884	658059	-	7175	314	102182926;	exon:651729-651982,exon:657998-658059	mon1_1	4	1932	PADI2
novel_circ_0001308	NC_030809.1	657997	667754	-	9757	244	102182926;	exon:657998-658059,exon:667571-667754	mon1_3	3	2256	PADI2
novel_circ_0001309	NC_030809.1	66507714	66514733	+	7019	265	102175905;	exon:66507715-66507826,exon:66513801-66513899,exon:66514677-66514733	mon1_1,mon1_2,mon1_3,mon9_1,mon9_2,mon9_3	12,25,11,10,24,11	142,86,137,165,142,82	CCDC93
novel_circ_0001313	NC_030809.1	70797776	70799464	+	1688	337	102176740;	exon:70798890-70799113,exon:70799350-70799464	mon1_1,mon1_2,mon1_3,mon9_1,mon9_2,mon9_3	44,12,17,18,15,10	9,4,10,2,3,5	LOC102176740
novel_circ_0001316	NC_030809.1	73387367	73398863	+	11496	295	102174983;	exon:73387368-73387517,exon:73398717-73398863	mon1_3,mon9_2,mon9_3	2,2,2	42,39,33	MGAT5
novel_circ_0001317	NC_030809.1	74043711	74047105	+	3394	132	102172302;	exon:74043712-74043844	mon1_2	2	201	RAB3GAP1
novel_circ_0001319	NC_030809.1	74101226	74106601	+	5375	364	102172302;	exon:74101227-74101364,exon:74106374-74106601	mon1_1,mon1_2,mon1_3,mon9_1,mon9_2,mon9_3	33,12,17,35,20,20	2.90188e+17	RAB3GAP1
novel_circ_0001320	NC_030809.1	74203074	74209570	-	6496	271	102171468;	exon:74203075-74203227,exon:74209451-74209570	mon1_1,mon9_1,mon9_3	3,3,2	29,24,21	ZRANB3
novel_circ_0001324	NC_030809.1	74551504	74573531	+	22027	435	102171016;	exon:74551505-74551789,exon:74573380-74573531	mon1_2,mon1_3,mon9_2	2,4,3	7,19,14	R3HDM1
novel_circ_0001325	NC_030809.1	74551507	74573531	+	22024	151	102171016;	exon:74573380-74573531	mon1_2	3	7	R3HDM1
novel_circ_0001327	NC_030809.1	74625832	74638463	+	12631	102	100861372;	exon:74625833-74625935	mon1_2,mon1_3,mon9_1	3,2,2	332392380	UBXN4
novel_circ_0001330	NC_030809.1	83538544	83543943	-	5399	305	102190740;	exon:83538545-83538636,exon:83539339-83539409,exon:83543799-83543943	mon9_3	3	30	GTDC1
novel_circ_0001332	NC_030809.1	8356396	8362078	+	5682	390	102174443;	exon:8356397-8356538,exon:8358110-8358236,exon:8361955-8362078	mon1_1,mon1_3,mon9_1,mon9_3	2,2,3,9	175172394136	TMEM57
novel_circ_0001335	NC_030809.1	83772447	83776479	-	4032	340	102190740;	exon:83772448-83772621,exon:83776312-83776479	mon1_1,mon1_3	2,2	101,75	GTDC1
novel_circ_0001339	NC_030809.1	84076777	84081975	-	5198	328	102190273;	exon:84076778-84076849,exon:84081718-84081975	mon1_2	2	148	ZEB2
novel_circ_0001340	NC_030809.1	8699868	8703404	+	3536	356	102173981;	exon:8699869-8700012,exon:8700422-8700526,exon:8703295-8703404	mon9_3	3	79	MTFR1L
novel_circ_0001341	NC_030809.1	88002529	88009327	+	6798	470	100860918;	exon:88002530-88002737,exon:88008876-88008985,exon:88009173-88009327	mon1_1,mon1_2,mon1_3,mon9_1,mon9_2,mon9_3	20,26,30,24,14,42	120,120,167,137,89,128	ACVR2A
novel_circ_0001342	NC_030809.1	88002529	88032152	+	29623	252	100860918;	exon:88029534-88029648,exon:88032014-88032152	mon1_1	2	107	ACVR2A
novel_circ_0001343	NC_030809.1	88008875	88009327	+	452	263	100860918;	exon:88008876-88008985,exon:88009173-88009327	mon1_1,mon1_2,mon1_3,mon9_1,mon9_2,mon9_3	7,12,9,9,7,19	126,147,150,144,98,141	ACVR2A
novel_circ_0001347	NC_030809.1	88069158	88091767	-	22609	271	102189526;	exon:88069159-88069310,exon:88071121-88071169,exon:88091695-88091767	mon9_1,mon9_2	4,2	327206	ORC4
novel_circ_0001349	NC_030809.1	8835709	8837794	-	2085	170	102172852;	exon:8837624-8837794	mon1_2	3	19	PAFAH2
novel_circ_0001351	NC_030809.1	8923538	8925014	-	1476	328	102172216;	exon:8923539-8923772,exon:8924919-8925014	mon1_2,mon1_3,mon9_1	5,5,7	998377210426	TRIM63
novel_circ_0001352	NC_030809.1	91490635	91507639	+	17004	288	102183645;	exon:91490636-91490714,exon:91493990-91494086,exon:91507525-91507639	mon1_1,mon9_2	4,3	112,79	RIF1
novel_circ_0001355	NC_030809.1	91507524	91516356	+	8832	370	102183645;	exon:91507525-91507639,exon:91515759-91515866,exon:91516207-91516356	mon1_1,mon1_2,mon1_3,mon9_1,mon9_2,mon9_3	3,4,3,5,5,4	77,57,95,115,59,60	RIF1
novel_circ_0001356	NC_030809.1	91514006	91516356	+	2350	509	102183645;	exon:91514007-91514080,exon:91514269-91514449,exon:91515759-91515866,exon:91516207-91516356	mon1_1,mon1_2,mon1_3,mon9_2,mon9_3	3,8,6,12,5	98,47,98,68,61	RIF1
novel_circ_0001357	NC_030809.1	91533957	91537761	+	3804	80	102183645;	exon:91533958-91534038	mon9_1	3	79	RIF1
novel_circ_0001360	NC_030809.1	91561831	91568077	-	6246	456	102180806;	exon:91561832-91561924,exon:91563415-91563507,exon:91564027-91564119,exon:91566835-91566923,exon:91567985-91568077	mon1_2,mon9_2	10,11	44544221	NEB
novel_circ_0001362	NC_030809.1	91564026	91565126	-	1100	184	102180806;	exon:91564027-91564119,exon:91565034-91565126	mon1_3,mon9_1,mon9_2	3,3,2	168223501344	NEB
novel_circ_0001364	NC_030809.1	91568557	91571564	-	3007	276	102180806;	exon:91568558-91568650,exon:91570440-91570532,exon:91571472-91571564	mon1_2,mon1_3,mon9_1,mon9_2	4,3,3,4	8.69896e+16	NEB
novel_circ_0001368	NC_030809.1	91572174	91577161	-	4987	315	102180806;	exon:91572175-91572279,exon:91572818-91572916,exon:91577048-91577161	mon1_1,mon1_2,mon1_3,mon9_1,mon9_2	5,13,16,4,4	9.61394e+21	NEB
novel_circ_0001369	NC_030809.1	91576408	91579913	-	3505	312	102180806;	exon:91576409-91576507,exon:91578277-91578387,exon:91579809-91579913	mon1_3	3	10802	NEB
novel_circ_0001371	NC_030809.1	91577047	91578387	-	1340	333	102180806;	exon:91577048-91577161,exon:91577750-91577860,exon:91578277-91578387	mon9_1	3	13368	NEB
novel_circ_0001372	NC_030809.1	91577749	91578387	-	638	220	102180806;	exon:91577750-91577860,exon:91578277-91578387	mon1_2,mon9_3	32,27	85286112	NEB
novel_circ_0001373	NC_030809.1	91581429	91582895	-	1466	318	102180806;	exon:91581430-91581534,exon:91582081-91582185,exon:91582785-91582895	mon1_1,mon1_2,mon1_3,mon9_1,mon9_2,mon9_3	130,108,144,62,121,75	1.00151e+28	NEB
novel_circ_0001382	NC_030809.1	91627666	91646496	-	18830	414	102180806;	exon:91644396-91644503,exon:91645377-91645481,exon:91646293-91646496	mon1_2	10	9468	NEB
novel_circ_0001384	NC_030809.1	91638110	91646496	-	8386	203	102180806;	exon:91646293-91646496	mon9_1	6	11491	NEB
novel_circ_0001389	NC_030809.1	91661622	91665798	-	4176	414	102180806;	exon:91661623-91661826,exon:91664221-91664328,exon:91665694-91665798	mon1_1	7	7406	NEB
novel_circ_0001393	NC_030809.1	91673549	91674924	-	1375	104	102180806;	exon:91673550-91673654	mon1_3	4	9597	NEB
novel_circ_0001398	NC_030809.1	91708114	91722488	-	14374	315	102180806;	exon:91708115-91708219,exon:91721701-91721808,exon:91722384-91722488	mon1_3,mon9_1	2,2	1291215547	NEB
novel_circ_0001399	NC_030809.1	91721501	91722488	-	987	324	102180806;	exon:91721502-91721615,exon:91721701-91721808,exon:91722384-91722488	mon1_1,mon1_3,mon9_1,mon9_2	6,18,7,12	9.90611e+18	NEB
novel_circ_0001402	NC_030809.1	91722383	91728226	-	5843	627	102180806;	exon:91722384-91722488,exon:91725109-91725207,exon:91726263-91726367,exon:91726664-91726765,exon:91727920-91728033,exon:91728119-91728226	mon1_3,mon9_2	4,13	95838586	NEB
novel_circ_0001403	NC_030809.1	91725108	91733633	-	8525	214	102180806;	exon:91730669-91730767,exon:91733517-91733633	mon1_3	3	11742	NEB
novel_circ_0001404	NC_030809.1	91725108	91740678	-	15570	529	102180806;	exon:91725109-91725207,exon:91733517-91733633,exon:91736391-91736498,exon:91737150-91737254,exon:91740574-91740678	mon9_2	3	9977	NEB
novel_circ_0001405	NC_030809.1	91726456	91731287	-	4831	312	102180806;	exon:91726457-91726564,exon:91726664-91726765,exon:91731183-91731287	mon1_1	6	8958	NEB
novel_circ_0001411	NC_030809.1	91730668	91733633	-	2965	214	102180806;	exon:91730669-91730767,exon:91733517-91733633	mon1_1,mon1_2,mon9_2	4,4,2	948792929670	NEB
novel_circ_0001412	NC_030809.1	91731384	91731686	-	302	211	102180806;	exon:91731385-91731492,exon:91731582-91731686	mon1_2,mon9_1	2,2	763611582	NEB
novel_circ_0001413	NC_030809.1	91733516	91740678	-	7162	208	102180806;	exon:91737150-91737254,exon:91740574-91740678	mon1_2	2	8143	NEB
novel_circ_0001414	NC_030809.1	91748043	91748514	-	471	470	102180806;	intron:91748044-91748514	mon9_3	4	164	NEB
novel_circ_0001416	NC_030809.1	92139669	92142668	-	2999	322	102178775;	exon:92139670-92139839,exon:92142515-92142668	mon1_1,mon1_2,mon1_3,mon9_1,mon9_2,mon9_3	12,9,11,8,6,8	71,44,72,81,48,52	STAM2
novel_circ_0001419	NC_030809.1	92148815	92151223	-	2408	263	102178775;	exon:92148816-92148903,exon:92149038-92149120,exon:92151129-92151223	mon1_1,mon1_3,mon9_1,mon9_2	5,4,2,3	116,108,108,83	STAM2
novel_circ_0001420	NC_030809.1	92148815	92165129	-	16314	328	102178775;	exon:92148816-92148903,exon:92149038-92149120,exon:92163936-92164011,exon:92165045-92165129	mon1_1,mon1_2,mon1_3,mon9_1,mon9_3	11,5,10,4,3	98,50,84,122,71	STAM2
novel_circ_0001421	NC_030809.1	92159816	92165129	-	5313	443	102178775;	exon:92159817-92160003,exon:92163725-92163823,exon:92163936-92164011,exon:92165045-92165129	mon1_1,mon1_2,mon1_3,mon9_1,mon9_2,mon9_3	15,6,5,19,6,9	109,46,90,129,96,102	STAM2
novel_circ_0001422	NC_030809.1	92534723	92553752	+	19029	232	102170642;	exon:92534724-92534804,exon:92553600-92553752	mon9_2,mon9_3	2,5	80,52	FMNL2
novel_circ_0001426	NC_030809.1	92573568	92579616	+	6048	277	102170642;	exon:92573569-92573677,exon:92577535-92577611,exon:92579523-92579616	mon1_1,mon1_2,mon1_3,mon9_1,mon9_2,mon9_3	4,5,3,5,2,3	114,35,84,94,72,52	FMNL2
novel_circ_0001428	NC_030809.1	9397148	9398016	+	868	237	102191283;	exon:9397149-9397310,exon:9397541-9397617	mon1_2,mon9_1,mon9_3	3,2,2	13,33,16	RPS6KA1
novel_circ_0001429	NC_030809.1	9522276	9525773	+	3497	328	102191001;	exon:9522277-9522489,exon:9525657-9525773	mon1_1,mon1_2,mon1_3,mon9_1,mon9_2,mon9_3	20,18,16,12,14,12	36,46,51,62,30,45	ARID1A
novel_circ_0001430	NC_030809.1	96469271	96488553	+	19282	158	102176370;	exon:96488395-96488553	mon9_2	2	343	GPD2
novel_circ_0001432	NC_030809.1	98486204	98508435	+	22231	125	102172301;	exon:98486205-98486330	mon1_1	3	108	PKP4
novel_circ_0001433	NC_030809.1	98498227	98508435	+	10208	188	102172301;	exon:98498228-98498416	mon1_1,mon1_2,mon9_2	2,7,3	89,44,102	PKP4
novel_circ_0001434	NC_030809.1	98953385	98971398	+	18013	420	102171554;	exon:98953386-98953490,exon:98969477-98969607,exon:98971212-98971398	mon1_1,mon1_2,mon1_3,mon9_1,mon9_2,mon9_3	6,4,4,5,4,11	83,24,75,70,55,60	TANC1
novel_circ_0001444	NC_030809.1	99207263	99223601	-	16338	210	102191743;	exon:99223391-99223601	mon1_1,mon1_2,mon1_3,mon9_3	3,6,6,3	84,41,63,74	BAZ2B
novel_circ_0001447	NC_030809.1	99258339	99264275	-	5936	381	102191743;	exon:99258340-99258533,exon:99264087-99264275	mon1_1,mon1_2,mon1_3,mon9_1,mon9_2,mon9_3	13,25,21,22,18,13	89,61,98,61,48,100	BAZ2B
novel_circ_0001448	NC_030809.1	99258339	99286969	-	28630	694	102191743;	exon:99258340-99258533,exon:99259666-99259833,exon:99264087-99264275,exon:99286823-99286969	mon1_1,mon1_2,mon1_3,mon9_1,mon9_2,mon9_3	9,10,7,11,8,15	99,63,106,80,63,112	BAZ2B
novel_circ_0001449	NC_030809.1	99258339	99295485	-	37146	321	102191743;	exon:99258340-99258533,exon:99295357-99295485	mon1_3,mon9_2,mon9_3	6,4,5	59,18,71	BAZ2B
novel_circ_0001450	NC_030809.1	99565712	99582314	+	16602	169	102188981;	exon:99582145-99582314	mon1_3	2	274	2021-03-07
novel_circ_0001451	NC_030809.1	99574820	99582314	+	7494	169	102188981;	exon:99582145-99582314	mon1_1,mon1_3,mon9_1	3,4,2	245340388	2021-03-07
novel_circ_0001452	NC_030809.1	99789816	99792053	-	2237	309	102168670;	exon:99789817-99789956,exon:99791608-99791714,exon:99791989-99792053	mon1_1	2	38	PLA2R1
novel_circ_0001453	NC_030809.1	99865372	99869952	-	4580	556	102168670;	exon:99865373-99865546,exon:99869569-99869952	mon1_3	2	18	PLA2R1
novel_circ_0009215	NC_030830.1	1010918	1033985	-	23067	423	102181740;	exon:1010919-1011046,exon:1032765-1032869,exon:1033793-1033985	mon1_1,mon1_2,mon1_3,mon9_1,mon9_2,mon9_3	3,2,3,6,3,4	53,9,36,30,19,19	GMDS
novel_circ_0009217	NC_030830.1	10388506	10392692	+	4186	229	102172779;	exon:10388507-10388636,exon:10392592-10392692	mon9_2	4	1174	CAP2
novel_circ_0009218	NC_030830.1	10466482	10473727	+	7245	333	102172779;	exon:10466483-10466626,exon:10466952-10467037,exon:10473622-10473727	mon1_1,mon1_2,mon1_3,mon9_1,mon9_2,mon9_3	20,22,36,16,8,11	1.07015e+21	CAP2
novel_circ_0009219	NC_030830.1	10496138	10498519	+	2381	364	102172779;	exon:10496139-10496328,exon:10498344-10498519	mon1_1	2	1129	CAP2
novel_circ_0009220	NC_030830.1	10500038	10505378	+	5340	345	102172779;	exon:10500039-10500162,exon:10500266-10500348,exon:10505238-10505378	mon1_1,mon9_1	2,5	11431285	CAP2
novel_circ_0009221	NC_030830.1	10558122	10568060	-	9938	197	102171943;	exon:10567863-10568060	mon1_2,mon1_3,mon9_1,mon9_2	5,7,5,5	72107122105	NUP153
novel_circ_0009222	NC_030830.1	10573488	10588842	-	15354	125	102171943;	exon:10573489-10573614	mon9_2	3	160	NUP153
novel_circ_0009224	NC_030830.1	10585432	10601721	-	16289	126	102171943;	exon:10585433-10585559	mon1_1,mon1_2	4,2	150143	NUP153
novel_circ_0009228	NC_030830.1	10663288	10663852	-	564	300	102171675;	exon:10663289-10663465,exon:10663728-10663852	mon1_1,mon9_1	2,2	201198	KIF13A
novel_circ_0009231	NC_030830.1	10673885	10679426	-	5541	146	102171675;	exon:10673886-10674032	mon9_3	4	130	KIF13A
novel_circ_0009232	NC_030830.1	10680346	10683316	-	2970	310	102171675;	exon:10680347-10680508,exon:10683167-10683316	mon9_2	4	198	KIF13A
novel_circ_0009233	NC_030830.1	10680346	10684368	-	4022	161	102171675;	exon:10680347-10680508	mon1_1,mon9_2	3,3	196192	KIF13A
novel_circ_0009234	NC_030830.1	10683166	10684368	-	1202	289	102171675;	exon:10683167-10683316,exon:10684228-10684368	mon9_1	2	210	KIF13A
novel_circ_0009235	NC_030830.1	10693744	10694097	-	353	166	102171675;	exon:10693745-10693911	mon9_2	2	155	KIF13A
novel_circ_0009236	NC_030830.1	10717340	10718486	-	1146	246	102171675;	exon:10717341-10717453,exon:10718352-10718486	mon9_2	2	168	KIF13A
novel_circ_0009237	NC_030830.1	10717340	10723311	-	5971	292	102171675;	exon:10717341-10717453,exon:10723131-10723311	mon9_2	2	131	KIF13A
novel_circ_0009239	NC_030830.1	10942162	10945036	+	2874	315	102170925;	exon:10942163-10942262,exon:10943138-10943265,exon:10944284-10944373	mon1_1,mon1_3,mon9_1	2,3,3	80,72,104	KDM1B
novel_circ_0009241	NC_030830.1	10985988	10996884	-	10896	188	102170102;	exon:10985989-10986127,exon:10996834-10996884	mon9_2	3	1032	DEK
novel_circ_0009242	NC_030830.1	10996833	11002898	-	6065	402	102170102;	exon:10996834-10997022,exon:11001786-11001906,exon:11002804-11002898	mon9_1,mon9_2	3,2	13201018	DEK
novel_circ_0009243	NC_030830.1	12926006	12927506	+	1500	286	102182461;	exon:12926007-12926181,exon:12927394-12927506	mon1_1,mon1_2,mon1_3,mon9_1,mon9_2,mon9_3	7,7,7,10,7,5	1.50136e+17	CDKAL1
novel_circ_0009244	NC_030830.1	12926006	12929504	+	3498	345	102182461;	intron:12926007-12926181,intron:12927394-12927506,intron:12929445-12929504	mon1_3	2	65	CDKAL1
novel_circ_0009245	NC_030830.1	12926006	12965967	+	39961	286	102182461;	intron:12926007-12926181,intron:12927394-12927506	mon9_3	4	86	CDKAL1
novel_circ_0009250	NC_030830.1	1437524	1440407	-	2883	358	102181454;	exon:1437525-1437603,exon:1439363-1439515,exon:1440279-1440407	mon1_3	3	38	MYLK4
novel_circ_0009251	NC_030830.1	14390079	14394841	+	4762	89	n/a	intergenic_region:14394752-14394841	mon9_3	3	1	--
novel_circ_0009252	NC_030830.1	1449813	1462674	-	12861	337	102181454;	exon:1449814-1449919,exon:1453755-1453833,exon:1462520-1462674	mon1_2,mon1_3	2,2	20,26	MYLK4
novel_circ_0009253	NC_030830.1	15110402	15118191	+	7789	315	102178407;	exon:15110403-15110552,exon:15113638-15113714,exon:15118101-15118191	mon1_1,mon9_1,mon9_2,mon9_3	5,7,2,6	127141191105	RIPK1
novel_circ_0009254	NC_030830.1	15119739	15121794	+	2055	152	102178407;	exon:15121642-15121794	mon1_3	3	84	RIPK1
novel_circ_0009255	NC_030830.1	15303132	15308322	-	5190	257	102178125;	exon:15303133-15303287,exon:15308219-15308322	mon1_3	4	22	SLC22A23
novel_circ_0009256	NC_030830.1	16011616	16012283	+	667	666	102170012;	exon:16011617-16012283	mon1_1,mon1_2,mon1_3,mon9_2,mon9_3	17,13,24,36,20	60,33,59,67,44	CDYL
novel_circ_0009257	NC_030830.1	16736329	16747055	-	10726	344	102169238;	exon:16736330-16736483,exon:16745325-16745413,exon:16746952-16747055	mon1_2,mon9_3	4,3	159124	F13A1
novel_circ_0009259	NC_030830.1	17266012	17270263	-	4251	91	102189920;	exon:17266013-17266104	mon1_2	4	8	LOC102189920
novel_circ_0009261	NC_030830.1	17634927	17636754	+	1827	240	102182743;	exon:17634928-17635100,exon:17636686-17636754	mon1_1,mon1_2,mon1_3,mon9_3	6,8,7,9	41,20,27,22	CARMIL1
novel_circ_0009266	NC_030830.1	21331139	21399798	+	68659	275	n/a	intergenic_region:21399523-21399798	mon9_3	5	454	--
novel_circ_0009269	NC_030830.1	21831307	21831610	+	303	302	100861324;	exon:21831308-21831610	mon1_1,mon9_1,mon9_3	4,3,3	27,28,16	GTF2H4
novel_circ_0009270	NC_030830.1	22767652	22768951	-	1299	153	102173344;	exon:22767653-22767806	mon1_1	2	49	NOTCH4
novel_circ_0009271	NC_030830.1	2290388	2300563	+	10175	400	102175913;	exon:2290389-2290504,exon:2294043-2294165,exon:2300400-2300563	mon1_1,mon1_2,mon1_3,mon9_1,mon9_2	2,2,3,4,5	116,94,77,107,81	RREB1
novel_circ_0009273	NC_030830.1	23900870	23908468	+	7598	393	102175449;	exon:23900871-23901143,exon:23908347-23908468	mon9_1	4	27	ICK
novel_circ_0009274	NC_030830.1	23917108	23917864	+	756	338	102175449;	exon:23917109-23917280,exon:23917697-23917864	mon9_2	6	25	ICK
novel_circ_0009275	NC_030830.1	24033576	24051423	+	17847	141	n/a	intergenic_region:24033577-24033718	mon1_2,mon1_3,mon9_1	2,2,3	5,10,10	--
novel_circ_0009276	NC_030830.1	2410886	2417285	-	6399	110	102175635;	exon:2417175-2417285	mon9_3	4	0	CAGE1
novel_circ_0009277	NC_030830.1	26939242	26966675	+	27433	167	102189256;	exon:26966508-26966675	mon1_1,mon1_2,mon1_3	2,5,2	308174262	MUT
novel_circ_0009278	NC_030830.1	26957331	26966675	+	9344	226	102189256;	exon:26957332-26957443,exon:26958117-26958232	mon9_3	3	166	MUT
novel_circ_0009279	NC_030830.1	28206541	28210407	-	3866	445	102184676;	exon:28206542-28206605,exon:28208288-28208457,exon:28209502-28209603,exon:28210295-28210407	mon1_1	3	153	CD2AP
novel_circ_0009280	NC_030830.1	28206541	28217851	-	11310	232	102184676;	exon:28206542-28206605,exon:28208288-28208457	mon1_1,mon9_3	2,5	156109	CD2AP
novel_circ_0009281	NC_030830.1	2838156	2841249	+	3093	325	100860793;	intron:2838157-2838290,intron:2841057-2841249	mon1_1,mon1_2,mon1_3,mon9_1,mon9_2,mon9_3	4,3,5,4,6,7	19,3,23,47,49,7	BMP6
novel_circ_0009282	NC_030830.1	28788606	28791590	+	2984	340	102185129;	exon:28788607-28788783,exon:28788915-28789021,exon:28791532-28791590	mon1_1,mon1_2,mon1_3,mon9_1,mon9_2,mon9_3	18,15,10,21,24,22	6.24148e+17	ADGRF5
novel_circ_0009284	NC_030830.1	28791531	28797420	+	5889	406	102185129;	exon:28791532-28791590,exon:28792826-28792971,exon:28797217-28797420	mon9_2,mon9_3	4,3	677447	ADGRF5
novel_circ_0009285	NC_030830.1	28795973	28797420	+	1447	203	102185129;	exon:28797217-28797420	mon1_1,mon1_3,mon9_3	2,2,2	642706444	ADGRF5
novel_circ_0009286	NC_030830.1	28808186	28811470	+	3284	331	102185129;	exon:28808187-28808339,exon:28811291-28811470	mon9_3	5	377	ADGRF5
novel_circ_0009287	NC_030830.1	28814647	28818399	+	3752	100	102185129;	exon:28817428-28817469,exon:28818340-28818399	mon1_1,mon9_1	3,3	473519	ADGRF5
novel_circ_0009288	NC_030830.1	28911509	28912847	-	1338	344	102184567;	exon:28911510-28911627,exon:28912620-28912847	mon1_1,mon1_2,mon1_3,mon9_1,mon9_2,mon9_3	5,5,11,6,4,5	7,2,9,5,3,3	ANKRD66
novel_circ_0009289	NC_030830.1	28947853	28950812	+	2959	283	102184103;	exon:28947854-28947967,exon:28950642-28950812	mon1_2,mon9_1	3,2	62147	PLA2G7
novel_circ_0009291	NC_030830.1	28983427	28989197	-	5770	278	102183554;	exon:28983428-28983530,exon:28984138-28984230,exon:28989113-28989197	mon1_1,mon1_2,mon9_1,mon9_2,mon9_3	8,3,4,11,5	8,12,15,14,22	SLC25A27
novel_circ_0009292	NC_030830.1	28983427	28992909	-	9482	390	102183554;	exon:28983428-28983530,exon:28984138-28984230,exon:28989113-28989197,exon:28992797-28992909	mon1_1,mon1_2,mon1_3,mon9_1,mon9_2,mon9_3	4,10,6,6,5,19	4,6,11,10,5,9	SLC25A27
novel_circ_0009293	NC_030830.1	29400265	29401648	+	1383	171	102183019;	exon:29401477-29401648	mon1_3,mon9_1,mon9_2	3,5,3	21,22,13	RCAN2
novel_circ_0009294	NC_030830.1	29643033	29647309	+	4276	234	102182080;	exon:29643034-29643143,exon:29647184-29647309	mon1_2,mon1_3,mon9_1	4,4,2	569429627	CLIC5
novel_circ_0009295	NC_030830.1	29643033	29656018	+	12985	340	102182080;	exon:29643034-29643143,exon:29647184-29647309,exon:29655912-29656018	mon1_2,mon1_3,mon9_1,mon9_2,mon9_3	2,4,4,7,9	550476647371295	CLIC5
novel_circ_0009297	NC_030830.1	30484751	30493379	+	8628	315	100861008;	exon:30484752-30484838,exon:30488374-30488464,exon:30493240-30493379	mon1_2,mon9_1	2,3	29,30	SUPT3H
novel_circ_0009301	NC_030830.1	31702481	31711161	-	8680	169	102176180;	exon:31702482-31702651	mon1_2	3	26	POLH
novel_circ_0009303	NC_030830.1	31710991	31722440	-	11449	303	102176180;	exon:31710992-31711161,exon:31722306-31722440	mon1_1	4	53	POLH
novel_circ_0009304	NC_030830.1	31744104	31751918	+	7814	99	102179995;	exon:31751819-31751918	mon1_2	2	28	XPO5
novel_circ_0009308	NC_030830.1	319216	336686	-	17470	237	102179823;	exon:319217-319297,exon:336529-336686	mon9_2	3	91	EXOC2
novel_circ_0009309	NC_030830.1	32068339	32069912	-	1573	261	102173700;	exon:32068340-32068601	mon9_1	2	221	SRF
novel_circ_0009310	NC_030830.1	3206865	3208992	-	2127	129	102179722;	exon:3208863-3208992	mon1_1	2	13	SLC35B3
novel_circ_0009311	NC_030830.1	32170105	32170541	+	436	342	102172307;	exon:32170106-32170343,exon:32170436-32170541	mon1_2	3	54	CUL7
novel_circ_0009313	NC_030830.1	32317812	32318852	-	1040	294	102170099;	exon:32317813-32317910,exon:32318254-32318346,exon:32318747-32318852	mon9_3	5	41	GLTSCR1L
novel_circ_0009315	NC_030830.1	32480515	32484211	-	3696	361	102169233;	exon:32480516-32480568,exon:32482607-32482731,exon:32483878-32483941,exon:32484089-32484211	mon9_3	3	240	UBR2
novel_circ_0009319	NC_030830.1	32839320	32841341	+	2021	317	102176084;	exon:32839321-32839460,exon:32839594-32839697,exon:32841266-32841341	mon1_1,mon1_2,mon1_3,mon9_1,mon9_3	8,5,2,7,4	20,6,7,5,23	TRERF1
novel_circ_0009320	NC_030830.1	329006	336686	-	7680	333	102179823;	exon:331841-332017,exon:336529-336686	mon1_1,mon9_3	2,2	118,97	EXOC2
novel_circ_0009322	NC_030830.1	34997653	34998330	-	677	275	102170565;	exon:34997654-34997761,exon:34998162-34998330	mon9_1	2	38	DAAM2
novel_circ_0009328	NC_030830.1	37571334	37575084	-	3750	201	102183114;	exon:37571335-37571430,exon:37574978-37575084	mon1_1,mon1_2,mon9_1,mon9_2,mon9_3	7,2,7,4,3	19,16,17,6,24	TBC1D22B
novel_circ_0009331	NC_030830.1	37978746	37979938	+	1192	429	100860998;	exon:37978747-37978815,exon:37979577-37979938	mon1_2,mon9_2	6,3	36,63	PPIL1
novel_circ_0009332	NC_030830.1	38305299	38308838	+	3539	256	102181172;	exon:38305300-38305454,exon:38308736-38308838	mon1_1,mon1_2,mon1_3,mon9_1,mon9_2	2,2,4,4,4	60,16,51,57,37	STK38
novel_circ_0009333	NC_030830.1	38305299	38310240	+	4941	215	102181172;	exon:38305300-38305454,exon:38310179-38310240	mon9_1,mon9_2	5,6	62,36	STK38
novel_circ_0009336	NC_030830.1	38703882	38704822	-	940	140	102189174;	exon:38703883-38703912,exon:38704711-38704822	mon1_3,mon9_1	5,3	230249	MAPK14
novel_circ_0009337	NC_030830.1	38716335	38722807	-	6472	187	102189174;	exon:38716336-38716394,exon:38722678-38722807	mon1_1,mon1_3,mon9_1	2,2,5	284190205	MAPK14
novel_circ_0009339	NC_030830.1	39027787	39082554	+	54767	400	102175447;	exon:39027788-39027891,exon:39045228-39045258,exon:39071114-39071237,exon:39082410-39082554	mon1_1,mon1_2,mon1_3,mon9_1,mon9_2	6,13,7,9,4	1.13321e+18	FKBP5
novel_circ_0009342	NC_030830.1	39082409	39100191	+	17782	404	102175447;	exon:39082410-39082554,exon:39098986-39099132,exon:39100077-39100191	mon1_2,mon9_1,mon9_2	2,3,6	17614941237	FKBP5
novel_circ_0009343	NC_030830.1	39098985	39100191	+	1206	260	102175447;	exon:39098986-39099132,exon:39100077-39100191	mon1_1,mon1_2,mon1_3,mon9_1,mon9_2	8,8,2,2,10	1.05419e+17	FKBP5
novel_circ_0009344	NC_030830.1	39725193	39736915	-	11722	416	102186729;	exon:39725194-39725314,exon:39736619-39736915	mon1_1	2	44	ANKS1A
novel_circ_0009345	NC_030830.1	39880137	39881237	-	1100	291	102186444;	exon:39880138-39880229,exon:39880936-39880974,exon:39881075-39881237	mon1_1,mon1_2,mon1_3,mon9_1,mon9_2,mon9_3	22,39,16,30,24,25	60,46,42,70,49,33	UHRF1BP1
novel_circ_0009346	NC_030830.1	39998227	40004138	+	5911	351	102186168;	exon:39998228-39998382,exon:40003941-40004138	mon1_1,mon1_2,mon1_3,mon9_1,mon9_2,mon9_3	1.2817e+17	7.62113e+19	C23H6orf106
novel_circ_0009347	NC_030830.1	39998227	40012686	+	14459	154	102186168;	intron:39998228-39998382	mon9_3	3	381	C23H6orf106
novel_circ_0009351	NC_030830.1	40326725	40332583	+	5858	128	106503475;	exon:40326726-40326770,exon:40328143-40328227	mon1_1,mon9_1,mon9_2	4,4,2	533367505	NUDT3
novel_circ_0009352	NC_030830.1	40829239	40830706	+	1467	230	102185047;	intron:40830476-40830706	mon1_1,mon1_3	2,3	156,83	IP6K3
novel_circ_0009353	NC_030830.1	42097	46250	-	4153	213	n/a	intergenic_region:42098-42311	mon9_3	2	9	--
novel_circ_0009354	NC_030830.1	42311411	42315160	+	3749	547	102184854;	exon:42311412-42311567,exon:42314768-42315160	mon1_2,mon1_3,mon9_1	2,11,12	379499549	MLIP
novel_circ_0009355	NC_030830.1	42314767	42315160	+	393	392	102184854;	exon:42314768-42315160	mon1_1,mon9_3	4,7	453347	MLIP
novel_circ_0009362	NC_030830.1	42354032	42406135	+	52103	411	102184854;	exon:42354033-42354104,exon:42364674-42364739,exon:42365026-42365085,exon:42376566-42376610,exon:42392714-42392758,exon:42406007-42406135	mon1_1,mon1_2,mon1_3,mon9_1,mon9_2,mon9_3	11,9,12,12,7,11	2.43299e+17	MLIP
novel_circ_0009364	NC_030830.1	42364673	42365085	+	412	207	102184854;	exon:42364674-42364739,exon:42364824-42364907,exon:42365026-42365085	mon1_1,mon1_2,mon1_3,mon9_1,mon9_2,mon9_3	12,14,8,15,7,3	2.95461e+17	MLIP
novel_circ_0009367	NC_030830.1	42364673	42406135	+	41462	340	102184854;	exon:42364674-42364739,exon:42365026-42365085,exon:42376566-42376610,exon:42392714-42392758,exon:42406007-42406135	mon1_1,mon1_2,mon1_3,mon9_1,mon9_2,mon9_3	19,6,17,12,11,5	3.68501e+17	MLIP
novel_circ_0009369	NC_030830.1	44055365	44078932	-	23567	342	102183277;	exon:44055366-44055560,exon:44078784-44078932	mon1_3,mon9_3	3,5	85,67	BMP5
novel_circ_0009370	NC_030830.1	44520885	44528080	-	7195	83	102182838;	exon:44520886-44520969	mon9_3	2	26	COL21A1
novel_circ_0009371	NC_030830.1	44953376	44965024	-	11648	498	106503471;	exon:44953377-44953496,exon:44956420-44956626,exon:44964851-44965024	mon1_2	4	474	DST
novel_circ_0009372	NC_030830.1	44956419	44961268	-	4849	403	106503471;	exon:44956420-44956626,exon:44961071-44961268	mon9_1	2	294	DST
novel_circ_0009373	NC_030830.1	45100427	45102781	-	2354	138	106503471;	exon:45102643-45102781	mon1_3	2	504	DST
novel_circ_0009375	NC_030830.1	45179957	45184616	-	4659	356	106503471;	exon:45179958-45180050,exon:45182238-45182315,exon:45183904-45184002,exon:45184527-45184616	mon1_1,mon1_2,mon1_3,mon9_1,mon9_2,mon9_3	26,39,34,15,40,23	4.72501e+17	DST
novel_circ_0009378	NC_030830.1	45308703	45310205	-	1502	84	106503471;	intron:45308704-45308788	mon1_2,mon9_3	13,7	20,26	DST
novel_circ_0009379	NC_030830.1	45587159	45591726	+	4567	230	102178405;	exon:45587160-45587279,exon:45591615-45591726	mon9_3	2	73	ZNF451
novel_circ_0009380	NC_030830.1	45587159	45597214	+	10055	506	102178405;	exon:45587160-45587279,exon:45591615-45591726,exon:45595824-45595974,exon:45597088-45597214	mon1_1,mon1_2,mon1_3,mon9_1,mon9_2,mon9_3	29,28,29,31,22,21	80,51,81,101,77,55	ZNF451
novel_circ_0009381	NC_030830.1	45587159	45609072	+	21913	377	102178405;	exon:45587160-45587279,exon:45591615-45591726,exon:45608925-45609072	mon1_3,mon9_3	4,3	84,50	ZNF451
novel_circ_0009382	NC_030830.1	45595823	45609072	+	13249	147	102178405;	exon:45608925-45609072	mon1_1,mon1_2,mon1_3,mon9_1,mon9_2,mon9_3	6,3,3,4,4,2	83,44,96,104,71,50	ZNF451
novel_circ_0009383	NC_030830.1	45595823	45615133	+	19310	419	102178405;	exon:45595824-45595974,exon:45597088-45597214,exon:45614990-45615133	mon1_1	7	73	ZNF451
novel_circ_0009384	NC_030830.1	45608276	45615133	+	6857	296	102178405;	exon:45608277-45608430,exon:45614990-45615133	mon1_1	3	56	ZNF451
novel_circ_0009385	NC_030830.1	45611720	45615133	+	3413	143	102178405;	exon:45614990-45615133	mon9_2	3	42	ZNF451
novel_circ_0009386	NC_030830.1	45671671	45689303	-	17632	200	102181344;	exon:45671672-45671872	mon1_1,mon1_2,mon1_3,mon9_1,mon9_2,mon9_3	14,10,6,13,6,7	207,68,122,110,99,73	RAB23
novel_circ_0009387	NC_030830.1	45673649	45676595	-	2946	330	102181344;	exon:45673650-45673742,exon:45674861-45674943,exon:45676439-45676595	mon1_1,mon1_2,mon1_3,mon9_1,mon9_2,mon9_3	27,19,16,15,33,28	243,112,197,165,151,82	RAB23
novel_circ_0009389	NC_030830.1	45686358	45689303	-	2945	304	102181344;	exon:45686359-45686444,exon:45689084-45689303	mon1_1,mon1_2,mon9_3	5,5,2	195,100,71	RAB23
novel_circ_0009392	NC_030830.1	46017628	46021373	+	3745	257	102181079;	exon:46017629-46017701,exon:46021188-46021373	mon1_1,mon1_2,mon1_3,mon9_1,mon9_2,mon9_3	5,13,4,4,10,3	13,13,17,20,12,18	PRIM2
novel_circ_0009395	NC_030830.1	7031661	7034178	+	2517	406	102186920;	exon:7031662-7031912,exon:7034022-7034178	mon9_3	3	19	PHACTR1
novel_circ_0009399	NC_030830.1	8650478	8657919	+	7441	232	102184681;	intron:8650479-8650609,intron:8657817-8657919	mon1_2,mon1_3	4,4	14,5	JARID2
novel_circ_0009401	NC_030830.1	8812569	8828164	+	15595	345	102184681;	exon:8812570-8812739,exon:8827988-8828164	mon1_3,mon9_1	2,2	83,46	JARID2
novel_circ_0009404	NC_030830.1	8944678	8959897	-	15219	295	102173902;	exon:8944679-8944811,exon:8953636-8953696,exon:8958714-8958764,exon:8959844-8959897	mon1_3,mon9_1,mon9_2,mon9_3	5,3,3,2	92,89,133,59	DTNBP1
novel_circ_0009405	NC_030830.1	9478880	9494656	+	15776	360	102173350;	exon:9478881-9479054,exon:9490754-9490835,exon:9494550-9494656	mon1_1,mon1_2,mon9_1,mon9_2,mon9_3	4,10,32,23,10	1.02413e+18	GMPR
novel_circ_0009406	NC_030830.1	9490753	9494656	+	3903	200	102173350;	exon:9490754-9490835,exon:9492271-9492390	mon9_1	4	1124	GMPR
novel_circ_0005884	NC_030819.1	10192502	10195781	-	3279	228	102178459;	exon:10192503-10192612,exon:10193146-10193265	mon1_2,mon1_3,mon9_1	2,4,3	68,75,73	UBAC2
novel_circ_0005885	NC_030819.1	10458834	10464281	+	5447	380	102176138;	exon:10458835-10458917,exon:10461314-10461383,exon:10463085-10463180,exon:10464147-10464281	mon1_3,mon9_1,mon9_3	2,6,4	285180217	DOCK9
novel_circ_0005887	NC_030819.1	10461313	10464281	+	2968	298	102176138;	exon:10461314-10461383,exon:10463085-10463180,exon:10464147-10464281	mon1_1,mon1_2,mon9_1,mon9_2,mon9_3	4,7,4,6,6	315114184202200	DOCK9
novel_circ_0005889	NC_030819.1	10483505	10486075	+	2570	196	102176138;	exon:10483506-10483580,exon:10485953-10486075	mon1_2	3	106	DOCK9
novel_circ_0005890	NC_030819.1	10485952	10494962	+	9010	204	102176138;	exon:10485953-10486075,exon:10490548-10490630	mon1_1,mon1_2	2,2	176,86	DOCK9
novel_circ_0005891	NC_030819.1	10494774	10494962	+	188	187	102176138;	exon:10494775-10494962	mon1_3	2	239	DOCK9
novel_circ_0005892	NC_030819.1	10498039	10498644	+	605	244	102176138;	exon:10498040-10498163,exon:10498523-10498644	mon1_1,mon1_2,mon1_3,mon9_2	2,7,6,2	183,72,286,145	DOCK9
novel_circ_0005893	NC_030819.1	10498039	10500468	+	2429	296	102176138;	exon:10498523-10498644,exon:10499919-10500005,exon:10500379-10500468	mon1_1	2	210	DOCK9
novel_circ_0005895	NC_030819.1	10830237	10836342	+	6105	450	102175590;	exon:10830238-10830346,exon:10830664-10830821,exon:10836157-10836342	mon1_1,mon1_3,mon9_1	3,3,3	152125129	STK24
novel_circ_0005896	NC_030819.1	10830237	10838770	+	8533	145	102175590;	exon:10838625-10838770	mon9_3	3	112	STK24
novel_circ_0005897	NC_030819.1	11756222	11765260	-	9038	247	102189413;	exon:11756223-11756317,exon:11765107-11765260	mon9_2	3	249	MBNL2
novel_circ_0005898	NC_030819.1	11846200	11847814	-	1614	110	102189413;	exon:11847704-11847814	mon1_1,mon1_2,mon1_3,mon9_1,mon9_2,mon9_3	3,2,10,9,3,5	2.49206e+17	MBNL2
novel_circ_0005899	NC_030819.1	13030727	13038744	+	8017	96	102188605;	exon:13038648-13038744	mon9_1	4	22	UGGT2
novel_circ_0005902	NC_030819.1	13128210	13136107	+	7897	253	102188605;	exon:13128211-13128295,exon:13132431-13132516,exon:13136023-13136107	mon1_1,mon1_3,mon9_1	2,3,2	53,33,28	UGGT2
novel_circ_0005903	NC_030819.1	13187366	13197410	-	10044	243	102188328;	exon:13187367-13187486,exon:13197286-13197410	mon1_1,mon1_3	4,2	286243	DNAJC3
novel_circ_0005905	NC_030819.1	14223039	14224310	+	1271	252	108637289;	exon:14223040-14223129,exon:14224147-14224310	mon1_2,mon9_2,mon9_3	113,41,76	132,98,162	LOC108637289
novel_circ_0005906	NC_030819.1	14233928	14238387	+	4459	381	108637289;	exon:14233929-14234030,exon:14236280-14236369,exon:14238196-14238387	mon1_2,mon9_2,mon9_3	6,16,9	133170182	LOC108637289
novel_circ_0005907	NC_030819.1	14233928	14248051	+	14123	370	108637289;	exon:14233929-14234030,exon:14236280-14236369,exon:14247649-14247743,exon:14247965-14248051	mon1_2,mon1_3,mon9_2,mon9_3	7,5,8,9	127,53,194,163	LOC108637289
novel_circ_0005908	NC_030819.1	14233928	14255014	+	21086	372	108637289;	exon:14233929-14234030,exon:14236280-14236369,exon:14247965-14248051,exon:14254918-14255014	mon1_2,mon1_3,mon9_2,mon9_3	4,9,9,5	141,42,161,157	LOC108637289
novel_circ_0005910	NC_030819.1	14267883	14287654	+	19771	296	108637289;	exon:14267884-14268030,exon:14287504-14287654	mon9_2,mon9_3	4,2	109139	LOC108637289
novel_circ_0005912	NC_030819.1	16433584	16434347	+	763	326	102170612;	exon:16433585-16433695,exon:16434045-16434141,exon:16434227-16434347	mon1_1,mon1_2,mon9_1,mon9_2,mon9_3	5,12,4,8,8	36,30,47,48,36	ABCC4
novel_circ_0005913	NC_030819.1	16433584	16443885	+	10301	454	102170612;	exon:16433585-16433695,exon:16434227-16434347,exon:16443661-16443885	mon1_1,mon1_2,mon1_3,mon9_1,mon9_2,mon9_3	9,7,4,4,5,4	35,28,47,42,53,40	ABCC4
novel_circ_0005917	NC_030819.1	31413897	31421429	-	7532	295	102188232;	exon:31413898-31414003,exon:31416676-31416742,exon:31421305-31421429	mon1_3,mon9_2,mon9_3	2,3,7	291357253	NDFIP2
novel_circ_0005918	NC_030819.1	31431970	31445239	-	13269	391	102188232;	exon:31431971-31432064,exon:31440572-31440705,exon:31445074-31445239	mon1_1,mon1_3,mon9_1	4,3,2	423357367	NDFIP2
novel_circ_0005919	NC_030819.1	31440571	31445239	-	4668	298	102188232;	exon:31440572-31440705,exon:31445074-31445239	mon1_3	3	340	NDFIP2
novel_circ_0005920	NC_030819.1	31580257	31590898	+	10641	258	102187238;	exon:31580258-31580376,exon:31590758-31590898	mon1_3	4	108	RBM26
novel_circ_0005923	NC_030819.1	32260822	32268802	+	7980	226	102186974;	exon:32260823-32260958,exon:32263088-32263179	mon9_1	3	50	RNF219
novel_circ_0005926	NC_030819.1	33902928	33909628	+	6700	171	102184351;	exon:33909457-33909628	mon9_1,mon9_2	4,2	269195	FBXL3
novel_circ_0005933	NC_030819.1	35520125	35550205	-	30080	161	102182606;	exon:35520126-35520287	mon1_1,mon1_2,mon1_3,mon9_1,mon9_2,mon9_3	22,6,16,12,17,22	4.87536e+17	LMO7
novel_circ_0005934	NC_030819.1	35520125	35552054	-	31929	553	102182606;	exon:35520126-35520287,exon:35521378-35521492,exon:35551776-35552054	mon1_1,mon1_2,mon1_3,mon9_1,mon9_2,mon9_3	270,286,267,83,176,226	3.33422e+17	LMO7
novel_circ_0005935	NC_030819.1	35531650	35539653	-	8003	117	102182606;	exon:35539536-35539653	mon1_1,mon1_3,mon9_1	2,2,6	701701376	LMO7
novel_circ_0005937	NC_030819.1	35548438	35550205	-	1767	751	102182606;	exon:35548439-35548468,exon:35549483-35550205	mon1_1,mon1_2,mon1_3,mon9_1,mon9_2	12,3,2,6,5	658619661317502	LMO7
novel_circ_0005938	NC_030819.1	35548438	35552054	-	3616	307	102182606;	exon:35548439-35548468,exon:35551776-35552054	mon1_1,mon1_2,mon1_3,mon9_1,mon9_2,mon9_3	9,8,5,7,2,3	5.03509e+17	LMO7
novel_circ_0005939	NC_030819.1	35549482	35552054	-	2572	278	102182606;	exon:35551776-35552054	mon1_1,mon1_2,mon9_2,mon9_3	14,21,15,12	451459349453	LMO7
novel_circ_0005943	NC_030819.1	36005492	36012537	+	7045	333	102180863;	exon:36005493-36005625,exon:36012065-36012156,exon:36012427-36012537	mon1_3	3	219	TBC1D4
novel_circ_0005947	NC_030819.1	37739301	37739848	+	547	546	102189320;	exon:37739302-37739848	mon9_2	7	83	KLF12
novel_circ_0005948	NC_030819.1	37739301	37768295	+	28994	135	102189320;	exon:37768160-37768295	mon1_2,mon1_3	3,5	79,75	KLF12
novel_circ_0005949	NC_030819.1	38824543	38830596	-	6053	241	102180135;	exon:38826509-38826617,exon:38830463-38830596	mon1_3,mon9_2	2,2	25,21	PIBF1
novel_circ_0005951	NC_030819.1	38887199	38891396	+	4197	101	102179210;	exon:38891295-38891396	mon1_2,mon9_3	8,2	43,33	DIS3
novel_circ_0005954	NC_030819.1	3965972	3968572	+	2600	365	102170245;	exon:3965973-3966198,exon:3968001-3968058,exon:3968489-3968572	mon1_1,mon1_2,mon1_3,mon9_1,mon9_2,mon9_3	9,4,9,11,9,7	6.56343e+17	ARGLU1
novel_circ_0005957	NC_030819.1	4014663	4014947	+	284	283	102169974;	exon:4014664-4014947	mon1_1,mon1_3,mon9_1,mon9_3	2,7,4,5	95,142,62,91	EFNB2
novel_circ_0005958	NC_030819.1	40282283	40295539	+	13256	219	102178371;	exon:40282284-40282435,exon:40295471-40295539	mon1_3	2	56	DACH1
novel_circ_0005959	NC_030819.1	40291760	40295539	+	3779	215	102178371;	exon:40291761-40291908,exon:40295471-40295539	mon1_1	4	84	DACH1
novel_circ_0005960	NC_030819.1	50253213	50273619	-	20406	84	102173755;	exon:50253214-50253298	mon1_1,mon1_2,mon1_3,mon9_1,mon9_2,mon9_3	19,4,10,7,13,17	6,6,5,13,4,4	CENPJ
novel_circ_0005962	NC_030819.1	50272552	50273619	-	1067	123	102173755;	exon:50272553-50272676	mon1_1,mon1_2,mon1_3,mon9_2,mon9_3	3,2,10,4,4	16,12,24,23,18	CENPJ
novel_circ_0005965	NC_030819.1	50463067	50472048	-	8981	375	102171798;	exon:50463068-50463152,exon:50467645-50467841,exon:50471953-50472048	mon9_3	3	169	PSPC1
novel_circ_0005966	NC_030819.1	50463067	50480687	-	17620	84	102171798;	exon:50463068-50463152	mon1_1,mon1_2	3,3	260137	PSPC1
novel_circ_0005967	NC_030819.1	50471952	50480687	-	8735	396	102171798;	exon:50471953-50472048,exon:50480386-50480687	mon1_1,mon1_2,mon1_3,mon9_1,mon9_2,mon9_3	11,11,2,7,6,12	2.63154e+17	PSPC1
novel_circ_0005968	NC_030819.1	50865977	50872173	+	6196	90	102170988;	exon:50865978-50866068	mon1_2	3	11	IFT88
novel_circ_0005972	NC_030819.1	50998625	50999155	-	530	331	102170437;	exon:50998626-50998800,exon:50998998-50999155	mon1_1,mon1_2,mon1_3	2,3,2	69,103,67	XPO4
novel_circ_0005973	NC_030819.1	50998625	51015482	-	16857	116	102170437;	exon:51015366-51015482	mon1_1,mon1_3	2,2	52,54	XPO4
novel_circ_0005974	NC_030819.1	50998625	51026296	-	27671	312	102170437;	exon:50998626-50998800,exon:51026158-51026296	mon1_1,mon1_2,mon1_3,mon9_1	3,4,3,4	58,82,81,86	XPO4
novel_circ_0005975	NC_030819.1	51026157	51035813	-	9656	384	102170437;	exon:51026158-51026296,exon:51030385-51030526,exon:51035708-51035813	mon1_1,mon1_2,mon9_2	2,3,3	72,55,49	XPO4
novel_circ_0005976	NC_030819.1	51030384	51035813	-	5429	246	102170437;	exon:51030385-51030526,exon:51035708-51035813	mon1_2,mon9_1	2,2	55,98	XPO4
novel_circ_0005978	NC_030819.1	51173741	51190826	-	17085	246	102169603;	exon:51173742-51173868,exon:51190706-51190826	mon1_2,mon9_2	2,2	84122	ZDHHC20
novel_circ_0005982	NC_030819.1	52063050	52073698	+	10648	313	102169305;	exon:52063051-52063245,exon:52073579-52073698	mon1_2,mon1_3	3,2	381301	SGCG
novel_circ_0005986	NC_030819.1	52445780	52454630	-	8850	322	102169023;	exon:52445781-52445844,exon:52449924-52450010,exon:52454457-52454630	mon9_1	5	93	MIPEP
novel_circ_0005987	NC_030819.1	53588058	53602525	+	14467	325	102191436;	exon:53588059-53588134,exon:53598595-53598705,exon:53602385-53602525	mon1_1,mon1_2,mon1_3,mon9_1,mon9_2,mon9_3	17,5,16,8,6,12	90,25,58,72,36,52	CDK8
novel_circ_0005989	NC_030819.1	53598594	53602525	+	3931	250	102191436;	exon:53598595-53598705,exon:53602385-53602525	mon1_1,mon1_2,mon9_3	4,5,2	112,47,62	CDK8
novel_circ_0005990	NC_030819.1	53602384	53618860	+	16476	363	102191436;	exon:53602385-53602525,exon:53612358-53612524,exon:53618803-53618860	mon1_1,mon1_2,mon1_3,mon9_2	5,5,6,4	91,44,74,45	CDK8
novel_circ_0005991	NC_030819.1	54787529	54790368	+	2839	394	102188509;	exon:54787530-54787651,exon:54788216-54788249,exon:54788382-54788448,exon:54788481-54788585,exon:54790298-54790368	mon1_1,mon1_2,mon1_3,mon9_1,mon9_2,mon9_3	2,15,5,7,2,15	84,44,67,70,43,68	PAN3
novel_circ_0005994	NC_030819.1	54861187	54865131	+	3944	464	102188509;	exon:54861188-54861435,exon:54862659-54862715,exon:54863917-54864021,exon:54865074-54865131	mon1_2,mon1_3,mon9_3	2,3,9	64,50,61	PAN3
novel_circ_0005995	NC_030819.1	54861187	54869164	+	7977	101	102188509;	exon:54869063-54869164	mon9_3	2	79	PAN3
novel_circ_0005996	NC_030819.1	54861187	54873880	+	12693	90	102188509;	exon:54873790-54873880	mon1_1,mon1_3	2,3	89,63	PAN3
novel_circ_0005997	NC_030819.1	54921223	54926135	-	4912	341	100860837;	exon:54921224-54921321,exon:54921776-54921932,exon:54926047-54926135	mon1_2,mon1_3,mon9_2,mon9_3	5,3,2,5	80164155137	FLT1
novel_circ_0005998	NC_030819.1	55028196	55041403	-	13207	445	100860837;	exon:55028197-55028356,exon:55037099-55037261,exon:55041279-55041403	mon1_2,mon1_3,mon9_3	3,2,6	73231211	FLT1
novel_circ_0006000	NC_030819.1	55070478	55071437	-	959	325	100860837;	exon:55070479-55070708,exon:55071341-55071437	mon1_1,mon1_2,mon1_3,mon9_1,mon9_2,mon9_3	7,12,7,4,7,25	203,65,248,227,222,204	FLT1
novel_circ_0006004	NC_030819.1	56975977	56990266	+	14289	88	102187411;	exon:56975978-56976027,exon:56982068-56982107	mon1_1,mon9_3	3,2	90,41	B3GLCT
novel_circ_0006005	NC_030819.1	57046256	57053013	+	6757	331	102187411;	exon:57046257-57046370,exon:57048965-57049064,exon:57052894-57053013	mon1_1,mon1_2,mon1_3,mon9_1,mon9_2,mon9_3	4,4,4,5,6,8	100,55,72,62,83,39	B3GLCT
novel_circ_0006006	NC_030819.1	57046256	57059333	+	13077	257	102187411;	exon:57046257-57046370,exon:57059189-57059333	mon9_1	3	84	B3GLCT
novel_circ_0006007	NC_030819.1	57894077	57894956	+	879	402	106502698;	exon:57894078-57894334,exon:57894810-57894956	mon1_2,mon9_1,mon9_2,mon9_3	17,7,10,19	87,104,91,83	FRY
novel_circ_0006008	NC_030819.1	57925876	57926481	+	605	267	106502698;	exon:57925877-57925974,exon:57926311-57926481	mon1_1,mon1_2,mon1_3,mon9_1,mon9_2,mon9_3	7,16,7,8,6,6	78,86,90,103,96,53	FRY
novel_circ_0006009	NC_030819.1	57944710	57956788	+	12078	381	106502698;	exon:57944711-57944911,exon:57954815-57954913,exon:57956705-57956788	mon1_1,mon1_2,mon1_3,mon9_1,mon9_2,mon9_3	5,2,8,6,4,2	1.90106e+17	FRY
novel_circ_0006010	NC_030819.1	57965301	57967040	+	1739	312	106502698;	exon:57965302-57965412,exon:57966838-57967040	mon1_3,mon9_1	2,7	139154	FRY
novel_circ_0006011	NC_030819.1	58312246	58325716	+	13470	81	102180403;	exon:58312247-58312328	mon1_1	2	148	PDS5B
novel_circ_0006013	NC_030819.1	58337806	58341369	+	3563	281	102180403;	exon:58337807-58337930,exon:58341211-58341369	mon1_1,mon9_2	2,2	139,72	PDS5B
novel_circ_0006016	NC_030819.1	58381449	58382090	+	641	546	102180403;	exon:58381450-58381889,exon:58381983-58382090	mon1_1,mon1_2,mon1_3,mon9_1,mon9_2,mon9_3	59,35,62,52,26,47	137,77,101,102,59,82	PDS5B
novel_circ_0006018	NC_030819.1	60360569	60364459	+	3890	95	102186605;	exon:60364364-60364459	mon1_1,mon1_2,mon1_3,mon9_2	2,3,3,2	66,26,49,44	NBEA
novel_circ_0006019	NC_030819.1	60360569	60375349	+	14780	247	102186605;	exon:60373218-60373339,exon:60375223-60375349	mon1_3	5	43	NBEA
novel_circ_0006020	NC_030819.1	60360569	60382049	+	21480	265	102186605;	exon:60379933-60380052,exon:60381903-60382049	mon1_1,mon1_2,mon1_3,mon9_1,mon9_3	10,5,5,10,4	64,23,34,33,37	NBEA
novel_circ_0006021	NC_030819.1	60512367	60526204	+	13837	126	102186605;	exon:60526078-60526204	mon1_1,mon9_3	3,2	45,43	NBEA
novel_circ_0006023	NC_030819.1	60608473	60613884	+	5411	274	102186605;	exon:60608474-60608582,exon:60613718-60613884	mon1_1	3	62	NBEA
novel_circ_0006024	NC_030819.1	61337140	61337487	-	347	346	102176803;	exon:61337141-61337487	mon1_1	5	154	DCLK1
novel_circ_0006025	NC_030819.1	61989549	61998156	-	8607	264	102185475;	exon:61989550-61989609,exon:61994824-61994937,exon:61996501-61996593	mon1_1,mon1_2,mon9_1	3,3,4	92,45,60	ALG5
novel_circ_0006027	NC_030819.1	63446801	63447394	+	593	305	102170882;	exon:63446802-63446960,exon:63447247-63447394	mon1_1,mon1_2,mon1_3,mon9_1,mon9_2,mon9_3	36,44,43,25,42,51	36,22,32,21,16,22	NHLRC3
novel_circ_0006035	NC_030819.1	64821926	64833627	-	11701	141	102169192;	exon:64833486-64833627	mon9_1,mon9_2	4,3	219124	MRPS31
novel_circ_0006038	NC_030819.1	65012155	65016701	-	4546	138	102184350;	exon:65016563-65016701	mon1_1,mon1_2,mon1_3,mon9_1,mon9_2,mon9_3	5,2,2,2,6,2	32,3,44,18,12,9	THSD1
novel_circ_0006040	NC_030819.1	65074117	65077671	+	3554	78	102184069;	exon:65074118-65074196	mon1_3	3	44	CKAP2
novel_circ_0006043	NC_030819.1	67115254	67117783	+	2529	66	102188416;	exon:67117717-67117783	mon1_1,mon1_3,mon9_2,mon9_3	2,2,4,6	42,36,16,38	LOC102188416
novel_circ_0006044	NC_030819.1	67115254	67118509	+	3255	454	102188416;	exon:67115255-67115455,exon:67117717-67117783,exon:67118321-67118509	mon1_1,mon1_2,mon9_1,mon9_3	4,4,7,4	28,20,20,27	LOC102188416
novel_circ_0006045	NC_030819.1	67183873	67186322	+	2449	282	102182141;	exon:67183874-67183990,exon:67186156-67186322	mon9_1	3	129	SPRYD7
novel_circ_0006046	NC_030819.1	67456887	67457915	+	1028	394	102181313;	exon:67456888-67456963,exon:67457076-67457245,exon:67457765-67457915	mon1_1,mon1_2,mon1_3,mon9_3	2,6,2,6	66,28,48,34	RCBTB1
novel_circ_0006051	NC_030819.1	67530680	67533801	-	3121	219	n/a	intergenic_region:67533582-67533801	mon9_2	6	11	--
novel_circ_0006052	NC_030819.1	67530680	67533804	-	3124	349	n/a	intergenic_region:67530681-67530808,intergenic_region:67533582-67533804	mon1_2,mon9_2,mon9_3	2,5,2	9,11,8	--
novel_circ_0006053	NC_030819.1	67538523	67551982	-	13459	204	102186776;	exon:67538524-67538612,exon:67551866-67551982	mon1_1	3	57	SETDB2
novel_circ_0006055	NC_030819.1	67542348	67551982	-	9634	116	102186776;	exon:67551866-67551982	mon1_2	4	23	SETDB2
novel_circ_0006059	NC_030819.1	68309022	68312834	+	3812	155	102184163;	exon:68309023-68309178	mon1_1	2	141	RCBTB2
novel_circ_0006060	NC_030819.1	68346726	68348484	-	1758	290	102183886;	exon:68346727-68346872,exon:68348339-68348484	mon1_1,mon1_3	2,3	57,38	RB1
novel_circ_0006061	NC_030819.1	68392527	68405091	-	12564	576	102183886;	exon:68392528-68392724,exon:68393702-68393778,exon:68393863-68393894,exon:68401465-68401552,exon:68403937-68404014,exon:68404982-68405091	mon1_1,mon1_2,mon1_3,mon9_1,mon9_2,mon9_3	23,14,23,7,15,11	55,37,56,95,62,65	RB1
novel_circ_0006065	NC_030819.1	68755400	68758647	+	3247	368	102182885;	exon:68755401-68755529,exon:68756366-68756468,exon:68758509-68758647	mon1_2,mon1_3,mon9_2,mon9_3	2,3,3,7	1184181818201170	SUCLA2
novel_circ_0006069	NC_030819.1	70184495	70186411	+	1916	277	102182049;	exon:70184496-70184628,exon:70186266-70186411	mon1_2	3	0	RUBCNL
novel_circ_0006070	NC_030819.1	70456989	70468203	+	11214	268	102180680;	exon:70456990-70457098,exon:70468043-70468203	mon9_1,mon9_3	3,3	203,99	ZC3H13
novel_circ_0006071	NC_030819.1	70456989	70473922	+	16933	604	102180680;	exon:70456990-70457098,exon:70466916-70467055,exon:70468043-70468203,exon:70473725-70473922	mon1_1,mon1_2,mon1_3,mon9_1,mon9_2,mon9_3	24,16,27,12,13,15	111,85,161,168,115,99	ZC3H13
novel_circ_0006072	NC_030819.1	70456989	70490319	+	33330	108	102180680;	exon:70456990-70457098	mon1_1,mon9_1	5,3	126165	ZC3H13
novel_circ_0006073	NC_030819.1	70466915	70473922	+	7007	139	102180680;	exon:70466916-70467055	mon1_1,mon1_2,mon9_1,mon9_2,mon9_3	2,2,5,2,3	112,70,177,107,96	ZC3H13
novel_circ_0006076	NC_030819.1	70932459	70935676	-	3217	342	102178549;	exon:70932460-70932594,exon:70932703-70932791,exon:70935556-70935676	mon9_3	2	74	COG3
novel_circ_0006077	NC_030819.1	70932459	70939003	-	6544	431	102178549;	exon:70932460-70932594,exon:70932703-70932791,exon:70935556-70935676,exon:70938914-70939003	mon1_1,mon1_2,mon1_3,mon9_1,mon9_2,mon9_3	14,8,10,13,11,11	84,39,74,92,65,53	COG3
novel_circ_0006080	NC_030819.1	70964536	70965871	-	1335	207	102178549;	exon:70964537-70964598,exon:70965725-70965871	mon1_1,mon1_2,mon9_1,mon9_2,mon9_3	3,2,4,11,2	122,60,98,76,57	COG3
novel_circ_0006081	NC_030819.1	70964536	70965957	-	1421	293	102178549;	intron:70964537-70964598,intron:70965725-70965957	mon1_1,mon1_3,mon9_1,mon9_2,mon9_3	30,5,5,3,6	46,26,40,31,26	COG3
novel_circ_0006082	NC_030819.1	71000021	71003855	-	3834	124	102179959;	exon:71000022-71000146	mon1_2,mon1_3	3,2	201171	SLC25A30
novel_circ_0006084	NC_030819.1	71003760	71006089	-	2329	241	102179959;	exon:71003761-71003855,exon:71005942-71006089	mon1_1,mon1_2,mon1_3,mon9_1,mon9_2,mon9_3	2,5,6,4,13,11	4.29504e+17	SLC25A30
novel_circ_0006085	NC_030819.1	71005941	71008205	-	2264	261	102179959;	exon:71005942-71006089,exon:71008091-71008205	mon1_1,mon1_2,mon1_3,mon9_1,mon9_2,mon9_3	6,15,18,6,16,4	3.7941e+17	SLC25A30
novel_circ_0006086	NC_030819.1	71401534	71403034	+	1500	236	102178284;	exon:71401535-71401633,exon:71402243-71402305,exon:71402958-71403034	mon1_3,mon9_2,mon9_3	3,3,2	55,75,48	NUFIP1
novel_circ_0006087	NC_030819.1	71414672	71418387	+	3715	285	102178284;	exon:71414673-71414765,exon:71418194-71418387	mon1_1,mon1_3,mon9_1,mon9_3	6,10,2,3	77,71,113,61	NUFIP1
novel_circ_0006089	NC_030819.1	7233461	7241725	-	8264	330	102180864;	exon:7233462-7233594,exon:7241308-7241402,exon:7241621-7241725	mon1_1,mon1_2,mon1_3,mon9_2,mon9_3	10,5,4,2,9	82,24,72,55,37	BIVM
novel_circ_0006090	NC_030819.1	7260006	7260615	+	609	288	102180606;	intron:7260007-7260090,intron:7260410-7260615	mon1_3	2	21	KDELC1
novel_circ_0006107	NC_030819.1	7369086	7396799	-	27713	661	102169112;	exon:7369087-7369148,exon:7371404-7371523,exon:7373202-7373409,exon:7394333-7394439,exon:7396341-7396417,exon:7396707-7396799	mon1_1,mon1_2,mon1_3,mon9_1,mon9_2,mon9_3	74,56,57,69,44,58	2.07113e+17	TPP2
novel_circ_0006108	NC_030819.1	74110523	74125943	-	15420	489	102175488;	exon:74110524-74110788,exon:74120055-74120171,exon:74125834-74125943	mon1_1,mon1_2,mon1_3,mon9_1,mon9_2,mon9_3	21,8,16,15,11,12	71,35,70,86,77,51	AKAP11
novel_circ_0006112	NC_030819.1	74197055	74203531	-	6476	220	102174853;	exon:74198705-74198818,exon:74203424-74203531	mon1_3,mon9_3	2,3	82,55	DGKH
novel_circ_0006113	NC_030819.1	74203423	74218548	-	15125	122	102174853;	exon:74218426-74218548	mon9_3	3	60	DGKH
novel_circ_0006114	NC_030819.1	74209754	74213665	-	3911	448	102174853;	exon:74209755-74209851,exon:74209992-74210102,exon:74211102-74211219,exon:74213540-74213665	mon1_1,mon1_2,mon1_3,mon9_1,mon9_2,mon9_3	34,19,32,20,31,45	99,36,109,71,58,103	DGKH
novel_circ_0006115	NC_030819.1	74209754	74218548	-	8794	570	102174853;	exon:74209755-74209851,exon:74209992-74210102,exon:74211102-74211219,exon:74213540-74213665,exon:74218426-74218548	mon1_1,mon1_2,mon1_3,mon9_1,mon9_2,mon9_3	30,17,19,19,15,40	86,31,72,59,44,71	DGKH
novel_circ_0006116	NC_030819.1	74218425	74219737	-	1312	395	102174853;	exon:74218426-74218548,exon:74219464-74219737	mon1_2,mon1_3,mon9_3	3,5,4	30,77,73	DGKH
novel_circ_0006117	NC_030819.1	74219463	74219737	-	274	273	102174853;	exon:74219464-74219737	mon9_2,mon9_3	4,2	38,52	DGKH
novel_circ_0006126	NC_030819.1	74536897	74553643	+	16746	244	102176618;	exon:74536898-74537065,exon:74553566-74553643	mon1_1,mon1_2,mon1_3,mon9_2,mon9_3	4,5,4,2,5	160,112,171,62,94	VWA8
novel_circ_0006127	NC_030819.1	74593891	74600935	+	7044	360	102176618;	exon:74593892-74594060,exon:74596605-74596682,exon:74600820-74600935	mon9_3	3	81	VWA8
novel_circ_0006130	NC_030819.1	74671832	74673969	+	2137	151	102176618;	exon:74673818-74673969	mon1_3	2	127	VWA8
novel_circ_0006131	NC_030819.1	74704390	74717305	+	12915	195	102176618;	exon:74717110-74717305	mon1_3	3	89	VWA8
novel_circ_0006134	NC_030819.1	74848508	74849865	+	1357	336	102176618;	exon:74848509-74848607,exon:74849627-74849865	mon1_1,mon1_2,mon1_3,mon9_1,mon9_2,mon9_3	6,3,3,6,3,4	77,57,98,110,69,60	VWA8
novel_circ_0006137	NC_030819.1	75032750	75043116	-	10366	104	102176337;	exon:75043012-75043116	mon9_1	2	74	NAA16
novel_circ_0006139	NC_030819.1	75247065	75260127	-	13062	134	102173201;	exon:75257584-75257646,exon:75260055-75260127	mon1_3	3	216	WBP4
novel_circ_0006140	NC_030819.1	75251441	75257646	-	6205	390	102173201;	exon:75251442-75251647,exon:75257373-75257496,exon:75257584-75257646	mon9_1	4	267	WBP4
novel_circ_0006141	NC_030819.1	75253445	75255406	-	1961	288	102173201;	exon:75253446-75253521,exon:75253979-75254025,exon:75255239-75255406	mon1_1,mon1_2,mon1_3,mon9_1,mon9_2,mon9_3	7,11,8,10,9,16	1.99107e+17	WBP4
novel_circ_0006142	NC_030819.1	75355785	75357555	+	1770	274	102170795;	exon:75355786-75355893,exon:75357388-75357555	mon1_1,mon1_2,mon1_3,mon9_1,mon9_2,mon9_3	10,20,18,15,29,22	85,48,71,108,126,92	ELF1
novel_circ_0006143	NC_030819.1	75394125	75403210	+	9085	237	102172911;	exon:75399658-75399692,exon:75401209-75401305,exon:75403103-75403210	mon1_2	2	395	SUGT1
novel_circ_0006144	NC_030819.1	75395955	75401305	+	5350	253	102172911;	exon:75395956-75396026,exon:75398437-75398490,exon:75399658-75399692,exon:75401209-75401305	mon1_1,mon1_2,mon1_3,mon9_1,mon9_2,mon9_3	1.66273e+17	4.31333e+17	SUGT1
novel_circ_0006146	NC_030819.1	75395955	75418708	+	22753	381	102172911;	exon:75395956-75396026,exon:75399658-75399692,exon:75401209-75401305,exon:75418527-75418708	mon1_1,mon1_3,mon9_1,mon9_2,mon9_3	3,7,2,4,2	547574872704338	SUGT1
novel_circ_0006147	NC_030819.1	75414385	75418708	+	4323	271	102172911;	exon:75414386-75414476,exon:75418527-75418708	mon1_2,mon9_1	3,2	449873	SUGT1
novel_circ_0006149	NC_030819.1	790335	812797	-	22462	182	102173015;	exon:790336-790425,exon:791808-791901	mon9_3	2	138	ARHGEF7
novel_circ_0006150	NC_030819.1	804705	812797	-	8092	311	102173015;	exon:804706-804828,exon:812368-812463,exon:812703-812797	mon1_1,mon1_2,mon1_3,mon9_1,mon9_2,mon9_3	11,4,6,6,8,10	2.37121e+17	ARHGEF7
novel_circ_0006151	NC_030819.1	804705	822490	-	17785	210	102173015;	exon:804706-804828,exon:822402-822490	mon9_1	2	176	ARHGEF7
novel_circ_0006152	NC_030819.1	804705	829039	-	24334	122	102173015;	exon:804706-804828	mon1_1,mon1_3	5,4	448332	ARHGEF7
novel_circ_0006155	NC_030819.1	812367	822490	-	10123	182	102173015;	exon:812703-812797,exon:822402-822490	mon1_1,mon1_2,mon1_3,mon9_1,mon9_2,mon9_3	3,2,4,7,4,2	2.01114e+17	ARHGEF7
novel_circ_0006156	NC_030819.1	812367	829039	-	16672	94	102173015;	exon:812703-812797	mon1_1,mon1_2,mon1_3,mon9_1,mon9_2,mon9_3	12,8,12,4,5,3	4.34213e+17	ARHGEF7
novel_circ_0006157	NC_030819.1	812367	836064	-	23697	491	102173015;	exon:812368-812463,exon:812703-812797,exon:822402-822490,exon:833206-833336,exon:835980-836064	mon1_1,mon1_2,mon1_3,mon9_1,mon9_2,mon9_3	21,8,28,18,13,13	185,92,180,132,108,126	ARHGEF7
novel_circ_0006159	NC_030819.1	822401	829039	-	6638	289	102173015;	exon:822402-822490,exon:828838-829039	mon1_1,mon1_2,mon1_3,mon9_1,mon9_2,mon9_3	6,4,7,6,11,2	5.5026e+17	ARHGEF7
novel_circ_0006160	NC_030819.1	822401	836064	-	13663	587	102173015;	exon:822402-822490,exon:826982-827066,exon:828838-829039,exon:833206-833336,exon:835980-836064	mon1_1,mon1_2,mon1_3,mon9_1,mon9_2,mon9_3	47,50,49,46,37,41	3.01139e+17	ARHGEF7
novel_circ_0006161	NC_030819.1	822401	849131	-	26730	258	102173015;	exon:822402-822490,exon:835980-836064,exon:849045-849131	mon1_2,mon9_1,mon9_2,mon9_3	4,2,4,3	136206136154	ARHGEF7
novel_circ_0006162	NC_030819.1	8280537	8303397	-	22860	292	102179491;	exon:8280538-8280684,exon:8303251-8303397	mon1_1	2	311	ITGBL1
novel_circ_0006164	NC_030819.1	833205	849131	-	15926	216	102173015;	exon:833206-833336,exon:849045-849131	mon1_1	2	480	ARHGEF7
novel_circ_0006165	NC_030819.1	84198434	84203775	-	5341	248	102168917;	exon:84198435-84198540,exon:84203549-84203618,exon:84203701-84203775	mon1_3	2	14	DIAPH3
novel_circ_0006167	NC_030819.1	84813479	84847672	+	34193	436	102190528;	exon:84813480-84813564,exon:84817987-84818052,exon:84819160-84819287,exon:84847512-84847672	mon1_1,mon1_2,mon1_3,mon9_1,mon9_2,mon9_3	8,5,4,3,4,8	99,62,89,92,68,61	TDRD3
novel_circ_0006169	NC_030819.1	84867485	84898217	+	30732	352	102190528;	exon:84867486-84867557,exon:84897174-84897330,exon:84898092-84898217	mon1_1,mon1_2,mon9_1,mon9_2	4,4,4,6	89,75,79,78	TDRD3
novel_circ_0006171	NC_030819.1	84893682	84898217	+	4535	296	102190528;	exon:84893683-84893823,exon:84897174-84897330	mon1_1	2	124	TDRD3
novel_circ_0006173	NC_030819.1	9017478	9019097	+	1619	331	102179020;	exon:9017479-9017594,exon:9018881-9019097	mon1_1	2	57	TMTC4
novel_circ_0006174	NC_030819.1	9041185	9041672	+	487	164	102179020;	exon:9041508-9041672	mon1_2	2	7	TMTC4
novel_circ_0006175	NC_030819.1	9050558	9051151	+	593	327	102179020;	exon:9050559-9050638,exon:9050809-9050916,exon:9051010-9051151	mon1_1	3	57	TMTC4
novel_circ_0006176	NC_030819.1	9056877	9058171	+	1294	226	102179020;	exon:9056878-9056992,exon:9058059-9058171	mon1_3	3	41	TMTC4
novel_circ_0006178	NC_030819.1	9337497	9340022	-	2525	244	102191627;	exon:9337498-9337648,exon:9339928-9340022	mon9_3	5	85	PCCA
novel_circ_0006179	NC_030819.1	9337497	9354166	-	16669	228	102191627;	exon:9337498-9337648,exon:9354088-9354166	mon1_1,mon9_3	2,3	91,90	PCCA
novel_circ_0006181	NC_030819.1	9818438	9820917	-	2479	89	102190529;	intron:9818439-9818528	mon1_2,mon9_2,mon9_3	4,7,3	4,0,6	CLYBL
novel_circ_0010197	NC_030835.1	10503141	10508504	-	5363	269	102173262;	exon:10503142-10503255,exon:10503888-10503982,exon:10508442-10508504	mon1_1,mon1_2,mon1_3,mon9_3	5,2,5,2	704553486348	ANXA11
novel_circ_0010198	NC_030835.1	10610220	10612264	+	2044	360	102172513;	intron:10610221-10610381,intron:10612064-10612264	mon1_1,mon1_2,mon1_3,mon9_1,mon9_2,mon9_3	84,117,213,155,12,41	2.19233e+17	ZCCHC24
novel_circ_0010199	NC_030835.1	13810657	13836745	-	26088	117	102170203;	exon:13810658-13810775	mon1_1,mon1_3,mon9_1,mon9_2,mon9_3	7,3,6,6,5	20,14,14,13,17	C28H10orf11
novel_circ_0010200	NC_030835.1	1441113	1446942	-	5829	143	102185340;	exon:1441114-1441257	mon1_1,mon1_2,mon1_3,mon9_3	4,2,8,13	38,9,32,25	2021-03-08
novel_circ_0010201	NC_030835.1	14988634	14992831	-	4197	69	102190662;	exon:14992762-14992831	mon1_1,mon1_3,mon9_3	6,4,2	90,82,79	KAT6B
novel_circ_0010202	NC_030835.1	15361886	15365697	-	3811	280	102189651;	exon:15361887-15361995,exon:15365525-15365697	mon1_1,mon1_2,mon1_3,mon9_1,mon9_2	6,7,4,2,3	187131170134170	ADK
novel_circ_0010203	NC_030835.1	15655846	15657853	-	2007	309	102188740;	exon:15655847-15656032,exon:15657729-15657853	mon1_3	2	377	VCL
novel_circ_0010204	NC_030835.1	1585194	1609433	-	24239	186	102185063;	exon:1585195-1585381	mon1_1,mon1_2,mon9_1	6,2,2	21,7,8	ZFAND4
novel_circ_0010209	NC_030835.1	16173197	16190459	+	17262	402	102184033;	exon:16173198-16173398,exon:16182571-16182696,exon:16190382-16190459	mon1_1,mon9_1	2,6	603621	PPP3CB
novel_circ_0010210	NC_030835.1	16255221	16256667	+	1446	102	102183128;	exon:16255222-16255324	mon9_2	2	28	CFAP70
novel_circ_0010211	NC_030835.1	16255221	16265216	+	9995	281	102183128;	exon:16255222-16255324,exon:16265037-16265216	mon1_2	4	13	CFAP70
novel_circ_0010213	NC_030835.1	16405755	16410482	+	4727	396	100861083;	exon:16405756-16405873,exon:16408338-16408425,exon:16410290-16410482	mon1_2	3	82	ECD
novel_circ_0010216	NC_030835.1	16492794	16495911	+	3117	354	102179448;	exon:16492795-16492902,exon:16494155-16494251,exon:16495760-16495911	mon1_1,mon1_2,mon1_3,mon9_1,mon9_2,mon9_3	7,6,2,4,12,8	7.22723e+17	P4HA1
novel_circ_0010217	NC_030835.1	16492794	16499361	+	6567	340	102179448;	exon:16492795-16492902,exon:16494155-16494251,exon:16499224-16499361	mon1_1,mon1_2,mon1_3,mon9_2	5,5,2,2	755728541728	P4HA1
novel_circ_0010219	NC_030835.1	16724511	16726536	-	2025	363	102184878;	exon:16724512-16724715,exon:16726376-16726536	mon9_2	2	269	MCU
novel_circ_0010220	NC_030835.1	16724511	16737488	-	12977	104	102184878;	exon:16736139-16736243	mon1_1,mon9_2	2,4	356313	MCU
novel_circ_0010224	NC_030835.1	17538494	17540118	-	1624	430	102175464;	exon:17538495-17538566,exon:17538898-17539104,exon:17539965-17540118	mon1_2,mon1_3,mon9_1,mon9_2,mon9_3	7,3,5,2,12	12,39,34,28,15	CHST3
novel_circ_0010225	NC_030835.1	1767837	1770807	+	2970	249	102183487;	exon:1767838-1767904,exon:1770624-1770807	mon1_1,mon1_2,mon1_3,mon9_1,mon9_2,mon9_3	7,6,5,9,11,5	109,55,86,105,89,79	PARG
novel_circ_0010228	NC_030835.1	17678659	17681631	-	2972	328	102173999;	exon:17680615-17680818,exon:17681506-17681631	mon1_1,mon1_2,mon1_3,mon9_1,mon9_2,mon9_3	7,5,7,3,4,12	16,5,12,5,2,6	CDH23
novel_circ_0010230	NC_030835.1	1775937	1781231	+	5294	192	102183487;	exon:1775938-1776056,exon:1781157-1781231	mon1_3	2	83	PARG
novel_circ_0010231	NC_030835.1	1850815	1862595	+	11780	78	102183487;	exon:1850816-1850894	mon1_1,mon1_2,mon1_3,mon9_1,mon9_2	2,4,2,4,3	94,69,87,87,76	PARG
novel_circ_0010235	NC_030835.1	20550574	20552866	-	2292	264	102186834;	exon:20550575-20550760,exon:20552787-20552866	mon9_2	3	115	CCAR1
novel_circ_0010237	NC_030835.1	20575537	20577105	-	1568	193	102186834;	exon:20576912-20577105	mon1_1	3	96	CCAR1
novel_circ_0010238	NC_030835.1	20641292	20647583	-	6291	183	102186373;	exon:20641293-20641386,exon:20641926-20642016	mon1_1,mon1_2,mon1_3,mon9_1,mon9_2,mon9_3	14,7,24,14,6,10	67,28,52,19,29,58	TET1
novel_circ_0010239	NC_030835.1	2069420	2074843	+	5423	111	102181839;	exon:2069421-2069532	mon1_1	2	25	ERCC6
novel_circ_0010241	NC_030835.1	20773037	20783099	+	10062	228	102181838;	exon:20779381-20779447,exon:20782937-20783099	mon1_1	3	37	SLC25A16
novel_circ_0010242	NC_030835.1	20773037	20787017	+	13980	196	102181838;	exon:20773038-20773171,exon:20774174-20774237	mon9_2	2	18	SLC25A16
novel_circ_0010243	NC_030835.1	20779017	20783099	+	4082	349	102181838;	exon:20779018-20779139,exon:20779381-20779447,exon:20782937-20783099	mon1_1,mon1_3,mon9_3	3,7,5	50,28,17	SLC25A16
novel_circ_0010244	NC_030835.1	20779017	20787017	+	8000	417	102181838;	exon:20779018-20779139,exon:20779381-20779447,exon:20782937-20783099,exon:20786949-20787017	mon1_1,mon1_3,mon9_3	4,7,4	38,26,19	SLC25A16
novel_circ_0010245	NC_030835.1	20841605	20858406	+	16801	218	102185148;	exon:20841606-20841723,exon:20847179-20847280	mon1_1,mon1_2,mon9_3	3,4,2	59,35,49	RUFY2
novel_circ_0010246	NC_030835.1	20885204	20886705	-	1501	272	102183664;	exon:20885907-20886045,exon:20886571-20886705	mon9_3	2	314	HNRNPH3
novel_circ_0010248	NC_030835.1	2091760	2103151	+	11391	128	102181839;	exon:2091761-2091889	mon1_1,mon9_1	2,3	30,34	ERCC6
novel_circ_0010249	NC_030835.1	20987431	20988876	-	1445	138	102182760;	exon:20987432-20987570	mon9_1,mon9_2	5,3	866746	MYPN
novel_circ_0010251	NC_030835.1	21013223	21021880	-	8657	411	102182760;	exon:21013224-21013295,exon:21014523-21014637,exon:21018703-21018754,exon:21021705-21021880	mon1_1,mon1_2,mon1_3,mon9_1,mon9_2,mon9_3	17,32,34,20,34,12	8.56159e+22	MYPN
novel_circ_0010252	NC_030835.1	21018702	21021880	-	3178	226	102182760;	exon:21018703-21018754,exon:21021705-21021880	mon1_2	2	1373	MYPN
novel_circ_0010253	NC_030835.1	21105585	21124466	+	18881	465	102181564;	exon:21105586-21105754,exon:21111142-21111218,exon:21118406-21118497,exon:21124336-21124466	mon1_1,mon1_2,mon1_3,mon9_1,mon9_2,mon9_3	79,60,78,93,83,88	1.55119e+17	HERC4
novel_circ_0010254	NC_030835.1	21105585	21138064	+	32479	395	102181564;	exon:21105586-21105745,exon:21111142-21111218,exon:21137904-21138064	mon1_1,mon1_2,mon1_3,mon9_1,mon9_2,mon9_3	16,10,11,14,5,17	1.5111e+17	HERC4
novel_circ_0010256	NC_030835.1	21105590	21124466	+	18876	375	102181564;	exon:21105591-21105745,exon:21118406-21118497,exon:21124336-21124466	mon1_1,mon1_2,mon1_3,mon9_1,mon9_2,mon9_3	9,9,14,10,7,8	1.58121e+17	HERC4
novel_circ_0010257	NC_030835.1	21105590	21138064	+	32474	160	102181564;	exon:21137904-21138064	mon1_1,mon1_3	2,4	154145	HERC4
novel_circ_0010258	NC_030835.1	21179028	21179562	+	534	310	102181564;	exon:21179029-21179196,exon:21179419-21179562	mon9_3	3	110	HERC4
novel_circ_0010259	NC_030835.1	21179028	21187897	+	8869	476	102181564;	exon:21179029-21179196,exon:21179419-21179562,exon:21187731-21187897	mon1_1,mon9_1,mon9_3	4,2,3	172160120	HERC4
novel_circ_0010260	NC_030835.1	2123181	2124563	+	1382	239	102181839;	exon:2123182-2123276,exon:2123632-2123777	mon1_1,mon1_2,mon9_1	3,3,2	24,19,29	ERCC6
novel_circ_0010261	NC_030835.1	2213633	2213852	-	219	218	102181364;	exon:2213634-2213852	mon1_2	2	735	C28H10orf71
novel_circ_0010268	NC_030835.1	26070687	26098074	+	27387	363	102176494;	intron:26070688-26070735,intron:26071987-26072080,intron:26092857-26092916,intron:26097910-26098074	mon1_1,mon1_2,mon1_3,mon9_1,mon9_2,mon9_3	20,40,18,14,16,31	73,53,75,75,57,66	JMJD1C
novel_circ_0010272	NC_030835.1	26719659	26724121	+	4462	277	n/a	intergenic_region:26719660-26719750,intergenic_region:26721036-26721117,intergenic_region:26724015-26724121	mon1_1,mon1_2,mon1_3,mon9_1,mon9_2,mon9_3	4,6,9,2,6,13	0,0,0,0,0,1	--
novel_circ_0010274	NC_030835.1	2761432	2762145	+	713	325	102180376;	exon:2761433-2761593,exon:2761980-2762145	mon9_3	2	4	ARHGAP22
novel_circ_0010275	NC_030835.1	27637910	27638136	-	226	225	102169735;	exon:27637911-27638136	mon9_1	2	19	ARID5B
novel_circ_0010276	NC_030835.1	2965972	2969465	-	3493	325	100861087;	exon:2965973-2966111,exon:2966201-2966259,exon:2969336-2969465	mon1_1,mon1_2,mon1_3,mon9_1,mon9_2,mon9_3	12,48,19,12,28,43	1.6812e+17	MAPK8
novel_circ_0010277	NC_030835.1	2965972	2976036	-	10064	495	100861087;	exon:2965973-2966111,exon:2966201-2966259,exon:2969336-2969465,exon:2975866-2976036	mon1_1,mon1_2,mon1_3,mon9_1,mon9_2,mon9_3	7,12,12,8,11,16	175,115,139,214,144,92	MAPK8
novel_circ_0010278	NC_030835.1	29686050	29691512	+	5462	268	102189650;	exon:29686051-29686149,exon:29686245-29686343,exon:29691440-29691512	mon1_1,mon1_2,mon1_3	2,4,2	216113174	ANK3
novel_circ_0010280	NC_030835.1	29804414	29815078	+	10664	315	102189650;	exon:29804415-29804501,exon:29813295-29813378,exon:29813499-29813558,exon:29814991-29815078	mon1_1,mon1_2,mon9_1,mon9_2	6,8,6,2	342320187314	ANK3
novel_circ_0010283	NC_030835.1	30018042	30045276	+	27234	100	102172968;	exon:30045176-30045276	mon9_1	2	147	CCDC6
novel_circ_0010284	NC_030835.1	30041561	30045276	+	3715	256	102172968;	exon:30041562-30041718,exon:30045176-30045276	mon1_1,mon1_2,mon1_3,mon9_1,mon9_2,mon9_3	18,71,20,13,43,27	2.4018e+17	CCDC6
novel_circ_0010285	NC_030835.1	30041561	30054303	+	12742	224	102172968;	exon:30045176-30045276,exon:30054179-30054303	mon9_2	2	329	CCDC6
novel_circ_0010287	NC_030835.1	30539310	30581798	+	42488	259	102187457;	exon:30539311-30539429,exon:30566827-30566884,exon:30581714-30581798	mon1_1,mon1_2,mon1_3,mon9_1,mon9_2,mon9_3	8,7,3,7,7,6	62,39,57,79,55,75	FAM13C
novel_circ_0010288	NC_030835.1	30609214	30610936	+	1722	292	102187457;	exon:30609215-30609296,exon:30610725-30610936	mon1_1,mon1_2,mon1_3,mon9_2	3,4,2,2	58,37,51,84	FAM13C
novel_circ_0010289	NC_030835.1	31223604	31234521	-	10917	349	102172691;	exon:31223605-31223761,exon:31233958-31234112,exon:31234482-31234521	mon1_1,mon1_2,mon1_3,mon9_2,mon9_3	6,11,7,5,3	90,42,68,50,52	BICC1
novel_circ_0010290	NC_030835.1	31223604	31239273	-	15669	354	102172691;	exon:31223605-31223761,exon:31234482-31234521,exon:31239114-31239273	mon1_1,mon1_2,mon9_1	4,2,2	74,32,42	BICC1
novel_circ_0010291	NC_030835.1	31233957	31239270	-	5313	349	102172691;	exon:31233958-31234112,exon:31234482-31234521,exon:31239114-31239270	mon9_3	3	54	BICC1
novel_circ_0010293	NC_030835.1	31252542	31255766	-	3224	132	102172691;	exon:31252543-31252675	mon1_2,mon1_3	2,3	27,40	BICC1
novel_circ_0010294	NC_030835.1	31258222	31266018	-	7796	368	102172691;	exon:31258223-31258354,exon:31263959-31264117,exon:31265939-31266018	mon1_3,mon9_3	2,2	51,33	BICC1
novel_circ_0010301	NC_030835.1	3194657	3205924	+	11267	112	n/a	intergenic_region:3205812-3205924	mon1_2	2	0	--
novel_circ_0010302	NC_030835.1	31952933	31964836	-	11903	353	102185714;	exon:31952934-31953015,exon:31962983-31963077,exon:31964658-31964836	mon1_1,mon1_2,mon1_3,mon9_1,mon9_2,mon9_3	7,12,7,13,14,9	1.80145e+17	CSGALNACT2
novel_circ_0010303	NC_030835.1	31952933	31972695	-	19762	175	102185714;	exon:31952934-31953015,exon:31962983-31963077	mon1_1,mon1_3,mon9_1,mon9_2	3,4,6,3	191130118148	CSGALNACT2
novel_circ_0010304	NC_030835.1	31962982	31964836	-	1854	272	102185714;	exon:31962983-31963077,exon:31964658-31964836	mon1_1,mon1_2,mon1_3,mon9_1,mon9_2,mon9_3	2,6,5,4,5,7	1.87167e+17	CSGALNACT2
novel_circ_0010305	NC_030835.1	32023440	32029915	-	6475	241	102172412;	exon:32029674-32029915	mon1_1	3	226	RET
novel_circ_0010306	NC_030835.1	32292536	32295380	-	2844	330	102182945;	exon:32292537-32292713,exon:32293364-32293437,exon:32295299-32295380	mon1_1,mon1_2,mon1_3,mon9_1,mon9_2,mon9_3	8,7,11,13,17,13	148,82,118,230,129,105	BMS1
novel_circ_0010307	NC_030835.1	32389702	32390205	-	503	221	102184877;	exon:32389703-32389798,exon:32390079-32390205	mon1_2	3	29	ZNF248
novel_circ_0010309	NC_030835.1	32506300	32506816	-	516	221	102182667;	exon:32506301-32506396,exon:32506690-32506816	mon1_1	3	128	ZNF25
novel_circ_0010311	NC_030835.1	35924271	35931779	-	7508	191	102172599;	exon:35928977-35929089,exon:35931700-35931779	mon9_2,mon9_3	3,2	55,61	MTR
novel_circ_0010312	NC_030835.1	35939456	35948736	-	9280	311	102172599;	exon:35939457-35939551,exon:35940295-35940354,exon:35945961-35946030,exon:35948647-35948736	mon1_1,mon1_3,mon9_1	4,2,8	78,64,67	MTR
novel_circ_0010313	NC_030835.1	35942402	35948736	-	6334	264	102172599;	exon:35942403-35942509,exon:35945961-35946030,exon:35948647-35948736	mon9_3	4	49	MTR
novel_circ_0010317	NC_030835.1	36019291	36030254	-	10963	332	102172326;	exon:36019292-36019373,exon:36022743-36022821,exon:36024381-36024468,exon:36030168-36030254	mon1_2	25	7802	ACTN2
novel_circ_0010318	NC_030835.1	36019291	36034542	-	15251	392	102172326;	exon:36019292-36019373,exon:36022743-36022821,exon:36033442-36033561,exon:36034428-36034542	mon1_1,mon1_2,mon1_3,mon9_1,mon9_2,mon9_3	12,28,15,11,11,20	1.07168e+26	ACTN2
novel_circ_0010319	NC_030835.1	36030167	36034542	-	4375	319	102172326;	exon:36030168-36030254,exon:36033442-36033561,exon:36034428-36034542	mon1_1,mon1_2,mon1_3,mon9_1,mon9_2	5,5,4,4,11	9.9698e+21	ACTN2
novel_circ_0010320	NC_030835.1	36033441	36034542	-	1101	233	102172326;	exon:36033442-36033561,exon:36034428-36034542	mon1_1,mon1_2,mon1_3,mon9_1,mon9_2,mon9_3	11,61,17,21,31,15	8.74972e+24	ACTN2
novel_circ_0010322	NC_030835.1	36033441	36034713	-	1272	119	102172326;	intron:36033442-36033561	mon1_2,mon9_1	5,4	34765259	ACTN2
novel_circ_0010323	NC_030835.1	36142964	36151993	+	9029	334	102171405;	exon:36149925-36150035,exon:36150448-36150565,exon:36151886-36151993	mon1_2	4	16	HEATR1
novel_circ_0010324	NC_030835.1	36149924	36151993	+	2069	334	102171405;	exon:36149925-36150035,exon:36150448-36150565,exon:36151886-36151993	mon1_1,mon1_2,mon1_3,mon9_1,mon9_2,mon9_3	26,31,30,32,35,27	64,27,63,97,61,35	HEATR1
novel_circ_0010325	NC_030835.1	36417460	36432356	+	14896	325	102179447;	exon:36417461-36417580,exon:36425457-36425540,exon:36430830-36430871,exon:36432274-36432356	mon1_1,mon1_2,mon1_3,mon9_1,mon9_2,mon9_3	7,11,10,6,7,8	68,18,38,132,35,21	ERO1B
novel_circ_0010326	NC_030835.1	36619235	36629078	+	9843	299	102178881;	exon:36619236-36619535	mon1_1	4	971	NID1
novel_circ_0010328	NC_030835.1	36633828	36635843	+	2015	200	102178881;	exon:36635643-36635843	mon9_1,mon9_3	2,2	519499	NID1
novel_circ_0010329	NC_030835.1	36844297	36846808	+	2511	287	102170942;	exon:36844298-36844387,exon:36846610-36846808	mon1_1,mon1_2,mon9_1,mon9_2,mon9_3	4,20,7,12,11	19,9,26,43,29	LYST
novel_circ_0010331	NC_030835.1	37131515	37142361	+	10846	440	102178329;	exon:37131516-37131663,exon:37137703-37137803,exon:37142168-37142361	mon1_1,mon1_2,mon1_3,mon9_1,mon9_2,mon9_3	19,40,44,18,59,26	2.29238e+17	B3GALNT2
novel_circ_0010332	NC_030835.1	37131515	37150674	+	19159	535	102178329;	exon:37131516-37131663,exon:37137703-37137803,exon:37142168-37142361,exon:37150579-37150674	mon1_1,mon1_2,mon1_3,mon9_1,mon9_2,mon9_3	1.46174e+17	155,140,134,97,180,83	B3GALNT2
novel_circ_0010333	NC_030835.1	37131520	37142361	+	10841	242	102178329;	exon:37131521-37131663,exon:37137703-37137803	mon9_2	2	259	B3GALNT2
novel_circ_0010334	NC_030835.1	37131520	37150674	+	19154	530	102178329;	exon:37131521-37131663,exon:37137703-37137803,exon:37142168-37142361,exon:37150579-37150674	mon9_2	6	186	B3GALNT2
novel_circ_0010336	NC_030835.1	37190229	37196616	-	6387	289	102169831;	exon:37190230-37190332,exon:37191530-37191629,exon:37196528-37196616	mon1_1,mon1_2,mon1_3,mon9_1,mon9_2,mon9_3	15,20,13,14,9,17	75,19,46,44,39,45	TBCE
novel_circ_0010337	NC_030835.1	37190229	37196674	-	6445	248	102169831;	intron:37190230-37190332,intron:37196528-37196674	mon1_2,mon9_1	2,3	6,22	TBCE
novel_circ_0010338	NC_030835.1	37350666	37353373	+	2707	175	102178039;	exon:37350667-37350777,exon:37353308-37353373	mon9_1	3	90	ARID4B
novel_circ_0010339	NC_030835.1	37350666	37366576	+	15910	260	102178039;	exon:37359810-37359900,exon:37361346-37361425,exon:37366485-37366576	mon1_3	3	84	ARID4B
novel_circ_0010340	NC_030835.1	37376042	37391080	+	15038	313	102178039;	exon:37376043-37376181,exon:37390905-37391080	mon1_3	2	91	ARID4B
novel_circ_0010344	NC_030835.1	38120958	38124182	+	3224	258	102177216;	exon:38120959-38121056,exon:38124021-38124182	mon1_1	3	93	TARBP1
novel_circ_0010345	NC_030835.1	39080625	39091164	-	10539	240	102191110;	exon:39090924-39091164	mon1_2	2	4	LOC102191110
novel_circ_0010346	NC_030835.1	39090923	39111412	-	20489	180	102191110;	exon:39111232-39111412	mon1_1,mon1_2,mon1_3,mon9_1,mon9_2,mon9_3	2,4,4,4,2,2	13,3,10,23,11,4	LOC102191110
novel_circ_0010347	NC_030835.1	39102884	39104245	-	1361	323	102191110;	exon:39102885-39103060,exon:39104097-39104245	mon1_2	2	31	LOC102191110
novel_circ_0010348	NC_030835.1	39102884	39111412	-	8528	355	102191110;	exon:39102885-39103060,exon:39111232-39111412	mon1_1,mon1_2,mon1_3,mon9_1,mon9_3	8,9,9,6,9	14,10,12,18,7	LOC102191110
novel_circ_0010350	NC_030835.1	40048144	40053274	+	5130	277	102175553;	exon:40048145-40048319,exon:40053171-40053274	mon1_1	2	34	SIPA1L2
novel_circ_0010352	NC_030835.1	40072019	40072294	+	275	274	102175553;	exon:40072020-40072294	mon1_1,mon1_2,mon1_3,mon9_1,mon9_2,mon9_3	9,24,6,8,26,23	46,10,46,31,22,26	SIPA1L2
novel_circ_0010353	NC_030835.1	40705331	40719630	-	14299	290	102175271;	exon:40705332-40705520,exon:40719528-40719630	mon1_1,mon1_2,mon1_3,mon9_2,mon9_3	4,6,4,3,5	37,20,27,20,72	DISC1
novel_circ_0010354	NC_030835.1	40705331	40724804	-	19473	461	102175271;	exon:40705332-40705520,exon:40719528-40719630,exon:40723332-40723449,exon:40724750-40724804	mon1_1,mon1_2,mon1_3,mon9_1,mon9_2,mon9_3	30,32,16,17,18,44	25,11,21,8,19,23	DISC1
novel_circ_0010357	NC_030835.1	40750133	40754133	-	4000	355	102175271;	exon:40750134-40750360,exon:40754004-40754133	mon1_1,mon1_2,mon1_3,mon9_1,mon9_2,mon9_3	2,2,3,3,10,2	26,7,12,11,29,30	DISC1
novel_circ_0010358	NC_030835.1	40750133	40769308	-	19175	373	102175271;	exon:40750134-40750360,exon:40769161-40769308	mon9_2	4	21	DISC1
novel_circ_0010360	NC_030835.1	4084929	4090499	+	5570	174	102173716;	exon:4084930-4085010,exon:4090405-4090499	mon1_1,mon1_2,mon1_3,mon9_1,mon9_2,mon9_3	14,13,10,12,11,9	6.32399e+17	GLUD1
novel_circ_0010364	NC_030835.1	41251378	41255612	-	4234	321	102189734;	exon:41251379-41251507,exon:41253520-41253614,exon:41255513-41255612	mon1_1,mon1_2,mon1_3,mon9_1,mon9_2,mon9_3	10,9,7,8,7,20	102,54,95,94,70,48	SPRTN
novel_circ_0010365	NC_030835.1	41624251	41631233	+	6982	239	102187741;	exon:41624252-41624346,exon:41627597-41627672,exon:41631163-41631233	mon1_1,mon1_2,mon1_3,mon9_1,mon9_2,mon9_3	3,9,8,11,6,6	42,25,51,32,25,31	TTC13
novel_circ_0010366	NC_030835.1	4186696	4203791	-	17095	243	100861241;	exon:4186697-4186841,exon:4191092-4191191	mon1_3	2	262	--
novel_circ_0010367	NC_030835.1	4197352	4203791	-	6439	219	100861241;	exon:4203572-4203791	mon1_1,mon1_2,mon9_2,mon9_3	3,2,2,2	364237177255	--
novel_circ_0010368	NC_030835.1	42830719	42858607	+	27888	197	102186832;	exon:42858410-42858607	mon1_3	4	2	PGBD5
novel_circ_0010371	NC_030835.1	43678642	43679897	+	1255	202	102183293;	exon:43679695-43679897	mon1_1,mon1_2,mon9_2	2,2,2	111,103,85	ABCB10
novel_circ_0010372	NC_030835.1	43678642	43693467	+	14825	180	102183293;	exon:43693287-43693467	mon1_1,mon1_3	5,3	112100	ABCB10
novel_circ_0010373	NC_030835.1	43686344	43690376	+	4032	344	102183293;	exon:43686345-43686480,exon:43690167-43690376	mon1_2	4	100	ABCB10
novel_circ_0010376	NC_030835.1	43770694	43772338	-	1644	100	102182476;	exon:43770695-43770795	mon1_1	2	225655	ACTA1
novel_circ_0010378	NC_030835.1	43771051	43772289	-	1238	659	102182476;	exon:43771052-43771233,exon:43771336-43771497,exon:43771886-43772067,exon:43772153-43772289	mon1_1	12	182009	ACTA1
novel_circ_0010382	NC_030835.1	43771916	43772292	-	376	289	102182476;	exon:43771917-43772067,exon:43772153-43772292	mon1_2,mon9_2	3,2	253181173398	ACTA1
novel_circ_0010384	NC_030835.1	4386197	4386902	-	705	92	102188195;	exon:4386810-4386902	mon1_3	2	4077	LDB3
novel_circ_0010385	NC_030835.1	43889859	43890125	+	266	265	102185431;	exon:43889860-43890125	mon1_1,mon9_2,mon9_3	2,3,7	50,31,38	CCSAP
novel_circ_0010386	NC_030835.1	43922212	43928338	-	6126	195	100861076;	exon:43922213-43922346,exon:43928276-43928338	mon1_1	8	93	RAB4A
novel_circ_0010387	NC_030835.1	4515162	4518287	+	3125	118	100861086;	exon:4518169-4518287	mon1_3,mon9_1,mon9_2,mon9_3	7,6,4,5	179260194147	WAPL
novel_circ_0010388	NC_030835.1	4789799	4790084	+	285	284	102187919;	exon:4789800-4790084	mon1_1,mon1_3,mon9_2	2,2,2	18,11,4	GRID1
novel_circ_0010390	NC_030835.1	6310575	6350059	-	39484	370	102191113;	exon:6310576-6310665,exon:6326682-6326768,exon:6349864-6350059	mon1_1,mon1_2,mon9_1,mon9_2,mon9_3	7,3,4,3,7	154137166146161	CCSER2
novel_circ_0010393	NC_030835.1	6349863	6363738	-	13875	357	102191113;	exon:6349864-6350059,exon:6363576-6363738	mon1_2	5	139	CCSER2
novel_circ_0010394	NC_030835.1	6363575	6375047	-	11472	252	102191113;	exon:6363576-6363738,exon:6374957-6375047	mon1_1,mon1_2,mon1_3,mon9_3	2,2,2,4	132130165129	CCSER2
novel_circ_0010395	NC_030835.1	6399316	6402089	-	2773	196	102191113;	exon:6399317-6399513	mon1_3,mon9_1	3,3	80104	CCSER2
novel_circ_0010934	NW_017213182.1	4399	14603	-	10204	75	108635288;	exon:14528-14603	mon9_1	3	417	--
novel_circ_0010935	NW_017213182.1	4399	7095	-	2696	148	108635288;	exon:6947-7095	mon1_1,mon1_2,mon1_3,mon9_1,mon9_2,mon9_3	9,17,9,17,4,5	3.13422e+17	--
novel_circ_0010597	NW_017189516.1	10415349	10417500	-	2151	458	102187576;	exon:10415350-10415527,exon:10416082-10416238,exon:10417375-10417500	mon1_2	3	56	TAF1
novel_circ_0010601	NW_017189516.1	16332702	16339867	-	7165	365	102187202;	intron:16332703-16332803,intron:16335448-16335600,intron:16339754-16339867	mon1_1,mon9_1,mon9_2	4,2,7	15,6,11	CLCN5
novel_circ_0010602	NW_017189516.1	19082130	19082703	+	573	207	102172525;	exon:19082131-19082218,exon:19082583-19082703	mon9_2	4	5	SLC9A7
novel_circ_0010604	NW_017189516.1	20523083	20523495	+	412	304	102185641;	exon:20523084-20523207,exon:20523314-20523495	mon1_1,mon1_2,mon1_3,mon9_1,mon9_2,mon9_3	159,139,145,148,130,88	2.02114e+17	KDM5C
novel_circ_0010609	NW_017189516.1	21827303	21827704	+	401	294	102188297;	exon:21827304-21827460,exon:21827566-21827704	mon1_3,mon9_2,mon9_3	3,4,10	8,2,11	LOC102188297
novel_circ_0010610	NW_017189516.1	22758196	22769007	+	10811	250	106503826;	intron:22758197-22758353,intron:22768913-22769007	mon1_1,mon1_3,mon9_3	2,5,4	18,10,14	LOC106503826
novel_circ_0010612	NW_017189516.1	22758208	22769007	+	10799	238	106503826;	exon:22758209-22758353,exon:22768913-22769007	mon1_1,mon1_2,mon1_3,mon9_1,mon9_2,mon9_3	13,10,12,8,9,6	25,5,17,26,24,18	LOC106503826
novel_circ_0010616	NW_017189516.1	23026755	23029842	-	3087	140	102181764;	exon:23026756-23026896	mon9_2	2	217	SMC1A
novel_circ_0010617	NW_017189516.1	23174298	23174787	-	489	301	102183583;	exon:23174299-23174467,exon:23174654-23174787	mon1_2,mon1_3,mon9_1,mon9_2	3,6,3,3	162188205150	HUWE1
novel_circ_0010618	NW_017189516.1	23174298	23175475	-	1177	399	102183583;	exon:23174299-23174467,exon:23174654-23174787,exon:23175377-23175475	mon1_1,mon1_2,mon1_3,mon9_1,mon9_2,mon9_3	10,22,16,20,18,15	1.46139e+17	HUWE1
novel_circ_0010619	NW_017189516.1	23205456	23207936	-	2480	285	102183583;	exon:23205457-23205648,exon:23207842-23207936	mon1_1,mon9_3	4,2	156144	HUWE1
novel_circ_0010620	NW_017189516.1	23259602	23268791	-	9189	524	102183583;	exon:23259603-23259755,exon:23261367-23261573,exon:23262249-23262347,exon:23268723-23268791	mon1_1,mon1_2,mon1_3,mon9_1,mon9_2,mon9_3	15,8,10,19,3,23	2.48155e+17	HUWE1
novel_circ_0010621	NW_017189516.1	23259602	23302556	-	42954	288	102183583;	exon:23259603-23259755,exon:23302420-23302556	mon1_1,mon1_2,mon1_3,mon9_1,mon9_2,mon9_3	4,7,2,3,4,4	2.5616e+17	HUWE1
novel_circ_0010622	NW_017189516.1	23728000	23728273	-	273	272	102187752;	intron:23728001-23728273	mon1_2	3	9	FAM120C
novel_circ_0010623	NW_017189516.1	23728023	23728273	-	250	249	102187752;	exon:23728024-23728273	mon1_2,mon9_1	3,2	18,45	FAM120C
novel_circ_0010624	NW_017189516.1	23728023	23748082	-	20059	424	102187752;	exon:23728024-23728273,exon:23747323-23747399,exon:23747983-23748082	mon1_1,mon1_3	2,4	41,36	FAM120C
novel_circ_0010625	NW_017189516.1	25075473	25079768	+	4295	136	102182959;	exon:25079632-25079768	mon9_1,mon9_3	2,2	2,4	KLF8
novel_circ_0010626	NW_017189516.1	25620349	25625740	+	5391	292	102173930;	exon:25620350-25620475,exon:25623877-25623970,exon:25625666-25625740	mon1_2,mon9_1,mon9_2,mon9_3	5,3,9,4	248171142196	PFKFB1
novel_circ_0010628	NW_017189516.1	27102533	27136600	+	34067	335	102191597;	exon:27102534-27102642,exon:27113980-27114029,exon:27126908-27126966,exon:27136480-27136600	mon1_1,mon1_2,mon1_3,mon9_1,mon9_2	10,5,9,3,6	201107240368239	KDM6A
novel_circ_0010630	NW_017189516.1	27201781	27205505	+	3724	442	102191597;	exon:27201782-27201896,exon:27204395-27204582,exon:27205364-27205505	mon1_3,mon9_1	2,2	197303	KDM6A
novel_circ_0010631	NW_017189516.1	27260195	27260484	-	289	288	102191125;	exon:27260196-27260484	mon1_1,mon1_3,mon9_2	4,7,8	204205132	CXHXorf36
novel_circ_0010634	NW_017189516.1	2885183	2895224	-	10041	172	102187036;	exon:2885184-2885356	mon1_3,mon9_3	2,4	170184	ATRX
novel_circ_0010635	NW_017189516.1	2885183	2939556	-	54373	367	102187036;	exon:2885184-2885356,exon:2928394-2928496,exon:2939463-2939556	mon1_1,mon1_2,mon1_3,mon9_1,mon9_3	6,3,9,6,5	192129166161192	ATRX
novel_circ_0010639	NW_017189516.1	2924601	2928496	-	3895	317	102187036;	exon:2924602-2924817,exon:2928394-2928496	mon1_1,mon1_2,mon1_3,mon9_1,mon9_2,mon9_3	3,7,6,4,3,3	2.23142e+17	ATRX
novel_circ_0010640	NW_017189516.1	2924601	2939556	-	14955	410	102187036;	exon:2924602-2924817,exon:2928394-2928496,exon:2939463-2939556	mon1_1,mon1_2,mon1_3,mon9_1,mon9_2,mon9_3	13,7,9,12,24,11	1.99118e+17	ATRX
novel_circ_0010641	NW_017189516.1	2924601	2950017	-	25416	345	102187036;	exon:2924602-2924817,exon:2949887-2950017	mon1_1,mon1_2,mon1_3,mon9_1,mon9_2,mon9_3	14,19,12,13,13,7	161,91,139,157,121,159	ATRX
novel_circ_0010642	NW_017189516.1	2939462	2950017	-	10555	399	102187036;	exon:2939463-2939556,exon:2949016-2949192,exon:2949887-2950017	mon1_2,mon1_3,mon9_1	2,2,3	138163178	ATRX
novel_circ_0010643	NW_017189516.1	2949015	2950017	-	1002	303	102187036;	exon:2949016-2949189,exon:2949887-2950017	mon1_1,mon1_3,mon9_1,mon9_2,mon9_3	4,2,4,6,3	179159166131204	ATRX
novel_circ_0010644	NW_017189516.1	2949015	2963720	-	14705	202	102187036;	exon:2949887-2950017,exon:2963648-2963720	mon1_1,mon1_2,mon1_3,mon9_1	6,10,6,3	183119165178	ATRX
novel_circ_0010651	NW_017189516.1	30189001	30192598	+	3597	322	102172980;	exon:30190884-30191033,exon:30192425-30192598	mon9_1	2	120	CXHXorf38
novel_circ_0010652	NW_017189516.1	30190883	30192598	+	1715	322	102172980;	exon:30190884-30191033,exon:30192425-30192598	mon9_1,mon9_3	2,4	106,99	CXHXorf38
novel_circ_0010653	NW_017189516.1	30269871	30271072	-	1201	268	102173826;	exon:30269872-30269991,exon:30270923-30271072	mon1_1,mon1_2,mon9_2,mon9_3	5,5,2,8	159,66,116,60	ATP6AP2
novel_circ_0010654	NW_017189516.1	31423089	31423547	+	458	457	102176212;	exon:31423090-31423547	mon1_1,mon9_1,mon9_2,mon9_3	3,5,6,3	81,100,64,31	XK
novel_circ_0010656	NW_017189516.1	3280745	3301267	+	20522	244	102185993;	exon:3280746-3280873,exon:3301150-3301267	mon1_1	3	89	ATP7A
novel_circ_0010657	NW_017189516.1	3281875	3286340	+	4465	194	102185993;	exon:3286146-3286340	mon1_3,mon9_3	2,2	64,72	ATP7A
novel_circ_0010658	NW_017189516.1	3431957	3432429	-	472	222	102185725;	exon:3431958-3432026,exon:3432275-3432429	mon1_2	4	6119	PGK1
novel_circ_0010661	NW_017189516.1	36296162	36296429	+	267	266	n/a	intergenic_region:36296163-36296429	mon1_2	3	67	--
novel_circ_0010667	NW_017189516.1	36424878	36431580	+	6702	230	n/a	intergenic_region:36424879-36424925,intergenic_region:36431396-36431580	mon1_2	2	18	--
novel_circ_0010671	NW_017189516.1	37108007	37127227	+	19220	118	102168618;	exon:37127109-37127227	mon1_1,mon9_2	2,3	863745	DMD
novel_circ_0010672	NW_017189516.1	37227670	37229209	+	1539	312	102168618;	exon:37227671-37227852,exon:37229078-37229209	mon1_1,mon1_2,mon1_3,mon9_2,mon9_3	5,3,6,2,7	692619885520654	DMD
novel_circ_0010677	NW_017189516.1	37266503	37266787	+	284	283	102168618;	intron:37266504-37266787	mon1_3	2	39	DMD
novel_circ_0010678	NW_017189516.1	37299433	37317178	+	17745	338	102168618;	exon:37299434-37299622,exon:37317028-37317178	mon1_1,mon9_1	2,4	845981	DMD
novel_circ_0010682	NW_017189516.1	37356634	37356971	+	337	208	102168618;	exon:37356635-37356736,exon:37356864-37356971	mon1_2,mon1_3,mon9_2,mon9_3	9,6,5,6	791833519654	DMD
novel_circ_0010683	NW_017189516.1	37356634	37373265	+	16631	208	102168618;	exon:37356635-37356736,exon:37356864-37356971	mon1_1	3	833	DMD
novel_circ_0010684	NW_017189516.1	37373085	37385061	+	11976	354	102168618;	exon:37373086-37373265,exon:37384886-37385061	mon1_2,mon9_1,mon9_3	2,3,5	779764661	DMD
novel_circ_0010685	NW_017189516.1	37462391	37467637	+	5246	357	102168618;	exon:37462392-37462537,exon:37467425-37467637	mon1_1,mon1_2,mon1_3,mon9_1,mon9_2	2,6,7,9,7	650655830760491	DMD
novel_circ_0010689	NW_017189516.1	39088727	39093597	+	4870	294	102169658;	exon:39088728-39088812,exon:39089049-39089170,exon:39093508-39093597	mon1_2,mon1_3,mon9_1,mon9_3	32,5,13,2	38,21,20,15	TAB3
novel_circ_0010696	NW_017189516.1	48118942	48120640	-	1698	175	102190676;	exon:48120465-48120640	mon1_1,mon9_2,mon9_3	3,4,2	296398271	SMS
novel_circ_0010697	NW_017189516.1	48126505	48130782	-	4277	274	102190676;	exon:48126506-48126570,exon:48127122-48127212,exon:48130662-48130782	mon9_1	3	637	SMS
novel_circ_0010698	NW_017189516.1	48206979	48208774	-	1795	75	102190948;	exon:48208699-48208774	mon1_1,mon1_2,mon1_3,mon9_2	5,5,4,3	58,39,55,39	MBTPS2
novel_circ_0010699	NW_017189516.1	48206979	48209385	-	2406	136	102190948;	exon:48208699-48208774,exon:48209324-48209385	mon1_3,mon9_3	2,7	30,18	MBTPS2
novel_circ_0010701	NW_017189516.1	48234436	48236619	-	2183	312	102190948;	exon:48234437-48234564,exon:48235423-48235505,exon:48236516-48236619	mon1_1,mon1_2,mon1_3,mon9_1,mon9_2,mon9_3	21,30,44,26,29,27	65,31,53,60,58,22	MBTPS2
novel_circ_0010702	NW_017189516.1	48650557	48652468	-	1911	303	102191224;	exon:48650558-48650772,exon:48652379-48652468	mon1_3	2	54	CNKSR2
novel_circ_0010705	NW_017189516.1	49872919	49891633	+	18714	277	102184607;	exon:49872920-49873036,exon:49879238-49879319,exon:49886481-49886561	mon1_1,mon1_3,mon9_1	5,5,4	6188091090	RPS6KA3
novel_circ_0010706	NW_017189516.1	49886480	49891633	+	5153	398	102184607;	exon:49886481-49886561,exon:49888233-49888339,exon:49891244-49891386,exon:49891563-49891633	mon1_1,mon1_2,mon1_3,mon9_1,mon9_2,mon9_3	6,3,3,4,9,3	6.57474e+18	RPS6KA3
novel_circ_0010707	NW_017189516.1	49901560	49905816	+	4256	338	102184607;	exon:49901561-49901685,exon:49903625-49903750,exon:49905727-49905816	mon1_2,mon1_3,mon9_1,mon9_3	5,5,5,4	403673932354	RPS6KA3
novel_circ_0010714	NW_017189516.1	51888098	51889984	-	1886	283	108634347;	exon:51888099-51888248,exon:51889850-51889984	mon9_3	3	657	LOC108634347
novel_circ_0010717	NW_017189516.1	5351378	5360155	-	8777	225	102177316;	exon:5351379-5351604	mon1_2,mon9_3	3,2	50,76	CHM
novel_circ_0010718	NW_017189516.1	5351378	5360159	-	8781	225	102177316;	exon:5351379-5351604	mon1_3,mon9_3	4,3	77,73	CHM
novel_circ_0010720	NW_017189516.1	5354582	5360155	-	5573	120	102177316;	exon:5354583-5354703	mon1_1	3	67	CHM
novel_circ_0010721	NW_017189516.1	53621669	53626395	-	4726	267	102176313;	exon:53621670-53621821,exon:53626279-53626395	mon1_3	3	51	CTPS2
novel_circ_0010723	NW_017189516.1	54478139	54487460	-	9321	510	102178809;	exon:54478140-54478195,exon:54479042-54479255,exon:54483829-54483947,exon:54484541-54484579,exon:54487374-54487460	mon1_1,mon1_2,mon1_3,mon9_1,mon9_2,mon9_3	12,3,14,5,2,7	28,17,27,35,43,14	ZRSR2
novel_circ_0010726	NW_017189516.1	54978058	54986387	+	8329	150	102185910;	exon:54978059-54978209	mon9_1	2	1148	ASB11
novel_circ_0010727	NW_017189516.1	54981583	54986387	+	4804	325	102185910;	exon:54981584-54981718,exon:54986196-54986387	mon1_3	2	775	ASB11
novel_circ_0010728	NW_017189516.1	56744413	56760693	+	16280	370	102179366;	exon:56744414-56744605,exon:56760514-56760693	mon1_3	2	9	LOC102179366
novel_circ_0010729	NW_017189516.1	58954284	58954541	+	257	256	102174105;	exon:58954285-58954541	mon1_1,mon1_2,mon1_3,mon9_1,mon9_2,mon9_3	7,13,8,8,7,10	72,40,47,62,71,54	ARHGAP6
novel_circ_0010730	NW_017189516.1	58965665	58966912	+	1247	298	102174105;	exon:58965666-58965816,exon:58966764-58966912	mon1_3,mon9_2	9,4	51,36	ARHGAP6
novel_circ_0010731	NW_017189516.1	60551457	60559372	+	7915	515	102189748;	intron:60551458-60551531,intron:60558930-60559372	mon1_3	6	38	TBL1X
novel_circ_0010732	NW_017189516.1	60680180	60696093	+	15913	365	102189748;	exon:60680181-60680326,exon:60693395-60693458,exon:60693592-60693689,exon:60696033-60696093	mon1_2,mon1_3,mon9_1	2,4,2	182182131	TBL1X
novel_circ_0010737	NW_017189516.1	61505143	61511790	-	6647	450	108634329;	exon:61505144-61505342,exon:61511538-61511790	mon1_3,mon9_1,mon9_2,mon9_3	3,4,8,4	36,25,18,27	LOC108634329
novel_circ_0010738	NW_017189516.1	61505143	61513134	-	7991	326	108634329;	exon:61505144-61505342,exon:61513006-61513134	mon1_1,mon1_2,mon1_3,mon9_1,mon9_2,mon9_3	12,19,20,14,21,21	38,14,28,17,8,19	LOC108634329
novel_circ_0010740	NW_017189516.1	65204566	65216369	+	11803	168	102176517;	exon:65204567-65204735	mon1_3	3	28	PRKX
novel_circ_0010741	NW_017189516.1	65234923	65238165	+	3242	282	102176517;	exon:65234924-65234981,exon:65236714-65236791,exon:65238017-65238165	mon9_1,mon9_3	3,2	21,34	PRKX
novel_circ_0010742	NW_017189516.1	65504333	65508071	+	3738	44	102176596;	exon:65504334-65504378	mon1_3	3	16	ARSE
novel_circ_0010743	NW_017189516.1	65527339	65528288	+	949	270	102181292;	exon:65527340-65527476,exon:65528154-65528288	mon1_2	5	10	LOC102181292
novel_circ_0010745	NW_017189516.1	65606815	65615334	-	8519	228	102180751;	exon:65606816-65606929,exon:65614363-65614431,exon:65615287-65615334	mon1_3	4	1033	CD99
novel_circ_0010748	NW_017189516.1	65682331	65685490	+	3159	333	102175668;	exon:65682332-65682503,exon:65685328-65685490	mon9_2,mon9_3	2,3	16,27	ZC4H2
novel_circ_0010751	NW_017189516.1	687979	689684	+	1705	381	102182389;	exon:687980-688140,exon:689463-689684	mon9_1,mon9_2	2,3	32,42	BRWD3
novel_circ_0010753	NW_017189516.1	702570	708454	+	5884	232	102182389;	exon:702571-702675,exon:708326-708454	mon1_1	2	77	BRWD3
novel_circ_0010754	NW_017189516.1	702570	722387	+	19817	346	102182389;	exon:702571-702675,exon:719577-719670,exon:722238-722387	mon1_1	3	78	BRWD3
novel_circ_0010755	NW_017189516.1	7134686	7148472	-	13786	295	n/a	intergenic_region:7134687-7134804,intergenic_region:7137132-7137208,intergenic_region:7148370-7148472	mon1_1,mon1_2,mon1_3,mon9_1,mon9_2,mon9_3	11,12,22,5,15,13	40,31,33,9,27,21	--
novel_circ_0010757	NW_017189516.1	8161616	8162755	+	1139	275	102190496;	exon:8161617-8161809,exon:8162672-8162755	mon1_1,mon1_2,mon1_3,mon9_1,mon9_2,mon9_3	5,8,3,5,2,4	174,63,117,161,131,103	RLIM
novel_circ_0010758	NW_017189516.1	8161616	8165079	+	3463	192	102190496;	exon:8161617-8161809	mon9_3	3	105	RLIM
novel_circ_0010759	NW_017189516.1	8538154	8553673	+	15519	221	102191314;	exon:8538155-8538294,exon:8553591-8553673	mon1_1,mon1_2,mon1_3,mon9_3	3,2,2,3	164,80,178,147	LOC102191314
novel_circ_0010760	NW_017189516.1	8538154	8572966	+	34812	235	n/a	intergenic_region:8572092-8572200,intergenic_region:8572839-8572966	mon1_3	4	156	--
novel_circ_0010761	NW_017189516.1	8553590	8572958	+	19368	397	n/a	intergenic_region:8553591-8553673,intergenic_region:8571496-8571584,intergenic_region:8572092-8572200,intergenic_region:8572839-8572958	mon1_1,mon1_2,mon1_3,mon9_1	9,8,5,3	171,65,161,96	--
novel_circ_0010762	NW_017189516.1	8553590	8572966	+	19376	452	n/a	intergenic_region:8553591-8553673,intergenic_region:8571496-8571584,intergenic_region:8572045-8572200,intergenic_region:8572839-8572966	mon1_1,mon1_2,mon1_3,mon9_1,mon9_2,mon9_3	27,22,24,16,11,26	144,55,151,84,78,131	--
novel_circ_0010397	NC_030836.1	11867444	11875749	+	8305	459	102169940;	exon:11867445-11867548,exon:11869208-11869309,exon:11870339-11870380,exon:11875535-11875749	mon1_1,mon1_2,mon1_3,mon9_1,mon9_2,mon9_3	8,5,5,6,3,11	141,87,116,88,120,61	CCDC90B
novel_circ_0010398	NC_030836.1	11881414	11886346	-	4932	226	102170854;	exon:11881415-11881497,exon:11886202-11886346	mon1_2	3	18	ANKRD42
novel_circ_0010399	NC_030836.1	11910138	11913501	-	3363	200	102170854;	exon:11913301-11913501	mon1_1	2	31	ANKRD42
novel_circ_0010402	NC_030836.1	11946064	11965199	-	19135	125	102171953;	exon:11965074-11965199	mon1_1,mon1_2,mon9_1,mon9_2,mon9_3	4,2,2,11,2	249172191187249	PCF11
novel_circ_0010404	NC_030836.1	16934757	16947846	+	13089	470	102181366;	intron:16934758-16934888,intron:16935249-16935369,intron:16941115-16941255,intron:16947766-16947846	mon1_1,mon1_2,mon1_3,mon9_3	3,3,3,5	23,16,14,23	NARS2
novel_circ_0010405	NC_030836.1	16934778	16935369	+	591	229	102181366;	exon:16934779-16934888,exon:16935249-16935369	mon1_2	3	43	NARS2
novel_circ_0010406	NC_030836.1	16934778	16947846	+	13068	449	102181366;	exon:16934779-16934888,exon:16935249-16935369,exon:16941115-16941255,exon:16947766-16947846	mon1_1,mon1_2,mon1_3,mon9_1,mon9_2,mon9_3	22,21,19,30,16,21	32,21,28,43,41,31	NARS2
novel_circ_0010408	NC_030836.1	17037906	17045551	+	7645	240	102181366;	exon:17038105-17038142,exon:17043906-17043972,exon:17045414-17045551	mon9_3	3	19	NARS2
novel_circ_0010409	NC_030836.1	17547553	17564299	+	16746	245	102178981;	exon:17547554-17547669,exon:17564169-17564299	mon9_3	4	39	INTS4
novel_circ_0010410	NC_030836.1	17552664	17561814	+	9150	330	102178981;	exon:17552665-17552822,exon:17559148-17559241,exon:17561734-17561814	mon9_2,mon9_3	6,3	38,45	INTS4
novel_circ_0010411	NC_030836.1	17552664	17564299	+	11635	210	102178981;	exon:17561734-17561814,exon:17564169-17564299	mon1_1	2	52	INTS4
novel_circ_0010415	NC_030836.1	17748677	17756520	+	7843	292	102182480;	exon:17748678-17748782,exon:17750021-17750100,exon:17756411-17756520	mon1_3	2	112	RSF1
novel_circ_0010418	NC_030836.1	17750020	17763691	+	13671	346	102182480;	exon:17750021-17750100,exon:17755418-17755472,exon:17763478-17763691	mon1_3	3	122	RSF1
novel_circ_0010421	NC_030836.1	21535827	21547920	-	12093	285	102184501;	exon:21535828-21535949,exon:21547756-21547920	mon1_1	2	70	GAS2
novel_circ_0010422	NC_030836.1	21911125	21917278	-	6153	105	102184038;	exon:21911126-21911231	mon9_1	2	76	ANO5
novel_circ_0010423	NC_030836.1	21924509	21925662	-	1153	266	102184038;	exon:21924510-21924607,exon:21925493-21925662	mon1_2	4	193	ANO5
novel_circ_0010424	NC_030836.1	21924509	21933732	-	9223	248	102184038;	exon:21924510-21924607,exon:21933581-21933732	mon1_1,mon9_1	3,3	153116	ANO5
novel_circ_0010426	NC_030836.1	21943941	21951676	-	7735	175	102184038;	exon:21943942-21944002,exon:21951561-21951676	mon9_2	2	252	ANO5
novel_circ_0010427	NC_030836.1	21943941	21956670	-	12729	527	102184038;	exon:21943942-21944002,exon:21944100-21944205,exon:21945424-21945558,exon:21951561-21951676,exon:21956557-21956670	mon1_1,mon1_2,mon1_3,mon9_1,mon9_2,mon9_3	99,159,100,126,113,90	1.37233e+17	ANO5
novel_circ_0010431	NC_030836.1	23922099	23933517	-	11418	121	102185984;	exon:23922100-23922221	mon1_1	2	50	PRMT3
novel_circ_0010433	NC_030836.1	25549095	25550120	+	1025	253	102188654;	exon:25549096-25549231,exon:25550002-25550120	mon1_1,mon1_2,mon9_1,mon9_2	5,3,2,2	53,22,41,47	UEVLD
novel_circ_0010434	NC_030836.1	27676898	27678192	-	1294	245	102182670;	exon:27677765-27677903,exon:27678085-27678192	mon1_3	2	71	ROBO4
novel_circ_0010435	NC_030836.1	27757486	27772458	+	14972	338	102182948;	exon:27757487-27757606,exon:27759672-27759788,exon:27772355-27772458	mon1_1,mon9_2,mon9_3	4,6,5	1,8,12	CCDC15
novel_circ_0010436	NC_030836.1	27764426	27772458	+	8032	177	102182948;	exon:27764427-27764501,exon:27772355-27772458	mon1_1	3	6	CCDC15
novel_circ_0010437	NC_030836.1	28200257	28201845	+	1588	345	102183850;	exon:28200258-28200387,exon:28200821-28200918,exon:28201726-28201845	mon1_1,mon1_2,mon1_3,mon9_1,mon9_2,mon9_3	17,18,16,17,8,14	60,40,53,34,30,36	PKNOX2
novel_circ_0010438	NC_030836.1	28363225	28367482	+	4257	521	102184597;	exon:28363226-28363342,exon:28363459-28363561,exon:28366363-28366551,exon:28367367-28367482	mon1_1,mon1_2,mon1_3,mon9_3	6,6,9,11	516253358217	STT3A
novel_circ_0010440	NC_030836.1	28978553	28979041	+	488	281	102184789;	exon:28978554-28978677,exon:28978883-28979041	mon1_1	3	21	TIRAP
novel_circ_0010443	NC_030836.1	31157752	31158013	-	261	260	100860919;	exon:31157753-31158013	mon1_1,mon1_3,mon9_1	5,3,4	436378342	--
novel_circ_0010444	NC_030836.1	31162551	31170253	-	7702	367	100860919;	exon:31162552-31162800,exon:31170134-31170253	mon1_3	2	400	--
novel_circ_0010448	NC_030836.1	31706811	31723597	-	16786	137	102185635;	exon:31723460-31723597	mon1_1,mon9_2	2,3	29,11	ARHGAP32
novel_circ_0010450	NC_030836.1	31755595	31768571	-	12976	324	102185635;	exon:31755596-31755680,exon:31756045-31756086,exon:31756603-31756694,exon:31768463-31768571	mon1_2,mon1_3,mon9_3	8,6,10	5,22,11	ARHGAP32
novel_circ_0010451	NC_030836.1	35533109	35534248	+	1139	296	102173265;	exon:35533110-35533283,exon:35534125-35534248	mon1_1,mon1_2,mon1_3,mon9_1,mon9_2,mon9_3	13,6,6,15,9,9	5.84233e+17	APLP2
novel_circ_0010452	NC_030836.1	35533109	35541459	+	8350	173	102173265;	exon:35533110-35533283	mon1_2	3	310	APLP2
novel_circ_0010454	NC_030836.1	39634183	39636632	-	2449	309	102178341;	exon:39634184-39634295,exon:39634479-39634586,exon:39636541-39636632	mon9_1	3	59	APOOL
novel_circ_0010455	NC_030836.1	39634183	39645936	-	11753	461	102178341;	exon:39634184-39634295,exon:39634479-39634586,exon:39636541-39636632,exon:39643872-39643970,exon:39645882-39645936	mon1_1,mon1_3,mon9_2,mon9_3	2,3,7,4	194,86,162,108	APOOL
novel_circ_0010456	NC_030836.1	40172376	40176514	-	4138	170	n/a	intergenic_region:40176344-40176514	mon1_1	2	279	--
novel_circ_0010457	NC_030836.1	40508869	40509953	+	1084	278	102170586;	intron:40508870-40509015,intron:40509820-40509953	mon1_2,mon1_3,mon9_1,mon9_2,mon9_3	33,2,4,11,9	8,1,1,1,5	DAGLA
novel_circ_0010459	NC_030836.1	40774892	40775229	-	337	240	102179169;	exon:40774893-40775005,exon:40775101-40775229	mon1_1	3	87	RAB3IL1
novel_circ_0010460	NC_030836.1	40777766	40778638	-	872	424	102179169;	exon:40777767-40777844,exon:40777930-40778025,exon:40778386-40778638	mon1_2,mon1_3,mon9_2	3,3,5	46,99,18	RAB3IL1
novel_circ_0010462	NC_030836.1	41460959	41462317	-	1358	480	102186465;	exon:41460960-41461081,exon:41461250-41461356,exon:41461827-41461908,exon:41462067-41462123,exon:41462201-41462317	mon1_2,mon1_3,mon9_1	2,2,4	40,73,61	STX5
novel_circ_0010464	NC_030836.1	42110643	42112178	-	1535	316	102176399;	exon:42110644-42110752,exon:42111610-42111725,exon:42112085-42112178	mon9_2	4	0	HRASLS5
novel_circ_0010465	NC_030836.1	42403888	42409320	-	5432	160	102177311;	exon:42405868-42405924,exon:42409216-42409320	mon9_2	3	216	ATL3
novel_circ_0010466	NC_030836.1	42403888	42416376	-	12488	500	102177311;	exon:42403889-42404027,exon:42404954-42405046,exon:42405868-42405924,exon:42416162-42416376	mon1_1,mon1_2,mon1_3,mon9_2,mon9_3	10,5,2,4,4	275,47,205,188,130	ATL3
novel_circ_0010467	NC_030836.1	42415879	42416376	-	497	357	102177311;	exon:42415880-42416023,exon:42416162-42416376	mon1_1,mon1_2,mon1_3,mon9_1,mon9_2,mon9_3	8,3,6,8,6,12	241,50,204,158,202,141	ATL3
novel_circ_0010468	NC_030836.1	42492664	42494879	+	2215	345	102177598;	exon:42492665-42492872,exon:42494741-42494879	mon9_2	2	238	RTN3
novel_circ_0010475	NC_030836.1	43419836	43421227	-	1391	324	102183771;	exon:43419837-43419938,exon:43421004-43421227	mon9_2	3	28462	PYGM
novel_circ_0010476	NC_030836.1	44050900	44052412	+	1512	109	n/a	intergenic_region:44052303-44052412	mon1_2,mon9_3	2,2	998789	--
novel_circ_0010479	NC_030836.1	44092384	44092553	+	169	168	n/a	intergenic_region:44092385-44092553	mon9_3	2	18262	--
novel_circ_0010481	NC_030836.1	44094836	44095918	+	1082	100	n/a	intergenic_region:44095818-44095918	mon9_3	3	16366	--
novel_circ_0010482	NC_030836.1	44095578	44095764	+	186	185	n/a	intergenic_region:44095579-44095764	mon9_1,mon9_3	3,6	4919319417	--
novel_circ_0010483	NC_030836.1	45058756	45060440	+	1684	195	n/a	intergenic_region:45058757-45058952	mon1_2	5	9	--
novel_circ_0010486	NC_030836.1	45539483	45539878	+	395	394	102180467;	exon:45539484-45539878	mon1_2,mon9_1,mon9_2	3,3,6	106,110,88	KDM2A
novel_circ_0010488	NC_030836.1	45946266	45956837	-	10571	250	106503774;	exon:45946267-45946334,exon:45949783-45949865,exon:45956736-45956837	mon1_1,mon1_2,mon1_3,mon9_1,mon9_2,mon9_3	14,14,6,13,22,17	65,79,76,44,73,37	PTDSS2
novel_circ_0010489	NC_030836.1	4595291	4599400	+	4109	262	102178602;	exon:4595292-4595341,exon:4597985-4598041,exon:4599243-4599400	mon1_1,mon1_2,mon1_3,mon9_1	4,7,3,8	351432278723	CHORDC1
novel_circ_0010492	NC_030836.1	46235463	46240628	+	5165	242	102175945;	exon:46235464-46235624,exon:46238186-46238268	mon1_2	3	136	AP2A2
novel_circ_0010496	NC_030836.1	46724999	46743550	-	18551	344	102185720;	exon:46725000-46725109,exon:46743315-46743550	mon9_2	3	153	KMT5B
novel_circ_0010499	NC_030836.1	46876604	46894437	+	17833	396	106503755;	exon:46876605-46877001	mon1_3,mon9_2	3,2	144,91	LRP5
novel_circ_0010500	NC_030836.1	46885666	46888740	+	3074	379	106503755;	intron:46885667-46885864,intron:46888558-46888740	mon1_1	3	96	LRP5
novel_circ_0010501	NC_030836.1	46885666	46894437	+	8771	524	106503755;	exon:46885667-46885864,exon:46893036-46893232,exon:46894306-46894437	mon1_1,mon1_2,mon1_3,mon9_1,mon9_2,mon9_3	13,10,17,17,15,5	175,142,194,86,110,96	LRP5
novel_circ_0010502	NC_030836.1	46927941	46929534	+	1593	410	106503755;	exon:46927942-46928168,exon:46929350-46929534	mon1_1,mon1_2,mon1_3,mon9_3	5,2,2,2	187,81,141,91	LRP5
novel_circ_0010504	NC_030836.1	46941652	46955698	+	14046	139	106503755;	exon:46955559-46955698	mon9_2	2	105	LRP5
novel_circ_0010505	NC_030836.1	46994273	47011030	+	16757	414	100861368;	exon:46994274-46994369,exon:46994635-46994678,exon:47008353-47008477,exon:47010878-47011030	mon1_2,mon1_3,mon9_1,mon9_2,mon9_3	10,4,14,7,9	230285322207263	PPP6R3
novel_circ_0010506	NC_030836.1	47010877	47026730	+	15853	384	100861368;	exon:47010878-47011030,exon:47026498-47026730	mon1_2	2	296	PPP6R3
novel_circ_0010507	NC_030836.1	47010877	47034421	+	23544	289	100861368;	exon:47010878-47011030,exon:47034284-47034421	mon1_1,mon1_2,mon9_1,mon9_2,mon9_3	3,3,2,2,2	447276435302324	PPP6R3
novel_circ_0010510	NC_030836.1	47041182	47059342	+	18160	242	100861368;	exon:47041183-47041296,exon:47049494-47049623	mon1_3	2	353	PPP6R3
novel_circ_0010512	NC_030836.1	47049493	47055092	+	5599	193	100861368;	exon:47049494-47049623,exon:47055028-47055092	mon1_1,mon1_2,mon1_3,mon9_1,mon9_2,mon9_3	2,10,11,9,11,5	4.35337e+17	PPP6R3
novel_circ_0010514	NC_030836.1	47081144	47084512	+	3368	409	100861368;	exon:47081145-47081298,exon:47082601-47082707,exon:47084362-47084512	mon1_3	2	449	PPP6R3
novel_circ_0010515	NC_030836.1	47226834	47231225	-	4391	208	102187923;	exon:47226835-47226942,exon:47231124-47231225	mon1_3	2	83	CPT1A
novel_circ_0010516	NC_030836.1	47228697	47231225	-	2528	315	102187923;	exon:47228698-47228775,exon:47230041-47230178,exon:47231124-47231225	mon1_1,mon1_3,mon9_2	4,2,2	112,92,38	CPT1A
novel_circ_0010517	NC_030836.1	47231123	47233912	-	2789	272	102187923;	exon:47231124-47231225,exon:47233741-47233912	mon1_1	2	95	CPT1A
novel_circ_0010518	NC_030836.1	47435559	47436960	+	1401	178	102189285;	exon:47435560-47435666,exon:47436888-47436960	mon1_1	2	20	TPCN2
novel_circ_0010519	NC_030836.1	48308252	48314741	+	6489	172	102170492;	exon:48308253-48308425	mon9_1	4	3	ANO1
novel_circ_0010520	NC_030836.1	48407599	48408492	+	893	151	102170492;	exon:48408341-48408492	mon9_3	2	32	ANO1
novel_circ_0010523	NC_030836.1	49680231	49689341	+	9110	276	102173166;	exon:49680232-49680363,exon:49689196-49689341	mon9_3	3	361	NAP1L4
novel_circ_0010530	NC_030836.1	50589010	50589297	-	287	199	100861247;	exon:50589011-50589101,exon:50589188-50589297	mon1_1,mon1_2,mon1_3,mon9_1,mon9_2	3,3,7,4,17	1.16749e+28	--
novel_circ_0010531	NC_030836.1	50589010	50589486	-	476	312	100861247;	exon:50589011-50589101,exon:50589188-50589297,exon:50589373-50589486	mon1_1,mon1_3,mon9_2,mon9_3	2,5,3,11	1.31988e+22	--
novel_circ_0010541	NC_030836.1	511432	530925	-	19493	353	102175189;	exon:511433-511602,exon:530741-530925	mon9_3	2	53	MED17
novel_circ_0010542	NC_030836.1	51170117	51173581	+	3464	239	102171325;	exon:51170118-51170267,exon:51173491-51173581	mon1_1	2	237	TOLLIP
novel_circ_0010544	NC_030836.1	515292	534112	-	18820	152	102175189;	exon:533960-534112	mon9_3	4	89	MED17
novel_circ_0010545	NC_030836.1	519773	534112	-	14339	289	102175189;	exon:519774-519911,exon:533960-534112	mon1_1,mon1_2,mon1_3,mon9_1,mon9_2,mon9_3	2,3,2,2,6,4	193,78,183,177,179,92	MED17
novel_circ_0010546	NC_030836.1	519773	538605	-	18832	137	102175189;	exon:519774-519911	mon1_1,mon1_3,mon9_2,mon9_3	9,4,3,5	108,96,122,49	MED17
novel_circ_0010547	NC_030836.1	530740	538605	-	7865	350	102175189;	exon:530741-530925,exon:538439-538605	mon1_1,mon1_2,mon1_3,mon9_1,mon9_2,mon9_3	24,8,16,11,12,12	123,45,111,115,111,64	MED17
novel_circ_0010548	NC_030836.1	532233	538605	-	6372	327	102175189;	intron:532234-532395,intron:538439-538605	mon1_1,mon1_2,mon1_3,mon9_1,mon9_2,mon9_3	15,3,20,15,6,9	70,31,69,63,64,39	MED17
novel_circ_0010549	NC_030836.1	532264	535601	-	3337	350	102175189;	exon:532265-532395,exon:535290-535374,exon:535465-535601	mon1_1,mon1_3,mon9_3	3,4,2	236240126	MED17
novel_circ_0010550	NC_030836.1	532264	538605	-	6341	296	102175189;	exon:532265-532395,exon:538439-538605	mon1_1,mon1_2,mon1_3,mon9_1,mon9_2,mon9_3	33,11,27,29,18,24	156,52,148,120,114,74	MED17
novel_circ_0010551	NC_030836.1	535289	538605	-	3316	386	102175189;	exon:535290-535374,exon:535465-535601,exon:538439-538605	mon1_1,mon1_2,mon1_3,mon9_1,mon9_2,mon9_3	15,9,12,23,10,16	214,70,190,178,183,91	MED17
novel_circ_0010553	NC_030836.1	5367198	5381620	-	14422	399	102190665;	exon:5367199-5367318,exon:5368618-5368703,exon:5368972-5369070,exon:5381523-5381620	mon1_1,mon1_3,mon9_1,mon9_2,mon9_3	4,10,2,3,6	146,149,100,56,57	FOLH1B
novel_circ_0010556	NC_030836.1	562537	575033	-	12496	234	102170946;	exon:562538-562687,exon:574948-575033	mon1_1,mon1_2,mon9_1,mon9_2,mon9_3	3,3,3,2,6	147,78,166,127,69	C29H11orf54
novel_circ_0010562	NC_030836.1	5706644	5741820	+	35176	476	102181655;	exon:5706645-5706726,exon:5734388-5734507,exon:5736029-5736137,exon:5740258-5740326,exon:5741720-5741820	mon1_1,mon1_2,mon9_1,mon9_2,mon9_3	4,3,17,8,9	59,31,120,66,88	NOX4
novel_circ_0010563	NC_030836.1	5734387	5741820	+	7433	287	102181655;	exon:5734388-5734507,exon:5740258-5740326,exon:5741720-5741820	mon9_1,mon9_3	3,3	129,74	NOX4
novel_circ_0010565	NC_030836.1	625307	635092	-	9785	140	102171218;	exon:625308-625448	mon1_2	3	49	CEP295
novel_circ_0010566	NC_030836.1	630303	635092	-	4789	385	102171218;	exon:630304-630396,exon:632829-632922,exon:634892-635092	mon9_1,mon9_3	4,2	74,64	CEP295
novel_circ_0010568	NC_030836.1	7916177	7918987	-	2810	219	102183573;	exon:7916178-7916270,exon:7918860-7918987	mon1_1,mon1_2	3,4	94,34	TMEM135
novel_circ_0010569	NC_030836.1	8695758	8711405	-	15647	257	102191771;	exon:8695759-8695864,exon:8711253-8711405	mon9_2,mon9_3	2,2	195151	EED
novel_circ_0010570	NC_030836.1	8701978	8704216	-	2238	271	102191771;	exon:8701979-8702060,exon:8702699-8702824,exon:8704151-8704216	mon1_1,mon1_2,mon1_3,mon9_3	11,2,4,3	165127136133	EED
novel_circ_0010571	NC_030836.1	8701978	8711405	-	9427	450	102191771;	exon:8701979-8702060,exon:8702699-8702824,exon:8709459-8709551,exon:8711253-8711405	mon1_2,mon1_3,mon9_3	4,5,2	125150174	EED
novel_circ_0010572	NC_030836.1	8702698	8711405	-	8707	309	102191771;	exon:8704151-8704216,exon:8709459-8709551,exon:8711253-8711405	mon1_3	2	153	EED
novel_circ_0010574	NC_030836.1	8978538	8985724	+	7186	319	102186188;	exon:8978539-8978681,exon:8981933-8982008,exon:8985622-8985724	mon1_2,mon9_2,mon9_3	7,5,3	456747545	PICALM
novel_circ_0010575	NC_030836.1	8978538	8992280	+	13742	412	102186188;	exon:8978539-8978681,exon:8981933-8982008,exon:8985622-8985724,exon:8992187-8992280	mon1_2,mon9_1,mon9_2,mon9_3	3,4,2,4	5111157780541	PICALM
novel_circ_0010576	NC_030836.1	8978538	8997080	+	18542	434	102186188;	exon:8978539-8978681,exon:8981933-8982008,exon:8995336-8995447,exon:8996974-8997080	mon1_1,mon1_2,mon9_1,mon9_3	3,8,5,6	9324421038501	PICALM
novel_circ_0010577	NC_030836.1	8978538	8999134	+	20596	364	102186188;	exon:8978539-8978681,exon:8981933-8982008,exon:8996974-8997080,exon:8999093-8999134	mon1_1,mon1_2,mon1_3,mon9_1,mon9_2,mon9_3	9,8,7,12,14,14	9.26412e+17	PICALM
novel_circ_0010578	NC_030836.1	8978538	9005634	+	27096	259	102186188;	exon:9005106-9005229,exon:9005498-9005634	mon1_1,mon1_2,mon1_3,mon9_3	2,2,3,5	861385612492	PICALM
novel_circ_0010579	NC_030836.1	8978538	9008152	+	29614	483	102186188;	exon:8978539-8978681,exon:8985622-8985724,exon:9005498-9005634,exon:9008049-9008152	mon1_1,mon1_2,mon1_3,mon9_1,mon9_2,mon9_3	3,10,2,7,6,9	8.25367e+17	PICALM
novel_circ_0010581	NC_030836.1	8978538	9027534	+	48996	348	102186188;	exon:8978539-8978681,exon:8985622-8985724,exon:9027430-9027534	mon1_1,mon1_2,mon1_3,mon9_1,mon9_2,mon9_3	13,14,4,8,8,6	9.14402e+17	PICALM
novel_circ_0010582	NC_030836.1	8985621	8995447	+	9826	306	102186188;	exon:8985622-8985724,exon:8992187-8992280,exon:8995336-8995447	mon1_2,mon1_3,mon9_3	3,2,2	414586533	PICALM
novel_circ_0010587	NC_030836.1	8992186	9005634	+	13448	446	102186188;	exon:8992187-8992280,exon:8995336-8995447,exon:8996974-8997080,exon:9005498-9005634	mon1_2,mon9_3	5,2	427585	PICALM
novel_circ_0010588	NC_030836.1	9003286	9005634	+	2348	221	102186188;	exon:9003287-9003372,exon:9005498-9005634	mon1_1,mon1_2,mon9_1,mon9_2,mon9_3	2,5,6,5,8	787355841625531	PICALM
novel_circ_0010593	NC_030836.1	9008048	9021328	+	13280	348	102186188;	exon:9008049-9008152,exon:9020807-9020923,exon:9021019-9021049,exon:9021229-9021328	mon1_3,mon9_2	3,2	518569	PICALM
novel_circ_0010594	NC_030836.1	9019052	9027534	+	8482	270	102186188;	exon:9019053-9019160,exon:9025870-9025929,exon:9027430-9027534	mon1_1,mon1_2,mon1_3,mon9_1,mon9_2,mon9_3	4,6,4,8,8,2	7.61321e+17	PICALM
novel_circ_0010595	NC_030836.1	9020791	9027534	+	6743	423	102186188;	exon:9020792-9020923,exon:9021019-9021049,exon:9021229-9021328,exon:9025870-9025929,exon:9027430-9027534	mon9_2	2	465	PICALM
novel_circ_0008955	NC_030829.1	10505699	10521414	+	15715	245	102182638;	exon:10505700-10505831,exon:10521300-10521414	mon9_2	2	280	TRANK1
novel_circ_0008956	NC_030829.1	10505699	10522502	+	16803	131	102182638;	exon:10505700-10505831	mon1_1	3	29	TRANK1
novel_circ_0008957	NC_030829.1	10548151	10554312	+	6161	132	102182638;	exon:10548152-10548284	mon9_2	2	181	TRANK1
novel_circ_0008959	NC_030829.1	10735001	10742442	+	7441	379	102182919;	exon:10735002-10735115,exon:10737300-10737320,exon:10737500-10737568,exon:10740222-10740297,exon:10742339-10742442	mon1_1,mon1_2,mon1_3,mon9_1,mon9_2,mon9_3	2,6,10,3,2,12	4.69579e+17	GOLGA4
novel_circ_0008960	NC_030829.1	10735001	10747081	+	12080	287	102182919;	exon:10735002-10735115,exon:10737300-10737320,exon:10737500-10737568,exon:10746995-10747081	mon1_1,mon1_2,mon1_3	3,2,4	489533456	GOLGA4
novel_circ_0008961	NC_030829.1	10740221	10747081	+	6860	264	102182919;	exon:10740222-10740297,exon:10742339-10742442,exon:10746995-10747081	mon1_1,mon1_2,mon1_3,mon9_1,mon9_2,mon9_3	40,88,46,37,67,65	4.44461e+17	GOLGA4
novel_circ_0008964	NC_030829.1	12257878	12259821	+	1943	298	102186061;	exon:12257879-12258103,exon:12259747-12259821	mon1_3	4	90	WDR48
novel_circ_0008972	NC_030829.1	14552746	14557945	-	5199	362	102169527;	exon:14552747-14552812,exon:14554229-14554347,exon:14557766-14557945	mon1_1,mon9_3	7,6	36,26	SEC22C
novel_circ_0008976	NC_030829.1	15078022	15092714	+	14692	206	102180976;	exon:15078023-15078229	mon1_2	2	90	SNRK
novel_circ_0008977	NC_030829.1	15088415	15092714	+	4299	748	102180976;	exon:15088416-15088477,exon:15092027-15092714	mon1_1,mon1_2,mon1_3,mon9_1,mon9_2,mon9_3	87,68,63,64,74,112	3.76116e+17	SNRK
novel_circ_0008978	NC_030829.1	15092026	15092714	+	688	118	102180976;	exon:15092027-15092145	mon1_2	4	144	SNRK
novel_circ_0008979	NC_030829.1	15129450	15136191	+	6741	275	102180976;	exon:15129451-15129592,exon:15136057-15136191	mon9_1,mon9_2	5,3	359356	SNRK
novel_circ_0008980	NC_030829.1	15133124	15136191	+	3067	346	102180976;	exon:15133125-15133337,exon:15136057-15136191	mon1_2	3	84	SNRK
novel_circ_0008981	NC_030829.1	15313510	15319725	-	6215	319	102175065;	exon:15313511-15313639,exon:15319534-15319725	mon1_3	2	57	ANO10
novel_circ_0008982	NC_030829.1	15348413	15353229	-	4816	483	102175065;	exon:15348414-15348548,exon:15349668-15349865,exon:15353077-15353229	mon1_2,mon1_3,mon9_2	2,3,2	43,80,71	ANO10
novel_circ_0008984	NC_030829.1	16091656	16099817	+	8161	207	102175994;	exon:16091657-16091729,exon:16096957-16097092	mon1_1,mon1_2,mon1_3	3,8,4	44,19,42	TCAIM
novel_circ_0008985	NC_030829.1	16251845	16254548	+	2703	126	102177570;	exon:16254422-16254548	mon1_1,mon1_2,mon9_2	3,3,3	60,13,63	LOC102177570
novel_circ_0008988	NC_030829.1	1692203	1705469	-	13266	251	102173046;	exon:1692204-1692309,exon:1705323-1705469	mon1_1,mon1_3,mon9_1,mon9_2,mon9_3	2,5,3,3,2	157,115,96,109,72	SLC4A7
novel_circ_0008990	NC_030829.1	16963534	16970811	-	7277	373	102186164;	exon:16963535-16963779,exon:16970682-16970811	mon9_3	2	85	SETD5
novel_circ_0008991	NC_030829.1	17050456	17068909	-	18453	145	102188540;	exon:17050457-17050602	mon1_1,mon1_2,mon1_3,mon9_1,mon9_2,mon9_3	9,8,7,13,7,4	161,65,148,157,116,71	THUMPD3
novel_circ_0008994	NC_030829.1	21075788	21078009	-	2221	246	102187814;	exon:21075789-21075882,exon:21076521-21076594,exon:21077929-21078009	mon1_1,mon1_2,mon9_1,mon9_2,mon9_3	3,3,2,3,5	297227532398180	ARL8B
novel_circ_0008995	NC_030829.1	21447356	21450017	-	2661	253	102188092;	exon:21447357-21447610	mon1_1	2	63	ITPR1
novel_circ_0008996	NC_030829.1	21516523	21532897	-	16374	253	102188092;	exon:21516524-21516652,exon:21518585-21518710	mon1_1	2	69	ITPR1
novel_circ_0008997	NC_030829.1	21525016	21530561	-	5545	262	102188092;	exon:21525017-21525142,exon:21530424-21530561	mon1_2,mon9_1	3,2	21,74	ITPR1
novel_circ_0008999	NC_030829.1	21531704	21532897	-	1193	400	102188092;	exon:21531705-21531770,exon:21532448-21532618,exon:21532732-21532897	mon1_1,mon1_3,mon9_2	2,2,4	91,62,45	ITPR1
novel_circ_0009000	NC_030829.1	21532447	21532897	-	450	335	102188092;	exon:21532448-21532618,exon:21532732-21532897	mon1_1,mon1_2,mon1_3,mon9_1,mon9_2,mon9_3	13,4,17,16,5,10	68,29,59,86,50,41	ITPR1
novel_circ_0009001	NC_030829.1	21761033	21765057	+	4024	247	102188808;	exon:21761034-21761207,exon:21764983-21765057	mon1_1,mon1_2,mon1_3,mon9_1,mon9_2,mon9_3	13,25,15,13,6,17	216,90,198,153,131,120	SUMF1
novel_circ_0009004	NC_030829.1	21764982	21794826	+	29844	269	102188808;	exon:21764983-21765057,exon:21785883-21785965,exon:21794713-21794826	mon1_3	3	141	SUMF1
novel_circ_0009007	NC_030829.1	2681312	2684933	-	3621	148	102174516;	exon:2681313-2681461	mon1_3	2	238	AZI2
novel_circ_0009008	NC_030829.1	2762717	2778459	+	15742	159	102168495;	exon:2778300-2778459	mon1_2,mon1_3,mon9_2	6,8,4	8,20,14	ZCWPW2
novel_circ_0009016	NC_030829.1	296478	296754	-	276	275	102169807;	exon:296479-296754	mon1_1,mon9_2	2,4	3728739079	PGAM2
novel_circ_0009017	NC_030829.1	29836035	29855182	+	19147	217	102170828;	exon:29836036-29836181,exon:29855110-29855182	mon1_1,mon1_2,mon1_3,mon9_1,mon9_2,mon9_3	9,6,13,2,5,2	41,20,42,39,21,22	EIF4E3
novel_circ_0009018	NC_030829.1	29836035	29879107	+	43072	239	102170828;	exon:29836036-29836181,exon:29865337-29865431	mon1_1,mon1_2,mon1_3,mon9_2,mon9_3	3,2,6,2,3	48,18,38,34,25	EIF4E3
novel_circ_0009019	NC_030829.1	29855109	29874525	+	19416	321	102170828;	exon:29855110-29855182,exon:29865337-29865431,exon:29874370-29874525	mon1_3,mon9_1,mon9_2,mon9_3	6,3,5,3	103,113,54,49	EIF4E3
novel_circ_0009020	NC_030829.1	29855109	29879107	+	23998	323	102170828;	exon:29855110-29855182,exon:29865337-29865431,exon:29878950-29879107	mon9_2,mon9_3	3,4	37,34	EIF4E3
novel_circ_0009023	NC_030829.1	30508490	30520814	+	12324	341	102171383;	exon:30508491-30508628,exon:30520610-30520814	mon1_1,mon1_2,mon1_3,mon9_1,mon9_2,mon9_3	9,13,6,9,8,7	140,94,138,112,96,129	FOXP1
novel_circ_0009024	NC_030829.1	30508490	30547857	+	39367	137	102171383;	exon:30508491-30508628	mon1_2,mon9_3	2,4	74102	FOXP1
novel_circ_0009027	NC_030829.1	30515089	30520814	+	5725	153	102171383;	exon:30515090-30515243	mon1_1,mon1_2,mon9_1,mon9_3	6,2,3,3	149115132149	FOXP1
novel_circ_0009030	NC_030829.1	31556383	31559981	-	3598	322	102173423;	exon:31556384-31556479,exon:31559754-31559981	mon1_1	3	168	MITF
novel_circ_0009033	NC_030829.1	32305755	32308537	+	2782	284	102175337;	exon:32305756-32305984,exon:32308481-32308537	mon1_1,mon1_2,mon1_3,mon9_1,mon9_3	15,2,16,2,2	71,13,49,26,15	FRMD4B
novel_circ_0009035	NC_030829.1	32457217	32469517	+	12300	142	102176468;	exon:32457218-32457360	mon1_1,mon1_2,mon9_1	5,2,3	233173225	TMF1
novel_circ_0009036	NC_030829.1	33970869	33984926	+	14057	399	102190648;	exon:33970870-33970966,exon:33982488-33982649,exon:33984784-33984926	mon1_1,mon1_2,mon1_3,mon9_1,mon9_2,mon9_3	10,13,16,11,9,25	7.43542e+17	SUCLG2
novel_circ_0009037	NC_030829.1	35064510	35064831	+	321	320	102191189;	exon:35064511-35064831	mon1_1,mon1_2,mon1_3,mon9_2,mon9_3	4,6,6,10,3	231219204178188	LRIG1
novel_circ_0009041	NC_030829.1	35183446	35207954	-	24508	416	102178223;	exon:35183447-35183494,exon:35184763-35184867,exon:35204333-35204442,exon:35207798-35207954	mon1_1,mon1_2,mon1_3,mon9_1,mon9_2	2,2,3,6,3	150176134255198	SLC25A26
novel_circ_0009045	NC_030829.1	35945637	35946947	+	1310	182	102178670;	exon:35945638-35945820	mon1_2,mon1_3	3,4	45,49	MAGI1
novel_circ_0009047	NC_030829.1	36571123	36592726	-	21603	363	102179243;	intron:36571124-36571248,intron:36571764-36571870,intron:36592593-36592726	mon1_2,mon9_3	6,2	6,27	LOC102179243
novel_circ_0009049	NC_030829.1	36639156	36647238	-	8082	323	102179243;	intron:36639157-36639235,intron:36639348-36639481,intron:36647126-36647238	mon1_1,mon1_2,mon9_1,mon9_2,mon9_3	3,6,12,2,17	22,14,32,9,36	LOC102179243
novel_circ_0009050	NC_030829.1	36639156	36658734	-	19578	323	102179243;	exon:36639157-36639235,exon:36639348-36639481,exon:36647126-36647238	mon1_2,mon1_3,mon9_1,mon9_2,mon9_3	7,2,7,3,8	18,28,36,14,35	LOC102179243
novel_circ_0009054	NC_030829.1	36786791	36797060	+	10269	141	102179423;	exon:36786792-36786933	mon1_1,mon1_3,mon9_1,mon9_2,mon9_3	16,17,7,3,14	230,140,112,164,82	ADAMTS9
novel_circ_0009055	NC_030829.1	36786791	36808177	+	21386	236	102179423;	exon:36786792-36786933,exon:36808082-36808177	mon1_1,mon1_2,mon1_3,mon9_1,mon9_2,mon9_3	5,4,6,2,5,12	225,34,186,95,151,106	ADAMTS9
novel_circ_0009057	NC_030829.1	36786791	36843029	+	56238	317	102179423;	exon:36786792-36786933,exon:36842853-36843029	mon1_1,mon1_3,mon9_1,mon9_2,mon9_3	9,20,8,3,13	195,127,92,145,74	ADAMTS9
novel_circ_0009060	NC_030829.1	36796945	36808177	+	11232	209	102179423;	exon:36796946-36797060,exon:36808082-36808177	mon9_3	3	144	ADAMTS9
novel_circ_0009061	NC_030829.1	39123007	39126247	-	3240	292	102169530;	exon:39123008-39123116,exon:39126063-39126247	mon1_1,mon1_2,mon1_3,mon9_1,mon9_2,mon9_3	3,4,3,6,8,5	151,32,127,127,78,51	PTPRG
novel_circ_0009063	NC_030829.1	39326472	39342870	-	16398	327	102169530;	exon:39326473-39326621,exon:39342691-39342870	mon1_3,mon9_2,mon9_3	4,3,2	176,105,66	PTPRG
novel_circ_0009070	NC_030829.1	42909610	42918647	-	9037	283	102185404;	exon:42909611-42909797,exon:42916570-42916617,exon:42918597-42918647	mon1_1,mon9_2,mon9_3	2,3,3	83,123,60	PXK
novel_circ_0009074	NC_030829.1	43326198	43355218	-	29020	323	102188809;	exon:43326199-43326261,exon:43327868-43327904,exon:43334734-43334806,exon:43355065-43355218	mon1_1,mon1_2,mon9_1	4,2,5	139138217	SLMAP
novel_circ_0009077	NC_030829.1	43912059	43915738	+	3679	216	102170368;	exon:43912060-43912211,exon:43913461-43913526	mon1_3,mon9_3	4,3	37,32	IL17RD
novel_circ_0009079	NC_030829.1	44277030	44280783	+	3753	91	102171663;	exon:44280692-44280783	mon1_2	2	82	FAM208A
novel_circ_0009080	NC_030829.1	44277030	44286066	+	9036	443	102171663;	exon:44277031-44277176,exon:44279229-44279321,exon:44285779-44285882,exon:44285963-44286066	mon1_1,mon9_1,mon9_3	2,2,3	157,129,89	FAM208A
novel_circ_0009083	NC_030829.1	44277030	44316638	+	39608	579	102171663;	exon:44277031-44277176,exon:44279229-44279321,exon:44316115-44316293,exon:44316474-44316638	mon1_1,mon1_2,mon1_3,mon9_1,mon9_2,mon9_3	12,7,19,8,4,7	189,82,161,166,115,89	FAM208A
novel_circ_0009084	NC_030829.1	44277030	44317361	+	40331	344	102171663;	exon:44277031-44277176,exon:44317162-44317361	mon1_1,mon1_2,mon1_3,mon9_1,mon9_2	8,6,11,8,6	155,57,131,128,102	FAM208A
novel_circ_0009090	NC_030829.1	47734847	47745543	+	10696	316	102176469;	exon:47734848-47734949,exon:47738618-47738755,exon:47745465-47745543	mon9_2	4	25	RFT1
novel_circ_0009091	NC_030829.1	47750979	47758216	+	7237	379	102176469;	exon:47750980-47751110,exon:47752218-47752362,exon:47758111-47758216	mon1_2,mon1_3,mon9_1,mon9_2,mon9_3	9,5,2,8,3	15,29,16,16,19	RFT1
novel_circ_0009092	NC_030829.1	47854765	47863368	+	8603	248	102177108;	exon:47854766-47854920,exon:47863274-47863368	mon1_1,mon1_3,mon9_1,mon9_2,mon9_3	6,8,10,6,8	68,94,154,62,44	SFMBT1
novel_circ_0009093	NC_030829.1	47854765	47869465	+	14700	488	102177108;	exon:47854766-47854920,exon:47863274-47863368,exon:47869225-47869465	mon1_2,mon1_3,mon9_2	2,2,2	34,81,60	SFMBT1
novel_circ_0009095	NC_030829.1	48044272	48046012	+	1740	295	102179611;	exon:48044273-48044427,exon:48045871-48046012	mon1_1,mon1_2	3,3	96,59	NEK4
novel_circ_0009096	NC_030829.1	48090916	48104199	+	13283	249	102182176;	exon:48090917-48091069,exon:48092001-48092098	mon1_2	3	40	PBRM1
novel_circ_0009097	NC_030829.1	48108252	48117041	+	8789	257	102182176;	exon:48108253-48108321,exon:48109354-48109452,exon:48116950-48117041	mon1_1,mon1_2,mon1_3,mon9_1,mon9_2	12,7,6,3,3	110,49,133,118,60	PBRM1
novel_circ_0009101	NC_030829.1	48758101	48758803	+	702	324	102173426;	exon:48758102-48758197,exon:48758436-48758540,exon:48758678-48758803	mon9_1	2	6631	TWF2
novel_circ_0009102	NC_030829.1	49378879	49388127	+	9248	303	102191656;	exon:49378880-49378997,exon:49385647-49385720,exon:49388014-49388127	mon1_3	3	74	DCAF1
novel_circ_0009104	NC_030829.1	50251450	50251834	-	384	383	102174785;	intron:50251451-50251834	mon1_1,mon1_2,mon1_3,mon9_1,mon9_2,mon9_3	8,26,18,12,4,8	13,12,8,15,9,11	SEMA3F
novel_circ_0009105	NC_030829.1	50251450	50251834	-	382	225	102174785;	intron:50251453-50251586,intron:50251742-50251834	mon1_2,mon1_3,mon9_1,mon9_3	6,2,4,2	12,8,15,11	SEMA3F
novel_circ_0009104	NC_030829.1	50251452	50251834	-	384	383	102174785;	intron:50251451-50251834	mon1_1,mon1_2,mon1_3,mon9_1,mon9_2,mon9_3	8,26,18,12,4,8	13,12,8,15,9,11	SEMA3F
novel_circ_0009105	NC_030829.1	50251452	50251834	-	382	225	102174785;	intron:50251453-50251586,intron:50251742-50251834	mon1_2,mon1_3,mon9_1,mon9_3	6,2,4,2	12,8,15,11	SEMA3F
novel_circ_0009106	NC_030829.1	50251462	50251834	-	372	371	102174785;	intron:50251463-50251834	mon1_1,mon1_2,mon1_3,mon9_1,mon9_2,mon9_3	54,142,63,92,71,101	14,12,9,16,9,13	SEMA3F
novel_circ_0009108	NC_030829.1	50303894	50310108	-	6214	71	102175067;	exon:50303895-50303966	mon1_1,mon1_2,mon1_3,mon9_1,mon9_2,mon9_3	4,3,11,3,4,4	3.19164e+17	RBM5
novel_circ_0009109	NC_030829.1	50304775	50307420	-	2645	330	102175067;	exon:50304776-50304937,exon:50306862-50306946,exon:50307335-50307420	mon1_3,mon9_1,mon9_3	2,4,6	377320247	RBM5
novel_circ_0009110	NC_030829.1	50304775	50310108	-	5333	418	102175067;	exon:50304776-50304937,exon:50309393-50309490,exon:50309948-50310108	mon1_1,mon1_2,mon1_3,mon9_3	3,4,3,2	342161364221	RBM5
novel_circ_0009113	NC_030829.1	50334928	50337911	-	2983	351	102175339;	exon:50334929-50335014,exon:50337645-50337911	mon1_3,mon9_1	2,3	106109	RBM6
novel_circ_0009115	NC_030829.1	50386802	50391460	-	4658	158	102175339;	exon:50386803-50386872,exon:50388427-50388516	mon1_1,mon1_3,mon9_2	2,2,4	125111121	RBM6
novel_circ_0009116	NC_030829.1	50386802	50395510	-	8708	268	102175339;	exon:50386803-50386872,exon:50388427-50388516,exon:50395400-50395510	mon1_2,mon9_3	3,5	62,87	RBM6
novel_circ_0009117	NC_030829.1	5056282	5060939	+	4657	358	100861300;	exon:5056283-5056451,exon:5060749-5060939	mon1_1,mon1_2,mon1_3,mon9_1,mon9_2,mon9_3	8,8,10,7,7,12	2.89114e+17	TGFBR2
novel_circ_0009118	NC_030829.1	50704630	50705032	-	402	401	102178403;	exon:50704631-50705032	mon1_1,mon1_2,mon1_3,mon9_1,mon9_2	12,5,6,4,11	1.10551e+16	DAG1
novel_circ_0009119	NC_030829.1	50856617	50859091	+	2474	430	102178954;	exon:50856618-50856758,exon:50857657-50857774,exon:50858918-50859091	mon9_2	2	106	USP4
novel_circ_0009120	NC_030829.1	50872375	50874412	+	2037	440	102178954;	exon:50872376-50872446,exon:50872697-50872815,exon:50873123-50873272,exon:50874309-50874412	mon1_2,mon1_3,mon9_2	2,2,4	93152135	USP4
novel_circ_0009121	NC_030829.1	51105364	51107166	-	1802	75	102185615;	exon:51107091-51107166	mon1_1,mon1_2,mon1_3,mon9_1,mon9_3	3,7,4,5,5	412578424682396	ARIH2
novel_circ_0009122	NC_030829.1	51861866	51878310	+	16444	309	102171384;	exon:51861867-51862108,exon:51878242-51878310	mon1_1,mon1_2,mon9_1,mon9_2,mon9_3	3,7,4,3,3	7809281324891860	MAP4
novel_circ_0009124	NC_030829.1	51907149	51914914	+	7765	235	102171384;	exon:51907150-51907272,exon:51909740-51909853	mon1_1	2	1013	MAP4
novel_circ_0009125	NC_030829.1	51946442	51953660	+	7218	393	102171384;	exon:51946443-51946535,exon:51951503-51951615,exon:51953471-51953660	mon1_2,mon1_3,mon9_1,mon9_3	4,3,2,3	8605931100700	MAP4
novel_circ_0009126	NC_030829.1	52043307	52047284	+	3977	304	102182001;	exon:52043308-52043429,exon:52045964-52046088,exon:52047225-52047284	mon1_3,mon9_3	2,9	134197	SMARCC1
novel_circ_0009127	NC_030829.1	52057759	52059348	+	1589	337	102182001;	exon:52057760-52057831,exon:52058538-52058651,exon:52059195-52059348	mon1_1,mon1_2,mon1_3,mon9_1,mon9_2,mon9_3	17,10,11,10,9,8	1.41117e+17	SMARCC1
novel_circ_0009130	NC_030829.1	5207572	5231986	-	24414	339	102176564;	exon:5207573-5207662,exon:5218646-5218697,exon:5231787-5231986	mon1_1,mon1_2,mon1_3,mon9_2,mon9_3	8,6,18,16,6	574630428622388	GADL1
novel_circ_0009138	NC_030829.1	5218645	5231986	-	13341	250	102176564;	exon:5218646-5218697,exon:5231787-5231986	mon1_2,mon9_3	4,7	589373	GADL1
novel_circ_0009143	NC_030829.1	5231786	5290211	-	58425	497	102176564;	exon:5231787-5231986,exon:5285225-5285351,exon:5290039-5290211	mon1_1,mon1_2,mon1_3,mon9_2	3,9,13,7	675783570716	GADL1
novel_circ_0009145	NC_030829.1	52508584	52511854	+	3270	134	102183113;	exon:52508585-52508719	mon1_3	4	143	SETD2
novel_circ_0009148	NC_030829.1	5272271	5290211	-	17940	305	102176564;	exon:5272272-5272326,exon:5272447-5272526,exon:5290039-5290211	mon1_3,mon9_2	6,5	607722	GADL1
novel_circ_0009149	NC_030829.1	5278124	5290211	-	12087	287	102176564;	exon:5278125-5278240,exon:5290039-5290211	mon9_2	3	756	GADL1
novel_circ_0009150	NC_030829.1	5285224	5290211	-	4987	298	102176564;	exon:5285225-5285351,exon:5290039-5290211	mon1_1,mon9_2	3,2	657758	GADL1
novel_circ_0009151	NC_030829.1	53366388	53370672	+	4284	118	102180978;	exon:53370554-53370672	mon9_3	3	254	FYCO1
novel_circ_0009152	NC_030829.1	53398939	53404327	+	5388	305	102180978;	exon:53398940-53399035,exon:53404117-53404327	mon1_1,mon1_2,mon1_3,mon9_1,mon9_2,mon9_3	22,59,29,41,45,40	3.55243e+17	FYCO1
novel_circ_0009155	NC_030829.1	53613293	53617544	-	4251	171	102181907;	exon:53614698-53614772,exon:53617447-53617544	mon1_2,mon1_3,mon9_1,mon9_2,mon9_3	12,7,4,7,11	61,103,100,78,92	SACM1L
novel_circ_0009156	NC_030829.1	54229012	54240934	+	11922	124	102182923;	exon:54240810-54240934	mon9_3	6	68	ZDHHC3
novel_circ_0009159	NC_030829.1	55599471	55609809	-	10338	383	108638624;	exon:55599472-55599661,exon:55609615-55609809	mon9_2	2	35	VGLL4
novel_circ_0009160	NC_030829.1	55790184	55791666	-	1482	227	108633367;	exon:55790185-55790247,exon:55791501-55791666	mon1_2	2	35	LOC108633367
novel_circ_0009161	NC_030829.1	55790184	55800210	-	10026	227	108633367;	exon:55790185-55790247,exon:55791501-55791666	mon1_3	4	10	LOC108633367
novel_circ_0009164	NC_030829.1	56078771	56084618	+	5847	135	108638638;	exon:56078772-56078907	mon9_3	6	131	TMCC1
novel_circ_0009165	NC_030829.1	56136561	56137256	+	695	445	108638641;	exon:56136562-56136693,exon:56136942-56137256	mon1_1,mon1_2,mon1_3,mon9_1,mon9_2	12,13,23,9,11	111,23,108,33,32	PLXND1
novel_circ_0009166	NC_030829.1	56454178	56455020	+	842	319	108638619;	exon:56454179-56454374,exon:56454896-56455020	mon1_3,mon9_1,mon9_2	4,3,2	120169116	RAF1
novel_circ_0009167	NC_030829.1	56454178	56464765	+	10587	330	108638619;	exon:56454179-56454374,exon:56464630-56464765	mon1_1,mon1_2,mon1_3,mon9_2,mon9_3	3,3,5,5,5	130158118108114	RAF1
novel_circ_0009168	NC_030829.1	56535706	56541943	-	6237	110	108638620;	exon:56535707-56535817	mon9_2	3	199	MKRN2
novel_circ_0009169	NC_030829.1	57215187	57216795	+	1608	268	108638629;	intron:57215188-57215294,intron:57216633-57216795	mon1_1,mon1_2,mon1_3,mon9_2	4,5,5,6	184100181189	MRPS25
novel_circ_0009170	NC_030829.1	57267519	57284773	-	17254	280	108638628;	intron:57267520-57267630,intron:57284603-57284773	mon1_3,mon9_2	2,2	33,20	NR2C2
novel_circ_0009171	NC_030829.1	57384247	57387801	-	3554	195	108633361;	exon:57384248-57384306,exon:57384887-57384937,exon:57386553-57386640	mon1_1,mon1_2,mon1_3,mon9_1,mon9_2,mon9_3	3,5,6,7,5,3	92,30,90,74,56,50	FGD5
novel_circ_0009172	NC_030829.1	57384886	57387801	-	2915	453	108633361;	exon:57384887-57384937,exon:57386553-57386640,exon:57387231-57387387,exon:57387641-57387801	mon1_2	2	22	FGD5
novel_circ_0009173	NC_030829.1	57682245	57682673	+	428	316	108633372;	exon:57682246-57682393,exon:57682504-57682673	mon1_1,mon1_2,mon1_3,mon9_1,mon9_2,mon9_3	5,10,9,3,9,8	42,59,33,9,8,37	GRIP2
novel_circ_0009174	NC_030829.1	57754748	57764234	-	9486	366	102170561;	exon:57754749-57754881,exon:57764000-57764234	mon9_3	7	34	SLC6A6
novel_circ_0009176	NC_030829.1	58993790	59003813	-	10023	238	102174442;	exon:58993791-58993913,exon:59002736-59002801,exon:59003762-59003813	mon1_3,mon9_2	4,5	204211	LOC102174442
novel_circ_0009177	NC_030829.1	59343960	59345009	-	1049	260	106503460;	exon:59343961-59344125,exon:59344913-59345009	mon1_2	105	77	EEFSEC
novel_circ_0009178	NC_030829.1	59343960	59352480	-	8520	207	106503460;	exon:59352273-59352480	mon1_1,mon1_2,mon9_1,mon9_2	6,9,7,8	98,51,79,53	EEFSEC
novel_circ_0009179	NC_030829.1	59408640	59421471	+	12831	237	102169344;	exon:59408641-59408727,exon:59421320-59421471	mon9_1	2	328	RUVBL1
novel_circ_0009181	NC_030829.1	59711821	59721384	+	9563	335	102176082;	exon:59711822-59711958,exon:59713012-59713122,exon:59721295-59721384	mon1_2,mon1_3,mon9_1	3,7,3	240584471	MGLL
novel_circ_0009182	NC_030829.1	59975304	59979954	-	4650	144	102176651;	exon:59975305-59975449	mon1_3	4	33	CHCHD6
novel_circ_0009183	NC_030829.1	6008146	6012119	+	3973	108	102176834;	exon:6008147-6008255	mon1_1,mon1_3,mon9_2	5,3,3	213160159	STT3B
novel_circ_0009185	NC_030829.1	607413	613640	-	6227	389	102172491;	exon:607414-607596,exon:613433-613640	mon1_3,mon9_2	4,2	99,89	LANCL2
novel_circ_0009186	NC_030829.1	6147271	6147845	-	574	254	102170187;	intron:6147272-6147438,intron:6147757-6147845	mon9_1,mon9_2	4,6	31,17	OSBPL10
novel_circ_0009188	NC_030829.1	6705244	6710305	+	5061	289	102170740;	exon:6705245-6705418,exon:6710189-6710305	mon1_3	3	43	CMTM8
novel_circ_0009189	NC_030829.1	7304608	7308445	-	3837	169	102178493;	exon:7308276-7308445	mon1_1,mon1_2	3,2	245,66	GLB1
novel_circ_0009190	NC_030829.1	7358757	7363523	+	4766	299	102171825;	exon:7358758-7358929,exon:7363395-7363523	mon1_2	3	66	CRTAP
novel_circ_0009193	NC_030829.1	7507897	7516651	+	8754	248	102172395;	intron:7507898-7507978,intron:7510226-7510300,intron:7516557-7516651	mon9_2	2	7	FBXL2
novel_circ_0009195	NC_030829.1	7563796	7564718	-	922	107	102172671;	exon:7563797-7563904	mon1_3,mon9_1,mon9_2,mon9_3	2,3,5,2	108,75,110,115	UBP1
novel_circ_0009196	NC_030829.1	7563796	7567192	-	3396	318	102172671;	exon:7563797-7563904,exon:7566567-7566673,exon:7567087-7567192	mon1_1,mon1_2,mon1_3,mon9_1,mon9_3	6,3,2,2,5	156,99,133,98,136	UBP1
novel_circ_0009199	NC_030829.1	7564351	7593969	-	29618	227	102172671;	exon:7571565-7571641,exon:7593818-7593969	mon1_1,mon1_2,mon9_2	5,3,2	185110142	UBP1
novel_circ_0009200	NC_030829.1	7566566	7593969	-	27403	438	102172671;	exon:7566567-7566673,exon:7567087-7567192,exon:7571565-7571641,exon:7593818-7593969	mon1_1,mon1_2,mon1_3,mon9_1,mon9_2,mon9_3	9,4,9,4,4,5	175,124,114,94,125,166	UBP1
novel_circ_0009202	NC_030829.1	7652855	7658625	-	5770	259	102179242;	exon:7656491-7656644,exon:7658519-7658625	mon1_2,mon9_3	2,2	149195	CLASP2
novel_circ_0009207	NC_030829.1	7793091	7805647	-	12556	444	102179242;	exon:7793092-7793189,exon:7794721-7794796,exon:7796002-7796093,exon:7797788-7797891,exon:7805569-7805647	mon1_1,mon1_2,mon1_3,mon9_1,mon9_2,mon9_3	14,21,14,28,34,28	1.57111e+17	CLASP2
novel_circ_0009209	NC_030829.1	7940288	7947094	+	6806	222	102180436;	exon:7940289-7940511	mon1_2	3	264	PDCD6IP
novel_circ_0009210	NC_030829.1	9519169	9530954	+	11785	369	102172946;	exon:9519170-9519340,exon:9530030-9530089,exon:9530814-9530954	mon1_1,mon1_2,mon1_3,mon9_1,mon9_2,mon9_3	11,5,16,32,13,6	2.37208e+17	ARPP21
novel_circ_0009211	NC_030829.1	9519169	9546136	+	26967	271	102172946;	exon:9519170-9519340,exon:9546035-9546136	mon1_3,mon9_1,mon9_2,mon9_3	2,3,2,3	169391383127	ARPP21
novel_circ_0010906	NW_017189796.1	144375	150380	+	6005	202	102173860;	exon:144376-144498,exon:150300-150380	mon1_1,mon1_2,mon1_3,mon9_2,mon9_3	7,9,6,3,8	41,18,51,31,49	ATP11A
novel_circ_0010907	NW_017189796.1	144375	152927	+	8552	398	102173860;	exon:144376-144498,exon:149303-149392,exon:150300-150380,exon:152820-152927	mon1_2,mon9_2	2,8	21,30	ATP11A
novel_circ_0010932	NW_017192186.1	16187	16771	-	584	583	108634897;	exon:16188-16771	mon9_1	4	52	LOC108634897
novel_circ_0007778	NC_030825.1	11294336	11299512	+	5176	178	102183172;	intron:11299334-11299512	mon9_3	3	95	CDH13
novel_circ_0007779	NC_030825.1	11801787	11808660	-	6873	246	102183994;	exon:11801788-11801932,exon:11808558-11808660	mon1_3,mon9_1	6,4	103,94	MBTPS1
novel_circ_0007780	NC_030825.1	11806094	11808660	-	2566	414	102183994;	exon:11806095-11806256,exon:11807496-11807647,exon:11808558-11808660	mon1_3,mon9_2,mon9_3	3,3,3	150,55,58	MBTPS1
novel_circ_0007781	NC_030825.1	11807495	11808660	-	1165	253	102183994;	exon:11807496-11807647,exon:11808558-11808660	mon1_2	2	46	MBTPS1
novel_circ_0007783	NC_030825.1	13018436	13018655	+	219	218	102183352;	exon:13018437-13018655	mon1_1,mon1_2,mon9_1,mon9_3	2,11,7,9	44,22,25,30	GSE1
novel_circ_0007784	NC_030825.1	14329940	14330755	-	815	74	102190630;	exon:14329941-14330015	mon1_2,mon1_3,mon9_1,mon9_2,mon9_3	6,16,5,5,2	519396435580385	FBXO31
novel_circ_0007785	NC_030825.1	14329940	14335658	-	5718	317	102190630;	exon:14329941-14330015,exon:14330588-14330755,exon:14335582-14335658	mon1_2,mon1_3,mon9_1,mon9_2,mon9_3	3,3,2,2,6	571450496606408	FBXO31
novel_circ_0007786	NC_030825.1	14802650	14808966	+	6316	337	102191360;	exon:14802651-14802789,exon:14808767-14808966	mon1_2,mon9_1	3,4	129130	BANP
novel_circ_0007787	NC_030825.1	14802650	14821504	+	18854	229	102191360;	exon:14802651-14802789,exon:14806378-14806469	mon1_2,mon1_3,mon9_1,mon9_2,mon9_3	2,8,2,2,3	120,131,133,89,95	BANP
novel_circ_0007788	NC_030825.1	14830572	14842595	+	12023	339	102191360;	exon:14830573-14830812,exon:14840632-14840694,exon:14842557-14842595	mon1_1,mon1_2,mon1_3,mon9_1,mon9_2	2,3,3,3,4	77,63,73,77,52	BANP
novel_circ_0007789	NC_030825.1	15262247	15263567	+	1320	117	102188071;	exon:15262248-15262365	mon9_3	3	85	ZC3H18
novel_circ_0007790	NC_030825.1	15362948	15364393	-	1445	260	102189702;	exon:15362949-15363087,exon:15364271-15364393	mon1_1	2	75	PIEZO1
novel_circ_0007791	NC_030825.1	16004537	16005052	+	515	302	102170902;	exon:16004538-16004648,exon:16004717-16004792,exon:16004935-16005052	mon1_2,mon9_2	2,5	34,72	ZNF276
novel_circ_0007792	NC_030825.1	18169532	18173894	-	4362	105	102179035;	exon:18169533-18169638	mon1_3,mon9_1,mon9_3	3,2,2	96,297,57	CYLD
novel_circ_0007793	NC_030825.1	18567834	18571113	+	3279	330	102178297;	exon:18567835-18567964,exon:18568287-18568344,exon:18570969-18571113	mon1_1,mon1_3	2,3	227207	BRD7
novel_circ_0007794	NC_030825.1	18567834	18574692	+	6858	383	102178297;	exon:18567835-18567964,exon:18570969-18571113,exon:18574582-18574692	mon1_1	4	257	BRD7
novel_circ_0007795	NC_030825.1	18583318	18585884	+	2566	401	102178297;	exon:18583319-18583503,exon:18584750-18584892,exon:18585809-18585884	mon1_2,mon1_3,mon9_2,mon9_3	6,2,5,3	136212225180	BRD7
novel_circ_0007796	NC_030825.1	18685451	18690749	-	5298	396	102177827;	exon:18685452-18685559,exon:18686649-18686769,exon:18688204-18688250,exon:18690626-18690749	mon1_1,mon1_2,mon1_3,mon9_1,mon9_2	2,3,6,3,6	82,120,78,121,138	PAPD5
novel_circ_0007797	NC_030825.1	187265	187780	-	515	269	100861264;	exon:187266-187383,exon:187628-187780	mon1_1,mon9_1,mon9_2,mon9_3	2,3,3,2	83,90,109,80	MRS2
novel_circ_0007798	NC_030825.1	19058576	19108165	+	49589	369	102185025;	exon:19058577-19058636,exon:19095246-19095356,exon:19107965-19108165	mon1_1,mon1_2,mon1_3,mon9_1,mon9_2,mon9_3	12,16,7,8,5,3	46,47,34,47,35,51	ZNF423
novel_circ_0007800	NC_030825.1	195965	201832	-	5867	285	100861264;	exon:199857-200030,exon:201720-201832	mon1_1,mon1_2,mon9_1	5,2,3	106,125,94	MRS2
novel_circ_0007803	NC_030825.1	20568933	20585609	-	16676	259	102175790;	exon:20568934-20569067,exon:20572431-20572557	mon9_3	2	177	LONP2
novel_circ_0007805	NC_030825.1	20601370	20606200	-	4830	405	102175790;	exon:20601371-20601491,exon:20604432-20604595,exon:20606078-20606200	mon1_3	3	198	LONP2
novel_circ_0007806	NC_030825.1	20607400	20609349	-	1949	365	102175790;	exon:20607401-20607532,exon:20609115-20609349	mon1_2,mon9_3	2,4	199154	LONP2
novel_circ_0007810	NC_030825.1	21307351	21309504	-	2153	235	102175235;	exon:21307352-21307510,exon:21309427-21309504	mon1_3	2	639	PHKB
novel_circ_0007815	NC_030825.1	21369116	21391742	-	22626	510	102175235;	exon:21369117-21369197,exon:21372446-21372553,exon:21381504-21381603,exon:21386860-21386998,exon:21391656-21391742	mon1_1,mon1_2,mon1_3,mon9_1,mon9_2,mon9_3	16,15,25,20,14,12	6.62773e+17	PHKB
novel_circ_0007816	NC_030825.1	21433485	21456214	+	22729	370	102174418;	exon:21433486-21433631,exon:21435036-21435093,exon:21436301-21436375,exon:21456120-21456214	mon1_1,mon1_2,mon1_3,mon9_3	5,2,2,6	312217239228	ITFG1
novel_circ_0007820	NC_030825.1	22280071	22282383	+	2312	317	102172748;	exon:22280072-22280170,exon:22281475-22281571,exon:22282260-22282383	mon1_1,mon1_2,mon1_3,mon9_2,mon9_3	3,9,4,2,5	226154213184156	VPS35
novel_circ_0007821	NC_030825.1	22280071	22286845	+	6774	400	102172748;	exon:22280072-22280170,exon:22281475-22281571,exon:22282260-22282383,exon:22286204-22286287	mon1_1,mon1_3,mon9_1,mon9_2,mon9_3	9,14,11,6,8	268239261209176	VPS35
novel_circ_0007823	NC_030825.1	22289766	22297986	+	8220	244	102172748;	exon:22289767-22289863,exon:22289969-22290117	mon9_1	3	286	VPS35
novel_circ_0007824	NC_030825.1	23105399	23115351	+	9952	199	102180418;	exon:23105400-23105510,exon:23115262-23115351	mon9_2	4	98	CHD9
novel_circ_0007827	NC_030825.1	23528244	23544662	+	16418	77	102183353;	exon:23528245-23528322	mon9_1	5	95	--
novel_circ_0007829	NC_030825.1	23586819	23605096	+	18277	341	102183353;	exon:23586820-23586899,exon:23596694-23596837,exon:23604977-23605096	mon1_1,mon1_2,mon1_3,mon9_1,mon9_2,mon9_3	30,32,27,36,31,41	143,72,104,116,93,76	--
novel_circ_0007831	NC_030825.1	23596693	23605096	+	8403	262	102183353;	exon:23596694-23596837,exon:23604977-23605096	mon1_3	2	121	--
novel_circ_0007832	NC_030825.1	25412725	25421489	-	8764	65	n/a	intergenic_region:25412726-25412791	mon9_2	7	2624	--
novel_circ_0007833	NC_030825.1	25548542	25555154	-	6612	291	102187156;	exon:25548543-25548643,exon:25551080-25551126,exon:25555009-25555154	mon1_1,mon1_2,mon1_3,mon9_1,mon9_2,mon9_3	10,6,7,3,6,13	94,64,88,80,104,73	OGFOD1
novel_circ_0007834	NC_030825.1	25613545	25615600	+	2055	293	102186621;	exon:25613546-25613736,exon:25615497-25615600	mon1_1,mon1_3,mon9_1,mon9_2	8,4,3,2	388322465406	AMFR
novel_circ_0007837	NC_030825.1	26856468	26858460	-	1992	331	102190253;	exon:26856469-26856577,exon:26858237-26858460	mon1_1,mon1_2,mon1_3,mon9_2,mon9_3	2,2,2,6,4	59,14,47,8,28	CCDC102A
novel_circ_0007842	NC_030825.1	3539249	3545195	-	5946	156	102172472;	exon:3539250-3539406	mon1_1,mon9_1	2,3	20,31	WDR59
novel_circ_0007844	NC_030825.1	3554442	3561022	-	6580	257	102172472;	exon:3554443-3554480,exon:3557808-3557893,exon:3560887-3561022	mon1_1,mon1_2,mon9_1,mon9_2,mon9_3	2,9,6,8,4	29,18,29,26,20	WDR59
novel_circ_0007845	NC_030825.1	3610838	3617329	+	6491	275	102175886;	intron:3610839-3610902,intron:3616281-3616370,intron:3617206-3617329	mon1_2,mon1_3,mon9_2	6,4,11	13,5,6	ZNRF1
novel_circ_0007846	NC_030825.1	3616280	3617329	+	1049	280	102175886;	intron:3616281-3616370,intron:3616518-3616586,intron:3617206-3617329	mon1_1,mon1_2,mon1_3,mon9_1,mon9_2,mon9_3	8,31,29,14,38,12	4,13,3,5,8,9	ZNRF1
novel_circ_0007847	NC_030825.1	36217121	36224330	+	7209	503	n/a	intergenic_region:36217122-36217249,intergenic_region:36220304-36220496,intergenic_region:36221273-36221369,intergenic_region:36224242-36224330	mon1_2,mon9_2	2,2	17,23	--
novel_circ_0007851	NC_030825.1	36356776	36357551	+	775	442	102178759;	exon:36356777-36357036,exon:36357368-36357551	mon9_3	4	6	FAM65A
novel_circ_0007852	NC_030825.1	36496789	36497135	-	346	345	102186987;	exon:36496790-36497135	mon9_3	3	21	GFOD2
novel_circ_0007855	NC_030825.1	36813004	36816073	+	3069	162	102180958;	exon:36815911-36816073	mon1_1,mon1_2,mon1_3,mon9_1,mon9_2,mon9_3	3,10,14,12,15,7	1.59272e+17	NFATC3
novel_circ_0007856	NC_030825.1	36813004	36832965	+	19961	199	102180958;	exon:36832766-36832965	mon1_1,mon1_2,mon1_3,mon9_1,mon9_2,mon9_3	9,7,2,12,3,10	1.40211e+17	NFATC3
novel_circ_0007858	NC_030825.1	37371227	37380440	+	9213	145	102170451;	exon:37380295-37380440	mon9_1	2	39	CDH1
novel_circ_0007860	NC_030825.1	37418976	37447001	+	28025	328	102182063;	exon:37418977-37419059,exon:37432164-37432276,exon:37446867-37447001	mon9_1	3	56	TANGO6
novel_circ_0007861	NC_030825.1	37530856	37539993	+	9137	264	102182063;	exon:37530857-37531008,exon:37539880-37539993	mon9_2	2	37	TANGO6
novel_circ_0007862	NC_030825.1	37631545	37635509	+	3964	201	102171455;	exon:37633990-37634096,exon:37635414-37635509	mon1_1	3	51	UTP4
novel_circ_0007864	NC_030825.1	38150178	38152396	+	2218	233	102174504;	exon:38150179-38150316,exon:38152300-38152396	mon1_1,mon9_1	2,2	50,49	WWP2
novel_circ_0007866	NC_030825.1	3999148	4005701	-	6553	119	106503077;	exon:3999149-3999268	mon1_2,mon1_3,mon9_1	7,5,7	75,89,104	LOC106503077
novel_circ_0007868	NC_030825.1	4015466	4017995	-	2529	207	106503077;	intron:4015467-4015587,intron:4017908-4017995	mon1_3,mon9_3	2,5	90,50	LOC106503077
novel_circ_0007869	NC_030825.1	40385425	40387490	-	2065	369	102177184;	exon:40385426-40385513,exon:40386797-40386977,exon:40387388-40387490	mon1_1,mon1_2,mon1_3,mon9_1,mon9_2,mon9_3	21,38,26,37,24,19	3.23171e+17	IST1
novel_circ_0007870	NC_030825.1	40386796	40387490	-	694	282	102177184;	exon:40386797-40386977,exon:40387388-40387490	mon1_2,mon9_1,mon9_2,mon9_3	6,6,5,10	189502303239	IST1
novel_circ_0007871	NC_030825.1	41050757	41052056	+	1299	282	102186513;	exon:41050758-41050915,exon:41051931-41052056	mon1_3,mon9_1,mon9_2	2,2,4	0,0,2	HYDIN
novel_circ_0007874	NC_030825.1	44114398	44115249	+	851	266	102185026;	exon:44114399-44114520,exon:44115104-44115249	mon1_2	5	7	DPY19L3
novel_circ_0007875	NC_030825.1	44291990	44304349	-	12359	210	102185299;	exon:44291991-44292083,exon:44304129-44304194,exon:44304296-44304349	mon1_1,mon1_2,mon1_3,mon9_1	5,4,7,3	144,52,92,103	ANKRD27
novel_circ_0007877	NC_030825.1	44293414	44304349	-	10935	442	102185299;	exon:44293415-44293530,exon:44294446-44294528,exon:44295029-44295156,exon:44304129-44304194,exon:44304296-44304349	mon1_1,mon1_2,mon1_3,mon9_1,mon9_3	9,6,6,7,9	138,41,92,88,65	ANKRD27
novel_circ_0007879	NC_030825.1	44301858	44304349	-	2491	419	102185299;	exon:44301859-44301937,exon:44303010-44303131,exon:44304129-44304349	mon1_1,mon1_2,mon1_3,mon9_1,mon9_2,mon9_3	7,6,4,2,2,8	148,59,98,91,80,90	ANKRD27
novel_circ_0007880	NC_030825.1	44393546	44395880	-	2334	363	102186331;	exon:44393547-44393636,exon:44395028-44395135,exon:44395713-44395880	mon1_1,mon1_2	3,3	26,4	CEP89
novel_circ_0007881	NC_030825.1	45672222	45674735	+	2513	163	102191167;	exon:45672223-45672386	mon9_3	6	277	LSM14A
novel_circ_0007882	NC_030825.1	45691975	45693782	+	1807	353	102191167;	exon:45691976-45692158,exon:45692272-45692443	mon1_1,mon1_2,mon1_3,mon9_2,mon9_3	3,7,4,3,8	368242306295278	LSM14A
novel_circ_0007883	NC_030825.1	45799873	45802155	+	2282	125	102188701;	exon:45799874-45799999	mon1_2,mon9_1,mon9_3	5,5,13	65140106	KIAA0355
novel_circ_0007888	NC_030825.1	45829472	45832356	+	2884	314	102189150;	exon:45829473-45829619,exon:45830362-45830433,exon:45830895-45830939,exon:45832303-45832356	mon9_2	3	2578	GPI
novel_circ_0007889	NC_030825.1	45895217	45899676	+	4459	205	102189893;	exon:45895218-45895311,exon:45895404-45895516	mon1_1,mon1_2,mon9_1,mon9_2,mon9_3	4,4,2,2,3	196100228183108	UBA2
novel_circ_0007890	NC_030825.1	46500345	46503823	-	3478	87	106503116;	intron:46503736-46503823	mon1_1	3	2	LOC106503116
novel_circ_0007893	NC_030825.1	47679374	47688597	-	9223	423	102171268;	exon:47679375-47679501,exon:47684107-47684180,exon:47685429-47685563,exon:47688507-47688597	mon9_2,mon9_3	2,4	22,31	ZNF565
novel_circ_0007896	NC_030825.1	48046459	48046945	-	486	221	102170903;	exon:48046460-48046555,exon:48046819-48046945	mon1_1,mon1_2,mon9_1,mon9_3	3,3,3,2	40,57,44,63	ZNF568
novel_circ_0007898	NC_030825.1	48046459	48059517	-	13058	551	102170903;	exon:48046460-48046555,exon:48046819-48046945,exon:48056856-48056914,exon:48059245-48059517	mon1_2,mon1_3,mon9_1,mon9_3	3,7,3,4	23,55,34,30	ZNF568
novel_circ_0007900	NC_030825.1	48046459	48062747	-	16288	440	102170903;	exon:48046460-48046555,exon:48046819-48046960,exon:48056856-48056914,exon:48060112-48060191,exon:48062680-48062747	mon1_1,mon1_2,mon1_3,mon9_1,mon9_2,mon9_3	15,22,10,14,5,39	36,11,38,21,20,18	ZNF568
novel_circ_0007901	NC_030825.1	48197301	48197866	+	565	296	102168757;	exon:48197302-48197540,exon:48197808-48197866	mon1_1,mon1_2,mon1_3,mon9_1,mon9_3	4,2,9,4,5	10,4,13,4,2	LOC102168757
novel_circ_0007907	NC_030825.1	48836999	48840298	+	3299	260	102177831;	exon:48837000-48837103,exon:48840141-48840298	mon9_2	3	14	SIPA1L3
novel_circ_0007909	NC_030825.1	49171884	49173119	+	1235	292	102179229;	exon:49171885-49172017,exon:49172959-49173119	mon1_1,mon1_3	2,2	15471664	RYR1
novel_circ_0007913	NC_030825.1	49219349	49223940	+	4591	400	102179229;	exon:49219350-49219430,exon:49223440-49223528,exon:49223623-49223751,exon:49223836-49223940	mon1_1	3	2116	RYR1
novel_circ_0007914	NC_030825.1	49219349	49245174	+	25825	80	102179229;	exon:49219350-49219430	mon1_2,mon9_1	5,4	48492543	RYR1
novel_circ_0007915	NC_030825.1	49223439	49223940	+	501	320	102179229;	exon:49223440-49223528,exon:49223623-49223751,exon:49223836-49223940	mon1_1,mon1_2,mon1_3,mon9_1,mon9_2,mon9_3	5,7,4,8,4,9	2.28654e+23	RYR1
novel_circ_0007917	NC_030825.1	49244832	49245174	+	342	341	102179229;	exon:49244833-49245174	mon1_3,mon9_1,mon9_2,mon9_3	3,2,2,5	2096238032262630	RYR1
novel_circ_0007919	NC_030825.1	49257914	49258476	+	562	280	102179229;	exon:49257915-49258061,exon:49258342-49258476	mon1_1,mon1_2,mon1_3,mon9_1,mon9_2,mon9_3	10,20,13,9,19,12	1.94147e+23	RYR1
novel_circ_0007921	NC_030825.1	50590110	50591914	-	1804	286	102186989;	exon:50590111-50590260,exon:50591777-50591914	mon9_1	4	311	C18H19orf47
novel_circ_0007922	NC_030825.1	50590110	50595057	-	4947	399	102186989;	exon:50590111-50590292,exon:50591777-50591914,exon:50594976-50595057	mon1_1,mon1_2,mon1_3,mon9_3	4,3,2,4	254216320155	C18H19orf47
novel_circ_0007923	NC_030825.1	50623716	50624603	+	887	304	102187977;	exon:50623717-50623856,exon:50624438-50624603	mon1_1	2	176	PLD3
novel_circ_0007924	NC_030825.1	50779153	50780623	+	1470	116	102188341;	exon:50780507-50780623	mon1_2	2	22	SHKBP1
novel_circ_0007925	NC_030825.1	50857465	50858772	-	1307	288	102188890;	exon:50857466-50857606,exon:50858537-50858611,exon:50858698-50858772	mon1_1,mon1_2,mon1_3,mon9_1,mon9_3	6,13,7,2,4	74,28,52,62,7	NUMBL
novel_circ_0007926	NC_030825.1	50894273	50897122	+	2849	312	102189152;	exon:50894274-50894373,exon:50896909-50897122	mon1_1,mon1_2,mon1_3,mon9_1,mon9_2,mon9_3	7,24,14,15,9,18	51,30,35,96,76,24	ITPKC
novel_circ_0007928	NC_030825.1	51372847	51388652	+	15805	253	102169789;	exon:51372848-51372973,exon:51388524-51388652	mon1_3	6	439	HNRNPUL1
novel_circ_0007931	NC_030825.1	51816863	51818064	-	1201	432	102177365;	exon:51816864-51816996,exon:51817674-51817804,exon:51817894-51818064	mon1_1,mon1_2,mon1_3,mon9_1,mon9_2,mon9_3	9,5,8,15,8,11	102,65,86,81,50,67	MEGF8
novel_circ_0007933	NC_030825.1	53184117	53184427	+	310	309	102189789;	intron:53184118-53184427	mon9_3	2	6	LOC102189789
novel_circ_0007934	NC_030825.1	53853893	53855390	+	1497	419	102186150;	exon:53853894-53853939,exon:53854219-53854319,exon:53854682-53854801,exon:53855235-53855390	mon1_1,mon1_3	6,7	103,81	PPP1R37
novel_circ_0007938	NC_030825.1	54008991	54009823	+	832	325	102170262;	exon:54008992-54009209,exon:54009715-54009823	mon1_1	3	207433	CKM
novel_circ_0007941	NC_030825.1	54009823	54015775	+	5952	315	102170262;	exon:54009824-54009898,exon:54011692-54011756,exon:54015598-54015775	mon9_2	4	235627	CKM
novel_circ_0007947	NC_030825.1	54015597	54015811	-	214	213	102170262;	exon:54015598-54015811	mon9_1,mon9_3	5,4	7021395974	CKM
novel_circ_0007948	NC_030825.1	54627312	54628617	+	1305	308	102168854;	exon:54627313-54627431,exon:54628427-54628617	mon1_2	3	2	HIF3A
novel_circ_0007949	NC_030825.1	54734179	54734578	-	399	141	n/a	intergenic_region:54734437-54734578	mon9_1	2	0	--
novel_circ_0007950	NC_030825.1	55026714	55043637	+	16923	144	102177274;	exon:55043493-55043637	mon1_3	4	169	ARHGAP35
novel_circ_0007951	NC_030825.1	55217303	55221508	+	4205	284	108633205;	exon:55217304-55217415,exon:55221335-55221508	mon1_2	3	106	SAE1
novel_circ_0007952	NC_030825.1	55217303	55225592	+	8289	521	108633205;	exon:55217304-55217415,exon:55221335-55221508,exon:55223749-55223891,exon:55225497-55225592	mon1_2,mon1_3	3,5	101173	SAE1
novel_circ_0007953	NC_030825.1	56480048	56481606	-	1558	292	102186426;	exon:56480049-56480123,exon:56481388-56481606	mon1_1	2	67	PLEKHA4
novel_circ_0007954	NC_030825.1	56511410	56511952	+	542	275	100860935;	exon:56511411-56511596,exon:56511862-56511952	mon1_1,mon1_2,mon1_3,mon9_1,mon9_2,mon9_3	48,28,31,31,23,51	8.4242e+17	NUCB1
novel_circ_0007955	NC_030825.1	56569924	56570497	-	573	329	102188970;	exon:56569925-56570069,exon:56570312-56570497	mon1_1,mon1_2,mon1_3,mon9_1,mon9_2,mon9_3	8,29,12,8,17,10	7.60108e+19	GYS1
novel_circ_0007956	NC_030825.1	56925960	56926611	+	651	228	102169617;	exon:56925961-56926063,exon:56926485-56926611	mon1_1,mon9_2,mon9_3	3,2,3	23,22,25	ALDH16A1
novel_circ_0007957	NC_030825.1	56925960	56926625	+	665	242	102169617;	intron:56925961-56926063,intron:56926485-56926625	mon9_3	10	10	ALDH16A1
novel_circ_0007958	NC_030825.1	57036189	57037433	+	1244	116	102184084;	exon:57036190-57036306	mon1_1	4	51	PRR12
novel_circ_0007959	NC_030825.1	57327526	57329737	-	2211	194	102174056;	exon:57327527-57327721	mon9_1	2	153	VRK3
novel_circ_0007961	NC_030825.1	57599500	57608321	+	8821	300	102189612;	exon:57599501-57599549,exon:57599735-57599794,exon:57602050-57602243	mon1_1	3	8788	MYBPC2
novel_circ_0007964	NC_030825.1	57609480	57615730	+	6250	265	102189612;	exon:57609481-57609587,exon:57609827-57609856,exon:57615600-57615730	mon9_1,mon9_2	4,3	710713880	MYBPC2
novel_circ_0007965	NC_030825.1	57617580	57618262	+	682	295	102189612;	exon:57617581-57617740,exon:57618126-57618262	mon1_1,mon1_2,mon9_2,mon9_3	3,5,4,2	6.30912e+17	MYBPC2
novel_circ_0007967	NC_030825.1	57620212	57621818	+	1606	286	102189612;	exon:57620213-57620399,exon:57621718-57621818	mon1_2,mon1_3,mon9_1,mon9_2,mon9_3	8,4,3,4,2	8.96652e+19	MYBPC2
novel_circ_0007968	NC_030825.1	58456509	58459591	-	3082	316	102181674;	exon:58456510-58456668,exon:58459433-58459591	mon1_1,mon1_3,mon9_1	3,4,4	148212281307	ETFB
novel_circ_0007969	NC_030825.1	58783753	58787184	-	3431	411	102173963;	exon:58783754-58783849,exon:58784595-58784721,exon:58786994-58787184	mon1_1,mon9_1,mon9_2,mon9_3	5,2,3,2	114,87,68,59	LOC102173963
novel_circ_0007974	NC_030825.1	62445121	62447031	-	1910	335	102191549;	exon:62445122-62445299,exon:62446873-62447031	mon1_1,mon1_2,mon1_3,mon9_1,mon9_2,mon9_3	3,3,2,3,5,4	2,9,3,4,6,11	LOC102191549
novel_circ_0007975	NC_030825.1	6262029	6266650	+	4621	344	102178848;	exon:6262030-6262159,exon:6266435-6266650	mon1_1,mon1_2,mon9_2,mon9_3	3,2,4,2	38,0,9,22	VAT1L
novel_circ_0007976	NC_030825.1	63434224	63437647	-	3423	288	102171003;	exon:63434225-63434421,exon:63437555-63437647	mon1_3,mon9_3	5,3	46,17	LOC102171003
novel_circ_0007977	NC_030825.1	6479797	6483976	+	4179	399	102178099;	exon:6479798-6479862,exon:6480560-6480637,exon:6481250-6481330,exon:6483798-6483976	mon1_1,mon1_2,mon1_3,mon9_1,mon9_2,mon9_3	15,16,13,32,19,12	27,19,11,22,14,19	WWOX
novel_circ_0007979	NC_030825.1	65165199	65168665	+	3466	308	102189895;	exon:65165200-65165290,exon:65166782-65166908,exon:65168573-65168665	mon1_3,mon9_3	3,2	112,66	ZNF667
novel_circ_0007980	NC_030825.1	65194308	65194736	-	428	116	102190349;	exon:65194620-65194736	mon1_1,mon1_2,mon1_3,mon9_3	3,2,6,2	81,99,100,87	ZNF583
novel_circ_0007981	NC_030825.1	65360178	65361561	-	1383	357	102169045;	exon:65360179-65360274,exon:65360606-65360717,exon:65361410-65361561	mon1_1,mon1_2,mon1_3,mon9_1,mon9_2	7,16,16,9,27	90,59,60,107,56	LOC102169045
novel_circ_0007982	NC_030825.1	65360178	65363530	-	3352	221	102169045;	exon:65360179-65360274,exon:65363404-65363530	mon9_2	3	43	LOC102169045
novel_circ_0007983	NC_030825.1	66687608	66699578	-	11970	324	102168664;	exon:66687609-66687804,exon:66699449-66699578	mon1_1	4	64	LOC102168664
novel_circ_0007984	NC_030825.1	6739334	6745485	+	6151	449	102178099;	exon:6739335-6739520,exon:6745221-6745485	mon9_1	3	7	WWOX
novel_circ_0007985	NC_030825.1	9019119	9026112	-	6993	323	102179694;	exon:9019120-9019260,exon:9021787-9021858,exon:9026000-9026112	mon1_2	5	456	CMC2
novel_circ_0007986	NC_030825.1	9706651	9709561	+	2910	283	102180337;	exon:9706652-9706795,exon:9708683-9708776,exon:9709514-9709561	mon1_2,mon9_1,mon9_2,mon9_3	6,8,6,3	8,18,13,20	PLCG2
novel_circ_0010861	NW_017189538.1	38896	41591	-	2695	266	108633221;	exon:38897-38991,exon:41419-41591	mon1_1,mon9_2	2,5	27,26	LOC108633221
novel_circ_0008393	NC_030827.1	10049532	10056399	-	6867	125	102184945;	exon:10049533-10049658	mon1_1,mon1_2,mon1_3,mon9_1,mon9_2,mon9_3	26,10,10,9,5,6	130,83,125,122,98,98	BDP1
novel_circ_0008394	NC_030827.1	10077920	10090495	-	12575	94	102184945;	exon:10090401-10090495	mon1_2,mon1_3,mon9_1	2,2,4	91162153	BDP1
novel_circ_0008395	NC_030827.1	10094999	10096317	-	1318	168	102184945;	exon:10095000-10095059,exon:10096208-10096317	mon9_3	2	129	BDP1
novel_circ_0008397	NC_030827.1	10485029	10486555	-	1526	163	n/a	intergenic_region:10486392-10486555	mon1_1,mon9_3	3,5	29,18	--
novel_circ_0008399	NC_030827.1	10543629	10545676	-	2047	333	102177751;	exon:10543630-10543800,exon:10544028-10544104,exon:10545589-10545676	mon1_2	3	52	SLC30A5
novel_circ_0008401	NC_030827.1	11482601	11484797	-	2196	161	102188710;	exon:11484636-11484797	mon1_1,mon1_2,mon1_3,mon9_1,mon9_3	5,5,8,4,7	291121244275130	PIK3R1
novel_circ_0008402	NC_030827.1	12445939	12446820	-	881	351	102190263;	exon:12445940-12446062,exon:12446591-12446820	mon1_2	2	78	LOC102190263
novel_circ_0008403	NC_030827.1	12454104	12456451	-	2347	249	102190263;	exon:12454105-12454232,exon:12456329-12456451	mon1_2	2	90	LOC102190263
novel_circ_0008404	NC_030827.1	12463810	12470525	-	6715	101	102190263;	exon:12463811-12463912	mon9_1	2	209	LOC102190263
novel_circ_0008405	NC_030827.1	12837306	12861683	-	24377	277	102178014;	exon:12837307-12837431,exon:12861530-12861683	mon1_1,mon1_3,mon9_2	3,5,3	17,17,11	LOC102178014
novel_circ_0008409	NC_030827.1	13586790	13606414	-	19624	403	102168578;	exon:13586791-13586854,exon:13591013-13591069,exon:13593173-13593262,exon:13595760-13595838,exon:13606297-13606414	mon1_1,mon1_2,mon1_3,mon9_2,mon9_3	5,4,6,5,9	409224365220299	ERBIN
novel_circ_0008410	NC_030827.1	13591012	13606414	-	15402	340	102168578;	exon:13591013-13591069,exon:13593173-13593262,exon:13595760-13595838,exon:13606297-13606414	mon1_1,mon1_2,mon1_3,mon9_1,mon9_3	4,8,3,3,6	411218376372289	ERBIN
novel_circ_0008411	NC_030827.1	13606296	13615952	-	9656	361	102168578;	exon:13606297-13606414,exon:13609497-13609694,exon:13615905-13615952	mon1_2,mon1_3,mon9_1	3,4,4	237409303	ERBIN
novel_circ_0008412	NC_030827.1	13792283	13795711	-	3428	135	102169420;	exon:13795576-13795711	mon1_1,mon1_2,mon9_2,mon9_3	2,2,7,2	28,15,30,23	NLN
novel_circ_0008417	NC_030827.1	14664945	14693062	-	28117	112	102172665;	exon:14692950-14693062	mon1_1,mon1_2,mon9_1,mon9_2	5,2,7,5	91,52,110,63	CWC27
novel_circ_0008420	NC_030827.1	16953385	16967841	-	14456	346	102179597;	exon:16953386-16953589,exon:16967698-16967841	mon1_2,mon9_1	2,7	48,92	IPO11
novel_circ_0008422	NC_030827.1	17892345	17912776	-	20431	150	102180968;	exon:17892346-17892496	mon1_2,mon9_2	4,3	29,46	ZSWIM6
novel_circ_0008425	NC_030827.1	18397545	18408760	+	11215	247	102181994;	exon:18397546-18397669,exon:18408636-18408760	mon9_1	2	72	ERCC8
novel_circ_0008432	NC_030827.1	22078474	22095039	-	16565	225	102186342;	exon:22078475-22078577,exon:22094916-22095039	mon1_2	2	408	GPBP1
novel_circ_0008433	NC_030827.1	22081661	22085130	-	3469	371	102186342;	exon:22081662-22081849,exon:22084946-22085130	mon9_2	6	532	GPBP1
novel_circ_0008435	NC_030827.1	22346635	22349311	+	2676	291	102186803;	exon:22346636-22346770,exon:22348964-22349049,exon:22349239-22349311	mon1_2,mon9_1	2,3	62143	MIER3
novel_circ_0008437	NC_030827.1	22369176	22371258	-	2082	343	102187265;	exon:22369177-22369282,exon:22369967-22370082,exon:22371135-22371258	mon1_1,mon1_2,mon1_3,mon9_1,mon9_2	2,5,6,3,3	15,20,12,23,12	SETD9
novel_circ_0008442	NC_030827.1	23542725	23545858	+	3133	253	102189244;	exon:23542726-23542785,exon:23545664-23545858	mon1_3	3	26	SLC38A9
novel_circ_0008443	NC_030827.1	23542725	23552536	+	9811	253	102189244;	exon:23542726-23542785,exon:23545664-23545858	mon1_1,mon1_2,mon1_3	6,2,2	35,18,21	SLC38A9
novel_circ_0008444	NC_030827.1	23712143	23748292	+	36149	154	102183913;	exon:23712144-23712298	mon1_1,mon1_2,mon9_1,mon9_2,mon9_3	9,8,10,8,3	518313380449282	PLPP1
novel_circ_0008445	NC_030827.1	23739821	23748292	+	8471	431	102183913;	exon:23739822-23739973,exon:23748012-23748292	mon1_1,mon1_3,mon9_1,mon9_3	3,6,2,17	592460426279	PLPP1
novel_circ_0008446	NC_030827.1	23739821	23750662	+	10841	221	102183913;	intron:23739822-23739973,intron:23750592-23750662	mon1_1,mon1_2,mon9_1	4,6,2	260105199	PLPP1
novel_circ_0008448	NC_030827.1	23800099	23807427	-	7328	323	102190356;	exon:23800100-23800262,exon:23802539-23802595,exon:23807322-23807427	mon9_2	3	178	SKIV2L2
novel_circ_0008449	NC_030827.1	23800099	23819951	-	19852	346	102190356;	exon:23800100-23800262,exon:23802539-23802595,exon:23819823-23819951	mon9_3	4	175	SKIV2L2
novel_circ_0008450	NC_030827.1	23828671	23854753	-	26082	242	102190356;	exon:23828672-23828740,exon:23854579-23854753	mon1_1,mon9_2,mon9_3	6,5,3	228202162	SKIV2L2
novel_circ_0008451	NC_030827.1	23892917	23893905	+	988	274	102184197;	exon:23892918-23893047,exon:23893760-23893905	mon1_3	4	159	DHX29
novel_circ_0008453	NC_030827.1	26164899	26173993	-	9094	307	102172761;	exon:26164900-26165016,exon:26171962-26172064,exon:26173904-26173993	mon9_2	2	258	ITGA1
novel_circ_0008454	NC_030827.1	26210066	26246268	-	36202	344	102172761;	exon:26210067-26210211,exon:26211172-26211245,exon:26246141-26246268	mon1_1,mon1_2,mon1_3,mon9_1,mon9_2,mon9_3	9,5,4,3,2,2	405,95,356,276,246,248	ITGA1
novel_circ_0008456	NC_030827.1	26247172	26259399	-	12227	231	102172761;	exon:26247173-26247284,exon:26259279-26259399	mon1_1,mon1_3	3,2	349347	ITGA1
novel_circ_0008458	NC_030827.1	28403183	28419184	-	16001	480	102185869;	exon:28403184-28403274,exon:28403722-28403782,exon:28415141-28415235,exon:28416520-28416597,exon:28418469-28418539,exon:28419095-28419184	mon1_1,mon1_2,mon1_3,mon9_1,mon9_2,mon9_3	5,2,6,2,5,3	23,10,22,18,20,21	PARP8
novel_circ_0008459	NC_030827.1	28415140	28419184	-	4044	330	102185869;	exon:28415141-28415235,exon:28416520-28416597,exon:28418469-28418539,exon:28419095-28419184	mon1_1,mon9_1,mon9_3	8,3,4	28,26,28	PARP8
novel_circ_0008460	NC_030827.1	2868265	2880372	+	12107	166	102186520;	exon:2880206-2880372	mon1_3	2	46	RANBP17
novel_circ_0008461	NC_030827.1	2868265	2885825	+	17560	211	102186520;	exon:2868266-2868412,exon:2885760-2885825	mon1_1,mon1_3	2,5	51,41	RANBP17
novel_circ_0008462	NC_030827.1	2868265	2903425	+	35160	339	102186520;	exon:2868266-2868412,exon:2903232-2903425	mon1_1,mon1_3,mon9_1	2,3,4	45,37,22	RANBP17
novel_circ_0008464	NC_030827.1	2878852	2903425	+	24573	324	102186520;	intron:2878853-2878984,intron:2903232-2903425	mon1_1,mon1_3,mon9_1,mon9_2	5,7,7,4	32,26,10,12	RANBP17
novel_circ_0008466	NC_030827.1	2880205	2903425	+	23220	424	102186520;	exon:2880206-2880372,exon:2885760-2885825,exon:2903232-2903425	mon1_1,mon1_2,mon1_3,mon9_1,mon9_2,mon9_3	29,8,15,7,7,4	45,30,48,23,18,21	RANBP17
novel_circ_0008468	NC_030827.1	2892070	2903425	+	11355	462	102186520;	exon:2892071-2892175,exon:2892952-2893117,exon:2903232-2903425	mon1_2,mon1_3	3,15	30,61	RANBP17
novel_circ_0008474	NC_030827.1	31192489	31195456	-	2967	275	102174599;	exon:31192490-31192677,exon:31195368-31195456	mon1_2,mon9_3	2,4	526446	NNT
novel_circ_0008475	NC_030827.1	31207683	31214565	-	6882	433	102174599;	exon:31207684-31207913,exon:31214361-31214565	mon1_1	8	1168	NNT
novel_circ_0008476	NC_030827.1	3140825	3143229	+	2404	82	102186520;	intron:3143147-3143229	mon1_1	2	3	RANBP17
novel_circ_0008478	NC_030827.1	32583655	32595760	-	12105	428	102178666;	exon:32583656-32583849,exon:32595525-32595760	mon1_2	5	23	FBXO4
novel_circ_0008479	NC_030827.1	32683049	32684958	+	1909	198	102188355;	exon:32683050-32683158,exon:32684868-32684958	mon1_1,mon1_2,mon1_3,mon9_1,mon9_2,mon9_3	11,19,8,38,35,27	4.14432e+17	OXCT1
novel_circ_0008480	NC_030827.1	32683049	32694016	+	10967	243	102188355;	exon:32683050-32683158,exon:32693881-32694016	mon1_1	2	485	OXCT1
novel_circ_0008481	NC_030827.1	32683049	32703684	+	20635	304	102188355;	exon:32683050-32683158,exon:32684868-32684958,exon:32703578-32703684	mon1_1,mon9_1	4,2	518585	OXCT1
novel_circ_0008482	NC_030827.1	32683049	32706354	+	23305	364	102188355;	exon:32683050-32683158,exon:32684868-32684958,exon:32703578-32703684,exon:32706294-32706354	mon1_1,mon1_2,mon1_3,mon9_1,mon9_2,mon9_3	3,5,3,9,2,3	4.90504e+17	OXCT1
novel_circ_0008484	NC_030827.1	33676220	33682124	+	5904	378	102181338;	exon:33676221-33676362,exon:33678034-33678127,exon:33681980-33682124	mon1_1,mon1_2,mon1_3,mon9_1,mon9_2,mon9_3	9,5,10,7,10,6	175,97,171,426,229,144	PRKAA1
novel_circ_0008485	NC_030827.1	33676220	33684399	+	8179	234	102181338;	exon:33676221-33676362,exon:33678034-33678127	mon9_2	2	224	PRKAA1
novel_circ_0008486	NC_030827.1	33676220	33689116	+	12896	234	102181338;	exon:33676221-33676362,exon:33678034-33678127	mon1_1,mon1_3,mon9_1,mon9_2	4,2,2,2	173184457231	PRKAA1
novel_circ_0008488	NC_030827.1	35025977	35027304	+	1327	331	102191558;	exon:35025978-35026170,exon:35027165-35027304	mon1_1,mon1_2,mon1_3,mon9_1,mon9_2,mon9_3	17,15,22,19,15,18	3.36114e+17	DAB2
novel_circ_0008490	NC_030827.1	35379628	35402256	+	22628	228	102184283;	exon:35379629-35379726,exon:35402125-35402256	mon1_2,mon9_1,mon9_2	4,2,2	118185129	RICTOR
novel_circ_0008494	NC_030827.1	35412998	35428235	+	15237	295	102184283;	exon:35412999-35413125,exon:35426741-35426823,exon:35428148-35428235	mon1_1,mon1_2,mon1_3,mon9_1,mon9_3	8,2,10,6,3	97104129156132	RICTOR
novel_circ_0008496	NC_030827.1	35477066	35479645	-	2579	424	102184003;	exon:35477067-35477148,exon:35478678-35478845,exon:35479469-35479645	mon1_2	3	25	OSMR
novel_circ_0008497	NC_030827.1	35505423	35513311	-	7888	343	102184003;	exon:35505424-35505595,exon:35513139-35513311	mon1_1,mon9_2,mon9_3	2,4,6	69,283,39	OSMR
novel_circ_0008498	NC_030827.1	35872159	35878118	+	5959	250	102168488;	intron:35875430-35875544,intron:35877982-35878118	mon1_1,mon1_3	2,2	220203	LIFR
novel_circ_0008499	NC_030827.1	35873634	35878118	+	4484	410	102168488;	exon:35873635-35873795,exon:35875430-35875544,exon:35877982-35878118	mon1_1,mon1_2,mon1_3,mon9_1,mon9_2,mon9_3	10,8,15,3,8,12	4.67294e+17	LIFR
novel_circ_0008501	NC_030827.1	35873634	35885224	+	11590	459	102168488;	exon:35873635-35873795,exon:35877982-35878118,exon:35885061-35885224	mon1_1,mon1_2,mon1_3,mon9_1,mon9_2,mon9_3	3,9,4,4,3,4	4.81301e+17	LIFR
novel_circ_0008504	NC_030827.1	36026647	36046583	-	19936	301	102168770;	exon:36026648-36026814,exon:36046448-36046583	mon9_1,mon9_2,mon9_3	2,5,3	24,34,23	EGFLAM
novel_circ_0008505	NC_030827.1	36026647	36048250	-	21603	418	102168770;	exon:36026648-36026814,exon:36046448-36046583,exon:36048133-36048250	mon9_2	3	28	EGFLAM
novel_circ_0008507	NC_030827.1	360611	368283	-	7672	176	102182632;	exon:368107-368283	mon1_1,mon1_2,mon1_3,mon9_3	2,4,2,2	106,65,83,60	PANK3
novel_circ_0008508	NC_030827.1	360611	370548	-	9937	253	102182632;	exon:370295-370548	mon1_3,mon9_1,mon9_3	3,4,4	91,94,54	PANK3
novel_circ_0008509	NC_030827.1	362170	368283	-	6113	424	102182632;	exon:362171-362296,exon:367029-367152,exon:368107-368283	mon1_3	4	96	PANK3
novel_circ_0008510	NC_030827.1	36694323	36700208	-	5885	341	102170090;	exon:36694324-36694486,exon:36698407-36698486,exon:36700108-36700208	mon1_1,mon1_3	3,3	76,46	WDR70
novel_circ_0008511	NC_030827.1	37029712	37033231	+	3519	182	102170821;	exon:37033049-37033231	mon1_3	3	21	C20H5orf42
novel_circ_0008513	NC_030827.1	37154274	37157120	-	2846	307	102171102;	exon:37154275-37154475,exon:37154959-37155066	mon1_1,mon1_3,mon9_1,mon9_2	5,2,2,2	120,138,125,90	NIPBL
novel_circ_0008514	NC_030827.1	37160526	37161519	-	993	387	102171102;	exon:37160527-37160681,exon:37161174-37161267,exon:37161379-37161519	mon1_1,mon1_2,mon1_3,mon9_1,mon9_2,mon9_3	3,17,9,8,6,16	122,76,121,146,78,85	NIPBL
novel_circ_0008515	NC_030827.1	37193710	37197629	-	3919	231	102171102;	exon:37197398-37197629	mon1_1,mon1_3,mon9_2	7,4,4	142,150,90	NIPBL
novel_circ_0008516	NC_030827.1	37193710	37200078	-	6368	138	102171102;	exon:37193711-37193849	mon1_2	3	74	NIPBL
novel_circ_0008517	NC_030827.1	37237949	37256746	-	18797	142	102171102;	exon:37256604-37256746	mon9_1	2	153	NIPBL
novel_circ_0008518	NC_030827.1	37247173	37254171	-	6998	316	102171102;	exon:37247174-37247325,exon:37254006-37254171	mon1_1,mon1_2,mon1_3,mon9_1,mon9_3	2,8,5,4,2	111,57,96,134,69	NIPBL
novel_circ_0008519	NC_030827.1	3772242	3775608	-	3366	287	102187079;	exon:3772243-3772468,exon:3775546-3775608	mon1_1,mon1_2,mon1_3,mon9_2,mon9_3	6,4,6,6,2	133148123121109	FBXW11
novel_circ_0008520	NC_030827.1	3772242	3776770	-	4528	361	102187079;	intron:3772243-3772468,intron:3776634-3776770	mon1_1,mon9_2	2,3	97,97	FBXW11
novel_circ_0008522	NC_030827.1	37978594	37980631	+	2037	274	102172298;	exon:37978595-37978683,exon:37979567-37979672,exon:37980550-37980631	mon1_1,mon1_2,mon1_3,mon9_1,mon9_2,mon9_3	27,47,37,34,24,31	99,66,110,111,83,68	NADK2
novel_circ_0008523	NC_030827.1	37978594	37987012	+	8418	224	102172298;	exon:37978595-37978683,exon:37986876-37987012	mon1_1	5	70	NADK2
novel_circ_0008524	NC_030827.1	37985362	37987012	+	1650	267	102172298;	exon:37985363-37985436,exon:37985892-37985950,exon:37986876-37987012	mon1_2,mon9_1,mon9_3	5,9,2	70,114,89	NADK2
novel_circ_0008525	NC_030827.1	38087624	38092309	+	4685	335	102173040;	exon:38087625-38087758,exon:38091492-38091597,exon:38092212-38092309	mon1_1,mon1_2,mon1_3,mon9_3	14,12,25,7	35,14,30,25	LMBRD2
novel_circ_0008526	NC_030827.1	39057021	39061849	+	4828	413	100861318;	exon:39057022-39057134,exon:39059905-39060037,exon:39061680-39061849	mon1_1,mon1_2,mon1_3,mon9_3	3,3,4,5	5,3,4,3	--
novel_circ_0008527	NC_030827.1	3914158	3919380	-	5222	345	102179238;	exon:3914159-3914283,exon:3916181-3916310,exon:3919288-3919380	mon9_3	4	66	STK10
novel_circ_0008533	NC_030827.1	39700826	39703439	+	2613	265	102185119;	exon:39700827-39700938,exon:39703285-39703439	mon1_3,mon9_3	4,2	615286	C1QTNF3
novel_circ_0008534	NC_030827.1	39700826	39709037	+	8211	283	102185119;	exon:39703285-39703439,exon:39708908-39709037	mon1_2,mon1_3	3,3	222557	C1QTNF3
novel_circ_0008535	NC_030827.1	39844195	39844557	+	362	361	102179883;	exon:39844196-39844557	mon1_1,mon1_2,mon1_3,mon9_1	4,5,3,4	137,14,105,40	ADAMTS12
novel_circ_0008536	NC_030827.1	40032720	40033997	+	1277	279	102179883;	exon:40032721-40032917,exon:40033914-40033997	mon1_2,mon1_3	4,2	17,92	ADAMTS12
novel_circ_0008538	NC_030827.1	40101020	40115348	+	14328	138	102179883;	exon:40115210-40115348	mon1_1,mon1_3,mon9_1	8,3,2	129,92,33	ADAMTS12
novel_circ_0008540	NC_030827.1	40113311	40115348	+	2037	382	102179883;	exon:40113312-40113556,exon:40115210-40115348	mon1_1,mon1_2,mon1_3,mon9_1,mon9_2,mon9_3	12,11,10,14,3,7	139,19,105,51,23,16	ADAMTS12
novel_circ_0008543	NC_030827.1	40273846	40275008	-	1162	238	102180155;	exon:40273847-40273964,exon:40274887-40275008	mon9_1	2	549	TARS
novel_circ_0008545	NC_030827.1	41208489	41214354	+	5865	295	102180700;	exon:41208490-41208635,exon:41214204-41214354	mon1_2,mon9_2,mon9_3	4,5,3	163198143	ZFR
novel_circ_0008546	NC_030827.1	41313953	41317721	+	3768	272	102185953;	exon:41313954-41314078,exon:41316036-41316114,exon:41317651-41317721	mon1_1	5	56	MTMR12
novel_circ_0008547	NC_030827.1	41399336	41402562	+	3226	189	102181238;	exon:41401389-41401464,exon:41402448-41402562	mon1_1,mon1_2,mon9_2,mon9_3	6,10,2,2	164,108,153,97	GOLPH3
novel_circ_0008548	NC_030827.1	41435034	41437158	-	2124	134	102181537;	exon:41435035-41435169	mon1_3	3	54	PDZD2
novel_circ_0008549	NC_030827.1	41511766	41520397	-	8631	423	102181537;	exon:41511767-41511916,exon:41517252-41517384,exon:41520255-41520397	mon1_1,mon1_2,mon1_3,mon9_1,mon9_2,mon9_3	8,6,15,4,6,14	51,14,74,46,55,43	PDZD2
novel_circ_0008550	NC_030827.1	41517251	41520397	-	3146	274	102181537;	exon:41517252-41517384,exon:41520255-41520397	mon1_1,mon1_2,mon1_3,mon9_1,mon9_2,mon9_3	5,9,6,6,5,3	66,10,71,53,60,64	PDZD2
novel_circ_0008551	NC_030827.1	41915161	41921860	-	6699	205	102181814;	exon:41915162-41915301,exon:41917169-41917235	mon1_2,mon9_2	2,2	45,53	C20H5orf22
novel_circ_0008552	NC_030827.1	41919429	41924488	-	5059	62	102181814;	exon:41919430-41919492	mon1_3,mon9_1,mon9_3	3,2,2	73,81,66	C20H5orf22
novel_circ_0008556	NC_030827.1	42202079	42202436	-	357	356	102182729;	exon:42202080-42202436	mon1_1,mon1_3,mon9_1,mon9_2	2,2,2,2	68,71,7,1	CDH6
novel_circ_0008557	NC_030827.1	447888	451426	+	3538	106	n/a	intergenic_region:451320-451426	mon9_3	4	1	--
novel_circ_0008559	NC_030827.1	477760	478975	+	1215	312	n/a	intergenic_region:477761-478042,intergenic_region:478944-478975	mon1_2,mon1_3,mon9_2,mon9_3	24,3,13,22	1,4,5,5	--
novel_circ_0008560	NC_030827.1	4859395	4864519	+	5124	195	102190172;	exon:4859396-4859591	mon9_1	3	258	CREBRF
novel_circ_0008561	NC_030827.1	4870709	4874460	+	3751	262	102190172;	exon:4872771-4872960,exon:4874387-4874460	mon1_2,mon1_3,mon9_1,mon9_2	7,2,9,5	94105232106	CREBRF
novel_circ_0008563	NC_030827.1	56303148	56307085	+	3937	237	102175716;	exon:56303149-56303283,exon:56306982-56307085	mon1_2	2	26	MYO10
novel_circ_0008564	NC_030827.1	56317527	56329057	+	11530	188	102175716;	exon:56326350-56326458,exon:56328977-56329057	mon1_1,mon1_3,mon9_1	2,5,2	88,63,33	MYO10
novel_circ_0008566	NC_030827.1	56403089	56404471	+	1382	350	102175716;	exon:56403090-56403283,exon:56404314-56404471	mon1_1,mon1_2,mon9_1,mon9_2,mon9_3	8,5,4,4,19	91,25,37,34,55	MYO10
novel_circ_0008568	NC_030827.1	5714633	5723276	+	8643	173	102168388;	exon:5714634-5714807	mon9_1,mon9_3	2,3	296241	CPEB4
novel_circ_0008570	NC_030827.1	57470667	57497820	-	27153	271	102176562;	intron:57470668-57470850,intron:57497731-57497820	mon1_3	3	32	FBXL7
novel_circ_0008572	NC_030827.1	58721096	58722983	-	1887	169	106503326;	exon:58722814-58722983	mon1_3	2	156	TRIO
novel_circ_0008576	NC_030827.1	62860856	62867693	-	6837	228	102169056;	exon:62860857-62860976,exon:62865854-62865912,exon:62867642-62867693	mon1_2,mon9_2	3,2	309264	2021-03-06
novel_circ_0008579	NC_030827.1	64020529	64022653	+	2124	311	102170636;	exon:64020530-64020628,exon:64022440-64022653	mon1_3	3	46	SEMA5A
novel_circ_0008580	NC_030827.1	64192205	64195793	+	3588	443	102170636;	exon:64192206-64192431,exon:64195575-64195793	mon1_3	3	45	SEMA5A
novel_circ_0008581	NC_030827.1	65388505	65391023	-	2518	253	102171922;	exon:65388506-65388613,exon:65390877-65391023	mon1_3	2	386	ADCY2
novel_circ_0008583	NC_030827.1	66412880	66426883	-	14003	313	102172200;	exon:66412881-66413071,exon:66426760-66426883	mon1_1,mon1_3,mon9_1,mon9_3	8,10,4,4	43,35,52,32	PAPD7
novel_circ_0008585	NC_030827.1	66420445	66426883	-	6438	289	102172200;	exon:66424977-66425097,exon:66425936-66425982,exon:66426760-66426883	mon1_1,mon1_2,mon1_3,mon9_1,mon9_2,mon9_3	19,4,6,10,8,12	75,49,54,71,58,50	PAPD7
novel_circ_0008586	NC_030827.1	66422776	66426883	-	4107	524	102172200;	exon:66422777-66422905,exon:66423969-66424076,exon:66424977-66425097,exon:66425936-66425982,exon:66426760-66426883	mon1_1,mon1_2,mon1_3,mon9_1,mon9_2,mon9_3	10,5,7,10,6,12	58,48,63,57,43,47	PAPD7
novel_circ_0008589	NC_030827.1	6753918	6757992	+	4074	404	102170089;	exon:6753919-6754053,exon:6755226-6755325,exon:6757821-6757992	mon9_1	8	4	FAM169A
novel_circ_0008591	NC_030827.1	6820352	6824596	+	4244	363	102170634;	exon:6820353-6820437,exon:6821799-6821856,exon:6822297-6822394,exon:6824471-6824596	mon1_1,mon1_2,mon1_3,mon9_1,mon9_2,mon9_3	23,13,40,8,16,9	2.33151e+17	GFM2
novel_circ_0008594	NC_030827.1	6825335	6832313	+	6978	267	102170634;	exon:6825336-6825424,exon:6832134-6832313	mon1_2,mon1_3,mon9_1,mon9_2	6,2,3,2	157201205142	GFM2
novel_circ_0008595	NC_030827.1	6825335	6832318	+	6983	360	102170634;	exon:6825336-6825424,exon:6830057-6830145,exon:6832134-6832318	mon1_1	2	182	GFM2
novel_circ_0008596	NC_030827.1	6830056	6832313	+	2257	327	102170634;	exon:6830057-6830145,exon:6831813-6831873,exon:6832134-6832313	mon1_1,mon1_2,mon1_3,mon9_1,mon9_2,mon9_3	23,19,21,12,16,21	2.12162e+17	GFM2
novel_circ_0008597	NC_030827.1	6830056	6832318	+	2262	332	102170634;	exon:6830057-6830145,exon:6831813-6831873,exon:6832134-6832318	mon1_1,mon1_2,mon1_3,mon9_1,mon9_2,mon9_3	11,9,7,13,17,18	2.03156e+17	GFM2
novel_circ_0008598	NC_030827.1	6830056	6841823	+	11767	148	102170634;	exon:6830057-6830145,exon:6831813-6831873	mon1_1	3	227	GFM2
novel_circ_0008599	NC_030827.1	6831812	6832313	+	501	239	102170634;	exon:6831813-6831873,exon:6832134-6832313	mon1_3,mon9_2	3,4	163137	GFM2
novel_circ_0008600	NC_030827.1	6831812	6832318	+	506	244	102170634;	exon:6831813-6831873,exon:6832134-6832318	mon1_1,mon1_2,mon9_1,mon9_2,mon9_3	5,2,3,3,2	173124209134150	GFM2
novel_circ_0008602	NC_030827.1	7887872	7891984	-	4112	363	102171549;	exon:7887873-7888053,exon:7891801-7891984	mon1_1	2	11	ARHGEF28
novel_circ_0008603	NC_030827.1	8593441	8601959	-	8518	416	102174430;	exon:8593442-8593574,exon:8593936-8594091,exon:8601830-8601959	mon1_1,mon1_2,mon1_3,mon9_1,mon9_2,mon9_3	3,2,10,4,2,2	89,34,83,94,62,45	FCHO2
novel_circ_0008604	NC_030827.1	8603725	8611228	-	7503	239	102174430;	exon:8603726-8603829,exon:8608670-8608764,exon:8611186-8611228	mon1_1,mon1_2,mon1_3,mon9_1,mon9_2,mon9_3	16,24,27,23,19,20	133,63,97,135,104,92	FCHO2
novel_circ_0008607	NC_030827.1	8615363	8626898	-	11535	96	102174430;	exon:8623648-8623672,exon:8626826-8626898	mon1_1,mon1_2,mon1_3,mon9_1,mon9_2,mon9_3	17,23,30,22,37,35	100,51,60,117,68,76	FCHO2
novel_circ_0008609	NC_030827.1	8643407	8657089	-	13682	335	102174430;	exon:8643408-8643504,exon:8644090-8644188,exon:8656948-8657089	mon1_1,mon1_2,mon1_3,mon9_1,mon9_2	6,19,3,6,2	121,67,104,159,95	FCHO2
novel_circ_0008611	NC_030827.1	8643407	8674923	-	31516	426	102174430;	exon:8643408-8643504,exon:8644090-8644188,exon:8656948-8657089,exon:8674832-8674923	mon1_1,mon1_2,mon1_3,mon9_1,mon9_2,mon9_3	5,3,5,3,7,3	94,50,58,115,67,71	FCHO2
novel_circ_0008612	NC_030827.1	8651389	8657089	-	5700	397	102174430;	exon:8651390-8651494,exon:8656705-8656857,exon:8656948-8657089	mon1_1,mon1_2,mon9_3	3,2,3	143,76,122	FCHO2
novel_circ_0008613	NC_030827.1	8651389	8662396	-	11007	471	102174430;	exon:8651390-8651494,exon:8656705-8656857,exon:8656948-8657089,exon:8662322-8662396	mon1_1,mon1_2,mon1_3,mon9_1,mon9_2,mon9_3	2,6,5,4,3,7	170,82,143,196,119,115	FCHO2
novel_circ_0008614	NC_030827.1	8651389	8674923	-	23534	347	102174430;	exon:8651390-8651494,exon:8656705-8656857,exon:8674832-8674923	mon9_1	5	140	FCHO2
novel_circ_0008616	NC_030827.1	8757767	8758096	-	329	245	102183104;	exon:8757768-8757855,exon:8757938-8758096	mon1_1,mon9_1	2,2	379319	TNPO1
novel_circ_0008617	NC_030827.1	8757767	8758337	-	570	352	102183104;	exon:8757768-8757855,exon:8757938-8758096,exon:8758230-8758337	mon1_1,mon1_2,mon1_3,mon9_1,mon9_2,mon9_3	24,18,19,21,21,39	4.02276e+17	TNPO1
novel_circ_0008619	NC_030827.1	8764011	8775805	-	11794	240	102183104;	exon:8773606-8773724,exon:8775683-8775805	mon1_3	2	355	TNPO1
novel_circ_0001458	NC_030810.1	100527279	100528288	-	1009	442	102175730;	exon:100527280-100527456,exon:100527846-100527960,exon:100528136-100528288	mon1_1,mon1_2,mon1_3,mon9_1,mon9_2,mon9_3	13,3,5,5,5,12	143,103,121,162,131,80	VPS72
novel_circ_0001459	NC_030810.1	100578701	100579176	+	475	275	102174079;	exon:100578702-100578848,exon:100579047-100579176	mon1_2,mon9_2	3,4	55,87	PIP5K1A
novel_circ_0001460	NC_030810.1	100815221	100816478	-	1257	282	102169440;	exon:100815222-100815380,exon:100816354-100816478	mon1_2,mon1_3,mon9_2,mon9_3	4,2,10,6	24,37,20,57	POGZ
novel_circ_0001461	NC_030810.1	100944674	100949774	+	5100	335	102168785;	exon:100944675-100944788,exon:100948805-100948933,exon:100949680-100949774	mon1_1,mon1_2,mon1_3,mon9_1	2,4,2,3	39,9,22,30	TUFT1
novel_circ_0001465	NC_030810.1	101033672	101035491	+	1819	296	102168223;	exon:101033673-101033865,exon:101034927-101034967,exon:101035427-101035491	mon1_2	2	84	SNX27
novel_circ_0001467	NC_030810.1	101033672	101046805	+	13133	419	102168223;	exon:101033673-101033865,exon:101035427-101035491,exon:101046642-101046805	mon1_1,mon1_3,mon9_1,mon9_3	5,10,5,6	104,95,85,75	SNX27
novel_circ_0001468	NC_030810.1	101033672	101056107	+	22435	281	102168223;	exon:101033673-101033865,exon:101056018-101056107	mon1_2	3	68	SNX27
novel_circ_0001469	NC_030810.1	101037558	101046805	+	9247	345	102168223;	exon:101037559-101037663,exon:101040620-101040698,exon:101046642-101046805	mon1_1,mon1_2,mon1_3,mon9_1,mon9_2,mon9_3	7,9,11,23,8,4	112,81,95,104,70,103	SNX27
novel_circ_0001473	NC_030810.1	10146314	10150992	-	4678	300	102184114;	exon:10146315-10146465,exon:10150842-10150992	mon1_1,mon1_2,mon1_3,mon9_1,mon9_2,mon9_3	11,5,9,6,8,4	34,18,41,40,29,42	ZMYM6
novel_circ_0001474	NC_030810.1	10217846	10222462	+	4616	174	102183656;	exon:10217847-10218021	mon1_1,mon9_3	3,2	106,74	ZMYM1
novel_circ_0001475	NC_030810.1	103712833	103714780	-	1947	262	102182083;	exon:103712834-103712960,exon:103714644-103714780	mon1_3	2	5	NUP210L
novel_circ_0001478	NC_030810.1	103801062	103812996	-	11934	189	102179435;	intron:103801063-103801141,intron:103812885-103812996	mon1_2,mon9_2	5,2	49944541	TPM3
novel_circ_0001479	NC_030810.1	103993906	103994526	+	620	338	102179824;	exon:103993907-103994079,exon:103994360-103994526	mon1_3	4	114	IL6R
novel_circ_0001483	NC_030810.1	10437223	10440018	+	2795	231	102183124;	exon:10439435-10439496,exon:10439848-10440018	mon1_1,mon1_2,mon1_3,mon9_1,mon9_2,mon9_3	27,25,23,17,25,22	73,25,59,43,41,47	ZMYM4
novel_circ_0001484	NC_030810.1	10437223	10451979	+	14756	212	102183124;	exon:10451767-10451979	mon9_1	2	32	ZMYM4
novel_circ_0001486	NC_030810.1	10483126	10485965	+	2839	417	102183124;	exon:10483127-10483298,exon:10483484-10483579,exon:10485814-10485965	mon1_1	2	96	ZMYM4
novel_circ_0001487	NC_030810.1	10483126	10495970	+	12844	266	102183124;	exon:10483127-10483298,exon:10483484-10483579	mon1_1,mon1_2,mon1_3,mon9_1,mon9_2,mon9_3	16,21,21,12,16,12	61,36,66,47,40,55	ZMYM4
novel_circ_0001488	NC_030810.1	104846437	104849192	-	2755	272	102185413;	exon:104848491-104848655,exon:104849084-104849192	mon1_1	3	92	ASH1L
novel_circ_0001489	NC_030810.1	104866900	104867379	-	479	352	102185413;	exon:104866901-104867047,exon:104867173-104867379	mon9_2	2	77	ASH1L
novel_circ_0001493	NC_030810.1	104925151	104950493	-	25342	280	102185413;	exon:104925152-104925331,exon:104950392-104950493	mon1_1,mon1_2,mon1_3,mon9_1,mon9_2,mon9_3	11,5,3,11,7,6	1.07109e+17	ASH1L
novel_circ_0001494	NC_030810.1	104925151	105005267	-	80116	179	102185413;	exon:104925152-104925331	mon1_1,mon9_1,mon9_3	4,7,5	141197168	ASH1L
novel_circ_0001495	NC_030810.1	104933480	104950493	-	17013	101	102185413;	exon:104950392-104950493	mon1_1,mon1_2,mon1_3,mon9_1,mon9_2,mon9_3	9,7,3,7,8,4	1.35104e+17	ASH1L
novel_circ_0001496	NC_030810.1	10494154	10495970	+	1816	359	102183124;	exon:10494155-10494266,exon:10495722-10495970	mon1_1,mon1_2,mon1_3,mon9_1,mon9_2,mon9_3	6,9,14,4,8,11	89,43,85,63,50,53	ZMYM4
novel_circ_0001497	NC_030810.1	104950391	104973042	-	22651	101	102185413;	exon:104950392-104950493	mon9_1	2	195	ASH1L
novel_circ_0001499	NC_030810.1	105004746	105005267	-	521	520	102185413;	exon:105004747-105005267	mon1_1,mon1_2,mon1_3,mon9_1,mon9_2,mon9_3	10,7,6,10,15,11	1.90112e+17	ASH1L
novel_circ_0001500	NC_030810.1	105004746	105019834	-	15088	153	102185413;	exon:105019681-105019834	mon1_1,mon1_2,mon9_1,mon9_3	5,3,4,5	116,78,165,117	ASH1L
novel_circ_0001503	NC_030810.1	105191973	105197096	-	5123	323	102176481;	exon:105191974-105192113,exon:105192526-105192624,exon:105197010-105197096	mon1_3	5	14	YY1AP1
novel_circ_0001504	NC_030810.1	105316758	105317164	-	406	255	102181739;	exon:105316759-105316905,exon:105317055-105317164	mon1_1,mon1_2	2,2	167,58	ARHGEF2
novel_circ_0001505	NC_030810.1	10572934	10575776	-	2842	344	102182658;	exon:10572935-10573036,exon:10575533-10575776	mon1_1,mon1_3	3,3	47,43	KIAA0319L
novel_circ_0001506	NC_030810.1	105771769	105774457	-	2688	324	102174260;	exon:105771770-105771904,exon:105774267-105774457	mon1_2,mon9_2	5,5	256166	--
novel_circ_0001507	NC_030810.1	105773450	105774457	-	1007	393	102174260;	exon:105773451-105773654,exon:105774267-105774457	mon1_2,mon1_3,mon9_2,mon9_3	13,10,12,9	321251195257	--
novel_circ_0001508	NC_030810.1	105844167	105847564	-	3397	87	102175345;	exon:105847477-105847564	mon1_3	2	9	IQGAP3
novel_circ_0001510	NC_030810.1	10862700	10864501	+	1801	404	102168411;	exon:10862701-10862882,exon:10863057-10863193,exon:10864414-10864501	mon1_1,mon9_2	2,4	55,71	LOC102168411
novel_circ_0001513	NC_030810.1	11008288	11009571	+	1283	344	102180449;	exon:11008289-11008497,exon:11009435-11009571	mon1_2,mon9_3	3,3	54,58	AGO3
novel_circ_0001514	NC_030810.1	11063969	11067147	+	3178	101	102180449;	exon:11067046-11067147	mon9_3	2	46	AGO3
novel_circ_0001518	NC_030810.1	112396138	112404231	+	8093	343	102184016;	exon:112396139-112396270,exon:112402925-112403038,exon:112404132-112404231	mon1_1,mon1_2,mon1_3,mon9_1,mon9_2,mon9_3	11,13,10,12,6,18	103,41,67,92,84,102	ATF6
novel_circ_0001519	NC_030810.1	112396138	112423379	+	27241	181	102184016;	exon:112418876-112418943,exon:112423265-112423379	mon1_1,mon1_2,mon1_3,mon9_2	3,6,3,2	78,34,57,68	ATF6
novel_circ_0001520	NC_030810.1	112402924	112423379	+	20455	294	102184016;	exon:112402925-112403038,exon:112418876-112418943,exon:112423265-112423379	mon9_2	3	83	ATF6
novel_circ_0001523	NC_030810.1	113442037	113445167	+	3130	207	100860806;	exon:113442038-113442140,exon:113445062-113445167	mon1_2,mon1_3,mon9_3	2,3,3	95240173	DDR2
novel_circ_0001528	NC_030810.1	117160976	117168835	+	7859	397	102191568;	exon:117160977-117161136,exon:117161926-117162022,exon:117168693-117168835	mon1_3	2	52	UCK2
novel_circ_0001529	NC_030810.1	118169958	118171443	-	1485	451	102174175;	exon:118169959-118170078,exon:118171111-118171443	mon1_1,mon1_2,mon9_3	4,4,3	11,6,10	ILDR2
novel_circ_0001532	NC_030810.1	119053702	119064413	+	10711	467	102188990;	exon:119053703-119053807,exon:119054909-119054998,exon:119059632-119059703,exon:119064210-119064413	mon9_2,mon9_3	3,2	370274	RCSD1
novel_circ_0001533	NC_030810.1	119148799	119156319	+	7520	298	102173346;	exon:119148800-119148966,exon:119156187-119156319	mon1_3	2	179	MPZL1
novel_circ_0001534	NC_030810.1	119148799	119158863	+	10064	268	102173346;	exon:119148800-119148966,exon:119158761-119158863	mon1_1,mon1_2	2,2	295126	MPZL1
novel_circ_0001536	NC_030810.1	119155036	119158863	+	3827	102	102173346;	exon:119158761-119158863	mon1_1,mon1_2,mon1_3,mon9_1,mon9_2,mon9_3	6,4,6,6,7,3	305,129,216,100,97,102	MPZL1
novel_circ_0001537	NC_030810.1	119155036	119173167	+	18131	275	102173346;	exon:119158761-119158863,exon:119172994-119173167	mon1_1	2	328	MPZL1
novel_circ_0001543	NC_030810.1	119439043	119454164	+	15121	113	102172777;	exon:119439044-119439157	mon9_2,mon9_3	4,4	610632	DCAF6
novel_circ_0001544	NC_030810.1	119465573	119473419	+	7846	229	102172777;	exon:119465574-119465744,exon:119473360-119473419	mon1_2	3	591	DCAF6
novel_circ_0001545	NC_030810.1	119465573	119494165	+	28592	229	102172777;	exon:119465574-119465744,exon:119473360-119473419	mon9_1	2	673	DCAF6
novel_circ_0001549	NC_030810.1	119487371	119494165	+	6794	232	102172777;	exon:119487372-119487489,exon:119492080-119492195	mon1_3,mon9_2	3,3	652836	DCAF6
novel_circ_0001551	NC_030810.1	119492079	119499163	+	7084	156	102172777;	exon:119492080-119492195,exon:119499122-119499163	mon1_2	2	730	DCAF6
novel_circ_0001554	NC_030810.1	119513845	119525613	+	11768	193	102172777;	exon:119516658-119516746,exon:119525508-119525613	mon1_1,mon1_2,mon1_3,mon9_1,mon9_2,mon9_3	3,9,12,4,19,2	5.90839e+17	DCAF6
novel_circ_0001555	NC_030810.1	119515865	119516746	+	881	244	102172777;	exon:119515866-119516022,exon:119516658-119516746	mon1_1,mon1_2,mon1_3,mon9_1,mon9_2,mon9_3	3,26,10,16,15,16	4.6065e+17	DCAF6
novel_circ_0001556	NC_030810.1	119515865	119525613	+	9748	349	102172777;	exon:119515866-119516022,exon:119516658-119516746,exon:119525508-119525613	mon1_1,mon1_2,mon1_3,mon9_1,mon9_2,mon9_3	7,9,10,6,8,7	5.02751e+17	DCAF6
novel_circ_0001557	NC_030810.1	12750066	12767775	-	17709	515	102173254;	exon:12750067-12750180,exon:12752593-12752828,exon:12767608-12767775	mon1_1,mon9_3	3,4	48,61	INPP5B
novel_circ_0001559	NC_030810.1	12752386	12762348	-	9962	288	102173254;	intron:12752387-12752507,intron:12762180-12762348	mon1_2,mon9_1	4,4	8,9	INPP5B
novel_circ_0001560	NC_030810.1	12761195	12767775	-	6580	465	102173254;	exon:12761196-12761307,exon:12762940-12763127,exon:12767608-12767775	mon9_1,mon9_2	2,4	34,39	INPP5B
novel_circ_0001561	NC_030810.1	12764514	12767775	-	3261	382	102173254;	exon:12764515-12764629,exon:12766378-12766479,exon:12767608-12767775	mon1_2,mon1_3,mon9_1,mon9_2,mon9_3	3,3,2,4,7	28,39,44,41,71	INPP5B
novel_circ_0001562	NC_030810.1	12766377	12767775	-	1398	268	102173254;	exon:12766378-12766479,exon:12767608-12767775	mon9_1	3	48	INPP5B
novel_circ_0001563	NC_030810.1	14163618	14174249	+	10631	387	102169353;	exon:14163619-14163780,exon:14173582-14173701,exon:14174142-14174249	mon9_1	2	231	LOC102169353
novel_circ_0001564	NC_030810.1	14571220	14575269	-	4049	145	102190093;	exon:14571221-14571366	mon1_1,mon1_3	10,5	95114	TRIT1
novel_circ_0001565	NC_030810.1	14774156	14780772	-	6616	290	102188105;	exon:14774157-14774255,exon:14775091-14775181,exon:14778155-14778257	mon1_2,mon9_2	2,2	126214	PPT1
novel_circ_0001566	NC_030810.1	14871338	14875809	+	4471	367	102187100;	exon:14871339-14871493,exon:14872389-14872470,exon:14875677-14875809	mon1_2,mon1_3,mon9_1,mon9_2,mon9_3	5,8,6,6,6	78,157,117,97,56	RLF
novel_circ_0001567	NC_030810.1	15359465	15373127	+	13662	342	102183386;	exon:15359466-15359537,exon:15360899-15361012,exon:15372969-15373127	mon9_2	4	74	NFYC
novel_circ_0001569	NC_030810.1	15674604	15678736	-	4132	358	102181748;	exon:15674605-15674731,exon:15678504-15678736	mon1_1,mon1_2,mon1_3,mon9_1,mon9_2,mon9_3	22,45,20,55,38,70	17,15,12,34,22,10	SCMH1
novel_circ_0001572	NC_030810.1	15759070	15766136	-	7066	304	102181748;	exon:15759071-15759305,exon:15766066-15766136	mon1_1,mon1_2,mon1_3,mon9_1,mon9_2,mon9_3	20,18,16,15,19,19	45,30,29,44,40,37	SCMH1
novel_circ_0001579	NC_030810.1	16859497	16871608	-	12111	398	102180006;	exon:16859498-16859572,exon:16871284-16871608	mon1_1,mon1_2,mon1_3,mon9_1,mon9_2,mon9_3	22,41,34,14,13,41	1.38174e+17	FOXJ3
novel_circ_0001580	NC_030810.1	16859497	16871720	-	12223	74	102180006;	intron:16859498-16859572	mon1_1,mon1_2,mon1_3,mon9_2,mon9_3	5,10,8,2,5	59,75,59,92,87	FOXJ3
novel_circ_0001582	NC_030810.1	17099598	17119872	+	20274	420	102178786;	exon:17099599-17099777,exon:17118343-17118432,exon:17119719-17119872	mon1_1,mon1_2,mon9_1,mon9_3	5,3,4,3	11,4,6,15	PPCS
novel_circ_0001586	NC_030810.1	17298346	17301340	-	2994	236	102176848;	exon:17298347-17298442,exon:17300929-17300981,exon:17301251-17301340	mon9_2	5	45	P3H1
novel_circ_0001587	NC_030810.1	17300632	17301340	-	708	262	102176848;	exon:17300633-17300754,exon:17300929-17300981,exon:17301251-17301340	mon1_1,mon1_2,mon1_3,mon9_1,mon9_2,mon9_3	8,5,3,6,3,7	247,55,179,48,53,97	P3H1
novel_circ_0001588	NC_030810.1	17300632	17308009	-	7377	441	102176848;	exon:17300633-17300754,exon:17307477-17307608,exon:17307820-17308009	mon9_3	4	101	P3H1
novel_circ_0001589	NC_030810.1	1780092	1789267	+	9175	326	102181922;	exon:1780093-1780172,exon:1782001-1782055,exon:1784225-1784310,exon:1789159-1789267	mon1_1,mon1_2,mon9_1,mon9_3	8,5,3,5	1082407624341	NDUFA10
novel_circ_0001592	NC_030810.1	19005053	19043878	-	38825	338	102189819;	exon:19005054-19005126,exon:19032522-19032613,exon:19036963-19037022,exon:19043762-19043878	mon1_1,mon1_2,mon1_3,mon9_1,mon9_2,mon9_3	9,12,17,10,7,10	2.09169e+17	ERI3
novel_circ_0001594	NC_030810.1	19032521	19043878	-	11357	266	102189819;	exon:19032522-19032613,exon:19036963-19037022,exon:19043762-19043878	mon1_1,mon1_2,mon1_3,mon9_1,mon9_2,mon9_3	8,10,12,12,18,8	1.9017e+17	ERI3
novel_circ_0001598	NC_030810.1	19614288	19618305	-	4017	275	102187733;	exon:19614289-19614437,exon:19618178-19618305	mon1_1,mon1_2,mon9_1,mon9_2	7,4,5,4	102,97,119,87	EIF2B3
novel_circ_0001599	NC_030810.1	19769664	19781341	+	11677	274	102186548;	intron:19770988-19771072,intron:19771967-19772017,intron:19780046-19780066,intron:19781221-19781341	mon9_2	4	1	ZSWIM5
novel_circ_0001602	NC_030810.1	20409243	20420533	-	11290	375	102179623;	exon:20409244-20409464,exon:20420378-20420533	mon1_1,mon9_2	2,2	47,51	IPP
novel_circ_0001603	NC_030810.1	20726928	20737940	-	11012	233	102179343;	exon:20726929-20727054,exon:20737832-20737940	mon1_3	2	34	PIK3R3
novel_circ_0001604	NC_030810.1	21001417	21005408	+	3991	314	102175734;	exon:21001418-21001572,exon:21005248-21005408	mon9_1	2	242	NSUN4
novel_circ_0001606	NC_030810.1	21928987	21934994	+	6007	470	102191483;	exon:21928988-21929134,exon:21933136-21933288,exon:21934587-21934663,exon:21934898-21934994	mon1_2,mon9_3	6,3	99,94	--
novel_circ_0001607	NC_030810.1	2254193	2255698	+	1505	237	102187736;	intron:2254194-2254431	mon9_2,mon9_3	7,4	7,2	HDAC4
novel_circ_0001608	NC_030810.1	2430690	2434530	+	3840	426	102187736;	exon:2430691-2430803,exon:2434121-2434237,exon:2434332-2434530	mon1_2,mon1_3,mon9_1,mon9_2,mon9_3	19,6,9,22,5	44,44,54,37,26	HDAC4
novel_circ_0001609	NC_030810.1	25107935	25112510	-	4575	224	102170195;	exon:25107936-25108024,exon:25112374-25112510	mon9_3	6	290	FAF1
novel_circ_0001614	NC_030810.1	25898629	25899383	-	754	358	102168683;	exon:25898630-25898827,exon:25899222-25899383	mon1_1,mon1_2,mon1_3,mon9_2,mon9_3	6,5,7,6,6	383305321274341	EPS15
novel_circ_0001615	NC_030810.1	25935071	25942228	-	7157	85	102168683;	exon:25935072-25935157	mon1_2,mon9_1,mon9_2	2,4,2	254248242	EPS15
novel_circ_0001617	NC_030810.1	26224604	26246223	+	21619	95	102190286;	exon:26224605-26224700	mon9_3	6	208	OSBPL9
novel_circ_0001625	NC_030810.1	26742940	26756958	+	14018	202	102187642;	exon:26742941-26743061,exon:26756876-26756958	mon1_2,mon1_3,mon9_1,mon9_2,mon9_3	3,5,6,4,4	64,94,79,103,51	ZFYVE9
novel_circ_0001626	NC_030810.1	26742940	26766719	+	23779	346	102187642;	exon:26742941-26743061,exon:26746548-26746670,exon:26766615-26766719	mon1_1,mon1_2,mon9_2	7,3,2	92,54,91	ZFYVE9
novel_circ_0001627	NC_030810.1	26908087	26909210	-	1123	383	102184303;	exon:26908088-26908170,exon:26908259-26908306,exon:26908811-26908988,exon:26909133-26909210	mon1_1,mon1_2,mon1_3,mon9_1,mon9_2,mon9_3	15,20,13,8,10,15	1.75215e+17	ZCCHC11
novel_circ_0001630	NC_030810.1	26908087	26955056	-	46969	394	102184303;	exon:26908088-26908170,exon:26908259-26908306,exon:26953204-26953292,exon:26954879-26955056	mon1_1,mon1_2,mon1_3,mon9_1,mon9_2,mon9_3	7,9,4,9,15,12	1.83228e+17	ZCCHC11
novel_circ_0001632	NC_030810.1	26931905	26937186	-	5281	174	102184303;	exon:26937012-26937186	mon9_2,mon9_3	2,3	224348	ZCCHC11
novel_circ_0001633	NC_030810.1	26931905	26941504	-	9599	150	102184303;	exon:26931906-26932056	mon9_3	3	298	ZCCHC11
novel_circ_0001634	NC_030810.1	26931905	26955056	-	23151	453	102184303;	exon:26931906-26932056,exon:26947983-26948109,exon:26954879-26955056	mon1_1,mon1_3,mon9_1,mon9_2	10,16,14,18	220227181176	ZCCHC11
novel_circ_0001637	NC_030810.1	26937011	26941504	-	4493	505	102184303;	exon:26937012-26937186,exon:26940989-26941201,exon:26941385-26941504	mon1_3	2	288	ZCCHC11
novel_circ_0001638	NC_030810.1	26940988	26955056	-	14068	331	102184303;	exon:26940989-26941201,exon:26941385-26941504	mon1_1,mon1_2,mon1_3,mon9_2,mon9_3	3,3,6,5,4	285296268241352	ZCCHC11
novel_circ_0001640	NC_030810.1	26947982	26955056	-	7074	460	102184303;	exon:26947983-26948109,exon:26949770-26949839,exon:26953204-26953292,exon:26954879-26955056	mon1_1,mon1_2,mon1_3,mon9_1,mon9_2,mon9_3	12,10,11,2,6,3	2.38257e+17	ZCCHC11
novel_circ_0001641	NC_030810.1	26947982	26972694	-	24712	311	102184303;	exon:26947983-26948109,exon:26949770-26949839,exon:26972578-26972694	mon1_1,mon1_2,mon1_3,mon9_1,mon9_2,mon9_3	11,7,13,5,12,14	2.49252e+17	ZCCHC11
novel_circ_0001642	NC_030810.1	26954878	26972694	-	17816	293	102184303;	exon:26954879-26955056,exon:26972578-26972694	mon1_2	2	236	ZCCHC11
novel_circ_0001643	NC_030810.1	26972350	26972694	-	344	193	102184303;	intron:26972351-26972428,intron:26972578-26972694	mon9_1,mon9_2,mon9_3	3,3,4	118,96,164	ZCCHC11
novel_circ_0001644	NC_030810.1	26972577	26980064	-	7487	279	102184303;	exon:26972578-26972694,exon:26979901-26980064	mon1_2	2	234	ZCCHC11
novel_circ_0001645	NC_030810.1	26972577	26986480	-	13903	279	102184303;	exon:26972578-26972694,exon:26979901-26980064	mon1_1,mon1_2,mon1_3,mon9_2,mon9_3	13,13,10,6,15	233246240178271	ZCCHC11
novel_circ_0001646	NC_030810.1	26972577	26988276	-	15699	230	102184303;	intron:26972578-26972694,intron:26988162-26988276	mon1_3,mon9_3	3,2	113167	ZCCHC11
novel_circ_0001649	NC_030810.1	27235461	27241192	+	5731	165	102183476;	exon:27235462-27235627	mon1_1	2	239	ZYG11B
novel_circ_0001650	NC_030810.1	27240437	27241192	+	755	754	102183476;	exon:27240438-27241192	mon1_1,mon9_1,mon9_3	25,13,11	205162170	ZYG11B
novel_circ_0001651	NC_030810.1	27248799	27255553	+	6754	50	102183476;	exon:27255503-27255553	mon1_1,mon1_2	3,2	228164	ZYG11B
novel_circ_0001652	NC_030810.1	27266430	27267990	+	1560	346	102183476;	exon:27266431-27266628,exon:27266753-27266805,exon:27267893-27267990	mon9_3	2	194	ZYG11B
novel_circ_0001653	NC_030810.1	27390342	27437964	-	47622	67	n/a	intergenic_region:27437897-27437964	mon9_2	117	124	--
novel_circ_0001655	NC_030810.1	27457615	27472600	+	14985	314	102182369;	exon:27457616-27457670,exon:27463219-27463290,exon:27467741-27467872,exon:27469312-27469370	mon1_3,mon9_3	4,2	150154	SCP2
novel_circ_0001658	NC_030810.1	27463218	27472600	+	9382	392	102182369;	exon:27463219-27463290,exon:27467741-27467872,exon:27469312-27469376,exon:27472474-27472600	mon1_2	4	153	SCP2
novel_circ_0001659	NC_030810.1	27467740	27472600	+	4860	321	102182369;	exon:27467741-27467872,exon:27469312-27469376,exon:27472474-27472600	mon1_1,mon1_2,mon1_3,mon9_1,mon9_2,mon9_3	6,7,9,3,9,8	185,137,158,98,181,144	SCP2
novel_circ_0001661	NC_030810.1	27472473	27491717	+	19244	275	102182369;	exon:27472474-27472600,exon:27486125-27486188,exon:27491631-27491717	mon9_3	2	117	SCP2
novel_circ_0001662	NC_030810.1	27472473	27496391	+	23918	336	102182369;	exon:27472474-27472600,exon:27486125-27486188,exon:27496244-27496391	mon1_1,mon1_2,mon9_1	5,3,3	186131119	SCP2
novel_circ_0001663	NC_030810.1	27472473	27505090	+	32617	296	102182369;	exon:27472474-27472600,exon:27486125-27486188,exon:27504983-27505090	mon1_1,mon1_3,mon9_1	3,3,5	173118111	SCP2
novel_circ_0001664	NC_030810.1	27486124	27505090	+	18966	403	102182369;	exon:27486125-27486188,exon:27491631-27491717,exon:27496244-27496391,exon:27504983-27505090	mon9_1	7	92	SCP2
novel_circ_0001665	NC_030810.1	27772335	27785221	+	12886	186	102180988;	exon:27772336-27772416,exon:27774293-27774399	mon1_1	3	286	CPT2
novel_circ_0001666	NC_030810.1	27782495	27785221	+	2726	338	102180988;	exon:27784883-27785221	mon1_1	4	219	CPT2
novel_circ_0001667	NC_030810.1	28386351	28398136	-	11785	228	102179725;	exon:28386352-28386460,exon:28398016-28398136	mon1_1,mon1_2,mon1_3,mon9_1,mon9_2	4,4,2,5,6	34,13,25,31,21	NDC1
novel_circ_0001672	NC_030810.1	28802805	28808139	-	5334	281	102174354;	exon:28802806-28802882,exon:28802995-28803061,exon:28807130-28807189,exon:28808059-28808139	mon1_1,mon1_3	3,5	63,63	SSBP3
novel_circ_0001673	NC_030810.1	29517016	29522809	-	5793	205	102172025;	exon:29517017-29517161,exon:29522748-29522809	mon1_2	3	175	USP24
novel_circ_0001674	NC_030810.1	29541252	29546002	-	4750	548	102172025;	exon:29541253-29541323,exon:29543723-29543878,exon:29545562-29545790,exon:29545907-29546002	mon1_1,mon1_2,mon1_3,mon9_1,mon9_2,mon9_3	9,26,11,12,5,10	1.73171e+17	USP24
novel_circ_0001675	NC_030810.1	29543722	29546002	-	2280	250	102172025;	exon:29543723-29543878,exon:29545907-29546002	mon1_3,mon9_1,mon9_2,mon9_3	2,2,3,4	212427253174	USP24
novel_circ_0001676	NC_030810.1	29549424	29553839	-	4415	178	102172025;	exon:29553487-29553580,exon:29553754-29553839	mon1_1,mon1_2,mon1_3,mon9_1,mon9_3	5,2,2,2,2	186165216411156	USP24
novel_circ_0001677	NC_030810.1	29591458	29602716	-	11258	122	102172025;	exon:29591459-29591581	mon1_1	2	186	USP24
novel_circ_0001678	NC_030810.1	2990396	2992240	-	1844	314	102179538;	exon:2990397-2990711	mon1_1,mon9_1	5,4	80,86	ASB1
novel_circ_0001679	NC_030810.1	2991854	2992240	-	386	385	102179538;	exon:2991855-2992240	mon1_1,mon1_3,mon9_1	3,3,2	112,70,98	ASB1
novel_circ_0001683	NC_030810.1	31268675	31285372	+	16697	689	102171295;	exon:31268676-31268817,exon:31281644-31281737,exon:31282316-31282460,exon:31283692-31283779,exon:31285148-31285372	mon1_1,mon1_2,mon1_3,mon9_1,mon9_2,mon9_3	161,165,235,91,136,68	3.29364e+17	PRKAA2
novel_circ_0001684	NC_030810.1	31268675	31285398	+	16723	234	102171295;	intron:31268676-31268817,intron:31281644-31281737	mon1_2,mon9_2	2,3	198194	PRKAA2
novel_circ_0001685	NC_030810.1	31281643	31285372	+	3729	548	102171295;	exon:31281644-31281737,exon:31282316-31282460,exon:31283692-31283779,exon:31285148-31285372	mon1_1,mon1_2,mon1_3,mon9_1,mon9_2,mon9_3	140,159,226,113,153,76	4.24476e+17	PRKAA2
novel_circ_0001687	NC_030810.1	33290722	33308594	-	17872	202	102169446;	exon:33290723-33290797,exon:33295357-33295485	mon1_1,mon1_2,mon1_3,mon9_1,mon9_2,mon9_3	3,4,4,8,4,4	62,42,40,43,39,31	OMA1
novel_circ_0001691	NC_030810.1	33436623	33443021	-	6398	346	102168963;	exon:33436624-33436722,exon:33439574-33439652,exon:33440768-33440791,exon:33440882-33440959,exon:33442951-33443021	mon1_1,mon1_2,mon1_3,mon9_1,mon9_2,mon9_3	39,27,32,17,17,20	124,63,129,120,80,86	MYSM1
novel_circ_0001695	NC_030810.1	34963934	34971589	-	7655	162	102190572;	exon:34971427-34971589	mon9_3	3	5	LOC102190572
novel_circ_0001696	NC_030810.1	3503930	3510858	-	6928	487	102170479;	exon:3503931-3504069,exon:3505853-3505957,exon:3507444-3507523,exon:3508578-3508695,exon:3510809-3510858	mon1_2,mon1_3,mon9_2	5,4,9	533632398	LRRFIP1
novel_circ_0001697	NC_030810.1	3505852	3507523	-	1671	493	102170479;	exon:3505853-3506267,exon:3507444-3507523	mon1_1,mon1_2,mon1_3,mon9_1,mon9_2,mon9_3	29,19,29,20,19,20	4.0742e+17	LRRFIP1
novel_circ_0001698	NC_030810.1	3505852	3508695	-	2843	300	102170479;	exon:3505853-3505957,exon:3507444-3507523,exon:3508578-3508695	mon1_1,mon1_2,mon1_3,mon9_1,mon9_2,mon9_3	17,12,13,17,22,21	5.14536e+17	LRRFIP1
novel_circ_0001699	NC_030810.1	3507443	3521280	-	13837	386	102170479;	exon:3507444-3507523,exon:3508578-3508695,exon:3510809-3510858,exon:3521139-3521280	mon1_2,mon9_1,mon9_2	5,3,7	603546477	LRRFIP1
novel_circ_0001700	NC_030810.1	3508577	3521280	-	12703	307	102170479;	exon:3508578-3508695,exon:3510809-3510858,exon:3521139-3521280	mon1_1,mon1_2,mon9_2,mon9_3	4,3,5,4	562546438446	LRRFIP1
novel_circ_0001701	NC_030810.1	3521138	3532928	-	11790	301	102170479;	exon:3521139-3521280,exon:3532331-3532456,exon:3532893-3532928	mon1_1,mon9_1,mon9_3	6,3,4	620601438	LRRFIP1
novel_circ_0001703	NC_030810.1	3525094	3532928	-	7834	252	102170479;	exon:3525095-3525187,exon:3532331-3532456,exon:3532893-3532928	mon1_1,mon9_3	5,4	546440	LRRFIP1
novel_circ_0001704	NC_030810.1	3528862	3532928	-	4066	401	102170479;	exon:3528863-3529033,exon:3530770-3530841,exon:3532331-3532456,exon:3532893-3532928	mon1_2,mon1_3,mon9_2,mon9_3	6,3,5,4	528616443378	LRRFIP1
novel_circ_0001712	NC_030810.1	36858677	36866985	-	8308	164	102183478;	exon:36858678-36858751,exon:36866894-36866985	mon1_2,mon9_1,mon9_3	4,4,2	77,139,72	TM2D1
novel_circ_0001716	NC_030810.1	37798507	37803053	+	4546	305	102187448;	exon:37798508-37798612,exon:37802852-37803053	mon1_2,mon1_3,mon9_1,mon9_3	2,3,4,3	87,141,168,90	USP1
novel_circ_0001718	NC_030810.1	37932574	37952393	-	19819	291	102187017;	exon:37932575-37932737,exon:37952264-37952393	mon9_3	3	64	DOCK7
novel_circ_0001719	NC_030810.1	37932574	37957950	-	25376	430	102187017;	exon:37932575-37932737,exon:37934115-37934208,exon:37957775-37957950	mon1_1,mon1_2,mon9_1,mon9_2,mon9_3	5,5,2,2,7	78,28,60,40,66	DOCK7
novel_circ_0001723	NC_030810.1	38095021	38124535	+	29514	208	102185421;	exon:38095022-38095160,exon:38124465-38124535	mon1_2,mon9_2,mon9_3	3,6,7	22,49,35	ATG4C
novel_circ_0001725	NC_030810.1	38119735	38124535	+	4800	70	102185421;	exon:38124465-38124535	mon1_2,mon1_3,mon9_3	5,3,2	44,49,37	ATG4C
novel_circ_0001727	NC_030810.1	38751022	38755323	+	4301	84	102184686;	exon:38755239-38755323	mon1_1,mon1_2,mon1_3,mon9_3	5,5,3,3	44,24,45,24	ALG6
novel_circ_0001728	NC_030810.1	38751022	38758559	+	7537	70	102184686;	exon:38758489-38758559	mon1_2	2	15	ALG6
novel_circ_0001731	NC_030810.1	38814819	38828696	-	13877	307	102184968;	exon:38814820-38814886,exon:38826678-38826784,exon:38828561-38828696	mon1_1,mon1_2,mon9_1,mon9_3	2,2,3,5	80,55,70,49	ITGB3BP
novel_circ_0001736	NC_030810.1	38976805	38983433	+	6628	316	102183563;	exon:38976806-38976968,exon:38983279-38983433	mon1_1,mon1_2,mon1_3,mon9_1,mon9_2,mon9_3	4,3,4,2,2,2	5.9068e+23	PGM1
novel_circ_0001737	NC_030810.1	38976805	38986780	+	9975	277	102183563;	exon:38976806-38976968,exon:38986665-38986780	mon1_2	4	7837	PGM1
novel_circ_0001738	NC_030810.1	39008272	39008656	-	384	383	102183563;	exon:39008273-39008656	mon1_1	2	5594	PGM1
novel_circ_0001741	NC_030810.1	39183316	39186232	+	2916	190	102182092;	intron:39184114-39184188,intron:39186116-39186232	mon9_1	4	5	ROR1
novel_circ_0001744	NC_030810.1	39432670	39433651	+	981	317	102182092;	exon:39432671-39432958,exon:39433621-39433651	mon1_1,mon1_2,mon1_3,mon9_1,mon9_2,mon9_3	7,10,8,17,7,10	25,7,16,21,3,23	ROR1
novel_circ_0001745	NC_030810.1	3943556	3944975	+	1419	361	102169643;	exon:3943557-3943820,exon:3944877-3944975	mon1_2,mon1_3,mon9_2,mon9_3	3,7,2,3	5771272462758	COL6A3
novel_circ_0001746	NC_030810.1	39532326	39537127	+	4801	372	102182092;	exon:39532327-39532454,exon:39536882-39537127	mon9_1	7	23	ROR1
novel_circ_0001748	NC_030810.1	40123632	40125132	+	1500	362	102183121;	exon:40123633-40123793,exon:40124111-40124197,exon:40125016-40125132	mon1_1,mon1_2,mon1_3,mon9_1,mon9_2,mon9_3	12,8,17,7,9,5	83,65,62,60,71,58	CACHD1
novel_circ_0001750	NC_030810.1	40264005	40295967	+	31962	347	102182560;	exon:40264006-40264132,exon:40278410-40278495,exon:40295831-40295967	mon1_1,mon1_2,mon1_3,mon9_1	10,7,4,4	54,52,19,19	RAVER2
novel_circ_0001751	NC_030810.1	40278409	40295967	+	17558	332	102182560;	exon:40278410-40278495,exon:40293862-40293973,exon:40295831-40295967	mon1_1,mon1_2,mon1_3	4,2,4	69,45,33	RAVER2
novel_circ_0001752	NC_030810.1	40278412	40295967	+	17555	218	102182560;	exon:40278413-40278495,exon:40295831-40295967	mon9_2	3	33	RAVER2
novel_circ_0001753	NC_030810.1	40293861	40295967	+	2106	247	102182560;	exon:40293862-40293973,exon:40295831-40295967	mon1_1,mon1_3,mon9_1,mon9_2,mon9_3	12,2,2,2,4	80,28,28,35,47	RAVER2
novel_circ_0001756	NC_030810.1	40379646	40394313	-	14667	308	102182846;	exon:40379647-40379832,exon:40394190-40394313	mon9_3	2	336	JAK1
novel_circ_0001757	NC_030810.1	40381682	40394313	-	12631	276	102182846;	exon:40387248-40387401,exon:40394190-40394313	mon1_2	2	364	JAK1
novel_circ_0001758	NC_030810.1	40394189	40403985	-	9796	403	102182846;	exon:40394190-40394313,exon:40397879-40398077,exon:40403903-40403985	mon9_2	2	426	JAK1
novel_circ_0001764	NC_030810.1	420711	422942	+	2231	371	102190576;	exon:420712-420871,exon:422040-422149,exon:422839-422942	mon1_1,mon1_2,mon1_3,mon9_1,mon9_2,mon9_3	16,15,19,14,27,18	9.53538e+17	THAP4
novel_circ_0001769	NC_030810.1	42545030	42555384	+	10354	432	102177116;	exon:42545031-42545176,exon:42554595-42554750,exon:42555252-42555384	mon9_3	4	198	MIER1
novel_circ_0001770	NC_030810.1	42545030	42557095	+	12065	364	102177116;	exon:42545031-42545176,exon:42554595-42554750,exon:42557031-42557095	mon1_1,mon1_3	3,3	280213	MIER1
novel_circ_0001771	NC_030810.1	42545030	42560714	+	15684	568	102177116;	exon:42545031-42545176,exon:42554595-42554750,exon:42555252-42555384,exon:42557031-42557095,exon:42560642-42560714	mon1_1,mon1_2,mon9_1,mon9_2,mon9_3	2,2,4,3,12	242138179177144	MIER1
novel_circ_0001773	NC_030810.1	42554594	42560714	+	6120	423	102177116;	exon:42554595-42554750,exon:42555252-42555384,exon:42557031-42557095,exon:42560642-42560714	mon1_1,mon1_2,mon1_3,mon9_2,mon9_3	7,6,9,2,11	264169201197209	MIER1
novel_circ_0001774	NC_030810.1	42576761	42579454	+	2693	326	102177116;	exon:42576762-42576913,exon:42578111-42578192,exon:42579360-42579454	mon1_3,mon9_2	4,2	180198	MIER1
novel_circ_0001775	NC_030810.1	42642953	42651716	-	8763	159	102180447;	exon:42642954-42643046,exon:42651649-42651716	mon1_3	2	75	SLC35D1
novel_circ_0001777	NC_030810.1	45920626	45927434	-	6808	433	102173356;	exon:45920627-45920750,exon:45924257-45924386,exon:45927253-45927434	mon1_2,mon1_3,mon9_1,mon9_2,mon9_3	6,3,2,3,5	20,40,47,25,50	LRRC40
novel_circ_0001778	NC_030810.1	45946230	45952776	+	6546	354	102173059;	exon:45946231-45946452,exon:45952643-45952776	mon9_1	5	301	SRSF11
novel_circ_0001779	NC_030810.1	45952642	45966055	+	13413	208	102173059;	exon:45962102-45962229,exon:45965974-45966055	mon1_2,mon1_3,mon9_3	3,2,2	156306232	SRSF11
novel_circ_0001780	NC_030810.1	45972704	45974523	+	1819	220	102173059;	exon:45972705-45972836,exon:45974434-45974523	mon1_2	3	189	SRSF11
novel_circ_0001783	NC_030810.1	46010439	46027255	-	16816	502	102179342;	exon:46010440-46010601,exon:46013796-46013927,exon:46021453-46021597,exon:46027189-46027255	mon1_1,mon1_2,mon1_3,mon9_1,mon9_2,mon9_3	9,8,4,5,3,9	106,65,77,47,70,47	ANKRD13C
novel_circ_0001787	NC_030810.1	5041862	5046485	+	4623	267	102175087;	intron:5046218-5046485	mon1_1,mon1_2,mon1_3	4,9,11	47,51,39	ASB18
novel_circ_0001788	NC_030810.1	5094114	5096193	+	2079	113	102175087;	exon:5094115-5094228	mon1_2	3	32	ASB18
novel_circ_0001790	NC_030810.1	5094114	5098120	+	4006	224	n/a	intergenic_region:5094115-5094228,intergenic_region:5098009-5098120	mon1_1,mon1_2,mon9_2	3,5,2	18,28,9	--
novel_circ_0001794	NC_030810.1	51824786	51845133	+	20347	332	102179380;	exon:51824787-51824884,exon:51844345-51844485,exon:51845038-51845133	mon1_1,mon1_2,mon1_3,mon9_1,mon9_2,mon9_3	6,11,5,9,15,3	1.37311e+23	LOC102179380
novel_circ_0001797	NC_030810.1	51837506	51845133	+	7627	473	102179380;	exon:51837507-51837637,exon:51839744-51839852,exon:51844345-51844485,exon:51845038-51845133	mon1_1,mon1_2,mon1_3,mon9_1,mon9_2,mon9_3	7,4,10,3,11,7	1.3011e+22	LOC102179380
novel_circ_0001798	NC_030810.1	52114437	52114796	+	359	358	102183383;	intron:52114438-52114796	mon1_3,mon9_1,mon9_2	5,2,4	67,72,76	RABGGTB
novel_circ_0001802	NC_030810.1	52156083	52169749	+	13666	310	102183120;	exon:52156084-52156151,exon:52165736-52165810,exon:52169580-52169749	mon1_1,mon1_2,mon1_3,mon9_1,mon9_3	5,7,2,2,5	29,29,21,13,24	MSH4
novel_circ_0001803	NC_030810.1	52156083	52192869	+	36786	315	102183120;	exon:52156084-52156151,exon:52165736-52165810,exon:52192695-52192869	mon1_1,mon1_2,mon1_3,mon9_1,mon9_2,mon9_3	10,6,2,4,4,8	19,17,20,10,18,11	MSH4
novel_circ_0001806	NC_030810.1	52177604	52189222	+	11618	328	102183120;	exon:52182634-52182834,exon:52189094-52189222	mon1_3	2	8	MSH4
novel_circ_0001807	NC_030810.1	52187453	52192869	+	5416	118	102183120;	exon:52187454-52187572	mon1_1,mon1_2	4,2	22,16	MSH4
novel_circ_0001809	NC_030810.1	52192694	52200824	+	8130	262	102183120;	exon:52192695-52192869,exon:52200736-52200824	mon1_1,mon1_2,mon1_3	2,2,2	21,14,18	MSH4
novel_circ_0001810	NC_030810.1	5282244	5322125	-	39881	319	102174535;	exon:5282245-5282406,exon:5321967-5322125	mon9_2	3	78	AGAP1
novel_circ_0001811	NC_030810.1	5282244	5341818	-	59574	487	102174535;	exon:5282245-5282406,exon:5321967-5322125,exon:5341650-5341818	mon1_3,mon9_1,mon9_2,mon9_3	3,3,3,7	169,106,80,60	AGAP1
novel_circ_0001813	NC_030810.1	52825577	52825987	+	410	409	102190655;	exon:52825578-52825987	mon1_3	2	14	ST6GALNAC3
novel_circ_0001814	NC_030810.1	5321966	5341818	-	19852	326	102174535;	exon:5321967-5322125,exon:5341650-5341818	mon1_1,mon1_3,mon9_1,mon9_3	6,3,6,3	111,168,118,66	AGAP1
novel_circ_0001815	NC_030810.1	54104073	54111491	-	7418	482	102180986;	exon:54104074-54104208,exon:54108364-54108516,exon:54110440-54110535,exon:54111390-54111491	mon1_1,mon1_2,mon1_3,mon9_1,mon9_2,mon9_3	14,8,15,9,7,12	100,71,83,108,75,74	ZZZ3
novel_circ_0001816	NC_030810.1	54113445	54117089	-	3644	333	102180986;	exon:54113446-54113517,exon:54114229-54114344,exon:54114428-54114575	mon1_1,mon9_3	3,3	138,64	ZZZ3
novel_circ_0001817	NC_030810.1	54160569	54169096	-	8527	133	102180986;	intron:54168963-54169096	mon1_1	3	87	ZZZ3
novel_circ_0001818	NC_030810.1	54160584	54169096	-	8512	133	102180986;	exon:54168963-54169096	mon9_2	3	117	ZZZ3
novel_circ_0001820	NC_030810.1	54269123	54279121	-	9998	209	102180367;	exon:54269124-54269276,exon:54278248-54278305	mon1_1,mon1_2,mon1_3,mon9_3	3,3,6,4	113,55,90,84	USP33
novel_circ_0001821	NC_030810.1	54332268	54338261	+	5993	313	102190370;	exon:54332269-54332446,exon:54338125-54338261	mon9_1	2	92	MIGA1
novel_circ_0001822	NC_030810.1	54332268	54344165	+	11897	177	102190370;	exon:54332269-54332446	mon1_1,mon1_2,mon1_3,mon9_1,mon9_2,mon9_3	9,6,3,6,3,3	106,32,77,75,50,57	MIGA1
novel_circ_0001823	NC_030810.1	54425304	54427355	+	2051	226	102175641;	exon:54425305-54425383,exon:54427207-54427355	mon1_1,mon1_2,mon1_3,mon9_1,mon9_2,mon9_3	10,6,10,5,3,4	9.25755e+20	NEXN
novel_circ_0001824	NC_030810.1	5442696	5452004	-	9308	127	102174535;	exon:5451877-5452004	mon1_1,mon1_3,mon9_1	8,3,7	189186182	AGAP1
novel_circ_0001826	NC_030810.1	54462089	54477035	-	14946	305	102176843;	exon:54462090-54462235,exon:54476875-54477035	mon9_1	2	531	FUBP1
novel_circ_0001827	NC_030810.1	5501623	5511341	-	9718	134	102174535;	exon:5501624-5501758	mon1_1,mon1_3,mon9_2	3,2,2	169164117	AGAP1
novel_circ_0001830	NC_030810.1	55192129	55192632	+	503	341	102174179;	exon:55192130-55192325,exon:55192486-55192632	mon1_1,mon1_2,mon1_3,mon9_2,mon9_3	3,5,2,7,7	29,6,25,252,22	IFI44
novel_circ_0001831	NC_030810.1	55445559	55445976	-	417	311	102188730;	exon:55445560-55445651,exon:55445756-55445976	mon1_3,mon9_2	2,7	164139	ADGRL4
novel_circ_0001832	NC_030810.1	55445559	55450361	-	4802	239	102188730;	exon:55445560-55445626,exon:55450188-55450361	mon1_1,mon1_3,mon9_2,mon9_3	3,3,2,2	192,177,113,70	ADGRL4
novel_circ_0001833	NC_030810.1	55456862	55463861	-	6999	272	102188730;	exon:55456863-55457065,exon:55463791-55463861	mon9_1	3	89	ADGRL4
novel_circ_0001834	NC_030810.1	55462544	55463861	-	1317	70	102188730;	exon:55463791-55463861	mon1_1,mon1_3,mon9_2	2,5,3	182186156	ADGRL4
novel_circ_0001836	NC_030810.1	60973776	60986314	-	12538	166	102169242;	exon:60973777-60973857,exon:60986228-60986314	mon1_2,mon1_3,mon9_1,mon9_2	3,5,2,3	172,121,84,157	TTLL7
novel_circ_0001839	NC_030810.1	61021843	61039951	-	18108	363	102169242;	exon:61021844-61022008,exon:61039752-61039951	mon9_1	3	111	TTLL7
novel_circ_0001841	NC_030810.1	61039327	61039951	-	624	330	102169242;	exon:61039328-61039459,exon:61039752-61039951	mon9_1,mon9_3	2,3	100297	TTLL7
novel_circ_0001844	NC_030810.1	61294927	61299138	+	4211	343	102168790;	exon:61294928-61295054,exon:61295950-61296045,exon:61299016-61299138	mon1_2,mon1_3,mon9_2	3,3,2	92108154	PRKACB
novel_circ_0001846	NC_030810.1	62283556	62294562	-	11006	126	102186263;	exon:62294436-62294562	mon1_2,mon1_3,mon9_1,mon9_2,mon9_3	3,6,6,3,2	31,22,19,16,17	SYDE2
novel_circ_0001847	NC_030810.1	62283556	62305840	-	22284	231	102186263;	exon:62283557-62283788	mon1_1	3	33	SYDE2
novel_circ_0001848	NC_030810.1	63934133	63941485	+	7352	233	102185138;	exon:63934134-63934275,exon:63941393-63941485	mon1_1,mon1_2,mon1_3,mon9_1,mon9_2,mon9_3	5,4,7,2,2,2	5.29443e+17	SH3GLB1
novel_circ_0001850	NC_030810.1	66060635	66069890	+	9255	213	102183285;	exon:66069677-66069890	mon1_2,mon9_2	4,3	88,98	PKN2
novel_circ_0001852	NC_030810.1	66101150	66115600	+	14450	485	102183285;	exon:66101151-66101294,exon:66101618-66101693,exon:66105191-66105282,exon:66115424-66115600	mon9_3	2	98	PKN2
novel_circ_0001856	NC_030810.1	66341855	66342364	-	509	305	102181554;	exon:66341856-66342052,exon:66342255-66342364	mon1_1,mon1_2,mon9_2,mon9_3	5,2,2,3	16,18,588,62	LOC102181554
novel_circ_0001861	NC_030810.1	67159113	67164085	+	4972	463	102172858;	intron:67159114-67159207,intron:67160794-67160863,intron:67163336-67163484,intron:67163932-67164085	mon9_1,mon9_2	2,6	19,15	LRRC8D
novel_circ_0001862	NC_030810.1	67163335	67164085	+	750	301	102172858;	intron:67163336-67163484,intron:67163932-67164085	mon1_1,mon1_2,mon1_3,mon9_2,mon9_3	8,12,7,10,9	25,5,9,15,11	LRRC8D
novel_circ_0001869	NC_030810.1	68914550	68923392	-	8842	260	102169722;	exon:68914551-68914671,exon:68923252-68923392	mon1_1,mon1_2,mon1_3,mon9_2	4,4,4,6	400176348246	TGFBR3
novel_circ_0001870	NC_030810.1	68922926	68929162	-	6236	487	102169722;	exon:68922927-68923085,exon:68923252-68923392,exon:68928973-68929162	mon1_1,mon1_2,mon1_3	3,4,3	512210469	TGFBR3
novel_circ_0001871	NC_030810.1	69275323	69310685	+	35362	194	102168961;	exon:69275324-69275518	mon1_1,mon1_3,mon9_1,mon9_3	3,6,3,4	43,31,37,16	KIAA1107
novel_circ_0001873	NC_030810.1	69291738	69298384	+	6646	352	102168961;	exon:69291739-69291974,exon:69298267-69298384	mon1_1	2	37	KIAA1107
novel_circ_0001874	NC_030810.1	69298266	69310685	+	12419	206	102168961;	exon:69298267-69298384,exon:69310596-69310685	mon1_1	2	48	KIAA1107
novel_circ_0001876	NC_030810.1	69411051	69412477	-	1426	188	102168227;	exon:69411052-69411158,exon:69411265-69411347	mon9_2	2	36	GLMN
novel_circ_0001877	NC_030810.1	69484351	69487163	+	2812	35	102191389;	exon:69484352-69484387	mon1_1,mon1_2,mon1_3,mon9_1,mon9_2,mon9_3	12,7,6,8,12,11	81,60,85,76,60,76	RPAP2
novel_circ_0001880	NC_030810.1	69493049	69507321	+	14272	483	102191389;	exon:69493050-69493132,exon:69493687-69493794,exon:69495825-69495905,exon:69496510-69496575,exon:69498907-69498988,exon:69507253-69507321	mon1_1,mon1_2,mon1_3,mon9_1,mon9_2,mon9_3	19,65,31,44,74,47	70,63,75,59,62,77	RPAP2
novel_circ_0001885	NC_030810.1	69698995	69753555	-	54560	464	102191097;	exon:69698996-69699091,exon:69727910-69728005,exon:69749990-69750130,exon:69753421-69753555	mon1_1,mon1_2,mon1_3,mon9_1,mon9_2,mon9_3	4,9,8,8,6,7	117,43,63,76,48,39	EVI5
novel_circ_0001887	NC_030810.1	69727909	69737034	-	9125	241	102191097;	exon:69727910-69728005,exon:69736888-69737034	mon1_1,mon1_2,mon1_3,mon9_1,mon9_2	3,2,9,5,3	127,72,109,113,64	EVI5
novel_circ_0001889	NC_030810.1	69727909	69753555	-	25646	375	102191097;	exon:69727910-69728005,exon:69736888-69737034,exon:69753421-69753555	mon1_1,mon1_2,mon1_3,mon9_1,mon9_2,mon9_3	3,4,6,3,5,7	112,52,71,68,54,45	EVI5
novel_circ_0001890	NC_030810.1	69736887	69753555	-	16668	146	102191097;	exon:69736888-69737034	mon1_2,mon1_3	2,2	51109	EVI5
novel_circ_0001892	NC_030810.1	69747883	69753555	-	5672	292	102191097;	exon:69747884-69748042,exon:69753421-69753555	mon1_2,mon1_3,mon9_1,mon9_3	4,3,7,2	59,112,133,65	EVI5
novel_circ_0001893	NC_030810.1	69747883	69777574	-	29691	517	102191097;	exon:69747884-69748042,exon:69749990-69750130,exon:69753421-69753555,exon:69775641-69775673,exon:69777521-69777574	mon1_1,mon1_3,mon9_1,mon9_3	4,3,3,2	159,131,123,83	EVI5
novel_circ_0001894	NC_030810.1	69789394	69806631	-	17237	435	102191097;	exon:69789395-69789455,exon:69797509-69797606,exon:69797712-69797801,exon:69806442-69806631	mon1_1,mon1_2,mon1_3,mon9_1,mon9_3	5,3,6,2,4	115,52,102,85,81	EVI5
novel_circ_0001895	NC_030810.1	69797508	69800446	-	2938	365	102191097;	exon:69797509-69797606,exon:69798758-69798901,exon:69800321-69800446	mon1_1,mon1_2	2,3	116,57	EVI5
novel_circ_0001896	NC_030810.1	69797508	69806631	-	9123	286	102191097;	exon:69797509-69797606,exon:69806442-69806631	mon9_1	2	98	EVI5
novel_circ_0001899	NC_030810.1	70282797	70291374	+	8577	415	102189926;	exon:70282798-70282933,exon:70283437-70283611,exon:70291268-70291374	mon1_2,mon1_3,mon9_1,mon9_2	3,2,3,5	28,50,48,35	CCDC18
novel_circ_0001904	NC_030810.1	70291267	70293386	+	2119	287	102189926;	exon:70291268-70291374,exon:70292309-70292362,exon:70293258-70293386	mon1_2,mon9_1,mon9_2	9,2,6	25,37,44	CCDC18
novel_circ_0001905	NC_030810.1	70291267	70313083	+	21816	106	102189926;	exon:70291268-70291374	mon1_2	3	32	CCDC18
novel_circ_0001910	NC_030810.1	70329788	70331805	+	2017	351	102189926;	exon:70329789-70330009,exon:70331674-70331805	mon1_2	5	40	CCDC18
novel_circ_0001911	NC_030810.1	70337402	70340540	+	3138	327	102189926;	exon:70337403-70337537,exon:70337707-70337784,exon:70340424-70340540	mon1_3,mon9_1	4,2	42,28	CCDC18
novel_circ_0001912	NC_030810.1	70371549	70384426	+	12877	200	102189926;	exon:70371550-70371750	mon1_3	3	22	CCDC18
novel_circ_0001913	NC_030810.1	70383967	70384426	+	459	458	102189926;	exon:70383968-70384426	mon1_1,mon1_2,mon1_3,mon9_1,mon9_2,mon9_3	7,25,22,22,9,16	23,11,24,4,11,22	CCDC18
novel_circ_0001914	NC_030810.1	70383967	70387866	+	3899	54	102189926;	exon:70387812-70387866	mon1_3,mon9_3	2,5	19,13	CCDC18
novel_circ_0001917	NC_030810.1	70949295	70953778	-	4483	59	102186174;	exon:70953719-70953778	mon1_2	2	88	GCLM
novel_circ_0001918	NC_030810.1	71230702	71236759	-	6057	294	102185622;	exon:71230703-71230840,exon:71236602-71236759	mon1_1,mon1_3,mon9_1,mon9_3	2,2,4,4	446378296229	ARHGAP29
novel_circ_0001921	NC_030810.1	71250441	71256936	-	6495	168	102185622;	exon:71256412-71256484,exon:71256840-71256936	mon1_3,mon9_1,mon9_2,mon9_3	5,2,2,2	363292230214	ARHGAP29
novel_circ_0001922	NC_030810.1	71250441	71267205	-	16764	271	102185622;	exon:71250442-71250579,exon:71267071-71267205	mon1_3	4	362	ARHGAP29
novel_circ_0001923	NC_030810.1	71250441	71278439	-	27998	137	102185622;	exon:71250442-71250579	mon1_1	2	462	ARHGAP29
novel_circ_0001924	NC_030810.1	71250441	71278523	-	28082	373	102185622;	exon:71250442-71250579,exon:71278287-71278523	mon1_1,mon1_2,mon1_3,mon9_1,mon9_2,mon9_3	14,11,8,14,10,12	4.33107e+17	ARHGAP29
novel_circ_0001925	NC_030810.1	71267070	71278523	-	11453	370	102185622;	exon:71267071-71267205,exon:71278287-71278523	mon1_3,mon9_1,mon9_2,mon9_3	5,2,5,4	284259205204	ARHGAP29
novel_circ_0001927	NC_030810.1	72167774	72175826	+	8052	317	102182748;	exon:72167775-72167940,exon:72173762-72173820,exon:72175732-72175826	mon1_1,mon9_1,mon9_2	3,2,4	55,66,62	LOC102182748
novel_circ_0001928	NC_030810.1	72167774	72194318	+	26544	238	102182748;	exon:72167775-72167940,exon:72194245-72194318	mon1_1,mon1_2,mon1_3,mon9_1,mon9_2,mon9_3	4,6,6,10,5,7	67,55,26,70,78,59	LOC102182748
novel_circ_0001930	NC_030810.1	73782430	73798068	+	15638	477	102181827;	exon:73782431-73782603,exon:73789599-73789709,exon:73797873-73798068	mon1_2,mon1_3	2,3	125166	PTBP2
novel_circ_0001931	NC_030810.1	7553719	7560804	+	7085	128	102190013;	exon:7560676-7560804	mon1_1,mon1_3,mon9_2	4,3,4	64,45,31	USP40
novel_circ_0001932	NC_030810.1	7553719	7569050	+	15331	202	102190013;	exon:7567007-7567102,exon:7568943-7569050	mon1_1,mon1_3,mon9_1,mon9_2,mon9_3	6,4,2,3,2	48,41,31,26,38	USP40
novel_circ_0001933	NC_030810.1	7589020	7615636	+	26616	385	102190013;	exon:7589021-7589144,exon:7595709-7595762,exon:7614130-7614224,exon:7615521-7615636	mon1_2,mon1_3,mon9_1,mon9_2,mon9_3	3,4,4,3,3	39,59,48,28,38	USP40
novel_circ_0001937	NC_030810.1	7664156	7667509	-	3353	266	102171485;	exon:7664157-7664319,exon:7667405-7667509	mon9_2	2	65	DGKD
novel_circ_0001938	NC_030810.1	76941630	76947413	+	5783	80	102179339;	exon:76941631-76941711	mon1_3,mon9_2,mon9_3	5,10,2	450485351	PALMD
novel_circ_0001940	NC_030810.1	77125095	77145014	+	19919	175	102178874;	exon:77144839-77145014	mon9_1,mon9_2	2,2	10272127	AGL
novel_circ_0001941	NC_030810.1	77133552	77133878	+	326	112	102178874;	exon:77133766-77133878	mon1_2	2	2002	AGL
novel_circ_0001942	NC_030810.1	77133552	77134118	+	566	370	102178874;	exon:77133553-77133677,exon:77133766-77133878,exon:77133984-77134118	mon1_1,mon1_2,mon1_3,mon9_1,mon9_2,mon9_3	3,7,5,3,3,3	2.3382e+23	AGL
novel_circ_0001943	NC_030810.1	77133552	77145014	+	11462	299	102178874;	exon:77133553-77133677,exon:77144839-77145014	mon1_3	4	1865	AGL
novel_circ_0001946	NC_030810.1	77161111	77167636	+	6525	467	102178874;	exon:77161112-77161247,exon:77162497-77162609,exon:77167314-77167401,exon:77167503-77167636	mon1_1,mon1_2,mon1_3,mon9_1,mon9_2	20,9,22,8,8	2.34619e+19	AGL
novel_circ_0001948	NC_030810.1	77249245	77257152	+	7907	455	102178412;	exon:77249246-77249450,exon:77255228-77255346,exon:77257019-77257152	mon9_1	4	82	SLC35A3
novel_circ_0001949	NC_030810.1	77304982	77307869	+	2887	303	102178130;	exon:77304983-77305045,exon:77305768-77305895,exon:77307755-77307869	mon1_1,mon1_2,mon1_3,mon9_1,mon9_2,mon9_3	41,35,60,37,24,35	228,76,200,191,230,121	MFSD14A
novel_circ_0001955	NC_030810.1	77448085	77450649	-	2564	337	102176842;	exon:77448086-77448302,exon:77450528-77450649	mon1_1,mon1_2,mon1_3,mon9_1,mon9_2,mon9_3	5,6,5,8,4,4	63,33,48,66,44,51	DBT
novel_circ_0001956	NC_030810.1	77487578	77495010	+	7432	500	102176575;	exon:77487579-77487702,exon:77490681-77490739,exon:77493403-77493544,exon:77493906-77494026,exon:77494952-77495010	mon1_1,mon1_2,mon1_3,mon9_1,mon9_2,mon9_3	5,5,7,6,9,7	169,123,129,165,154,92	RTCA
novel_circ_0001957	NC_030810.1	77487600	77495010	+	7410	337	102176575;	exon:77487601-77487702,exon:77490681-77490739,exon:77493906-77494026,exon:77494952-77495010	mon1_1	4	178	RTCA
novel_circ_0001958	NC_030810.1	77493402	77495010	+	1608	327	102176575;	exon:77493403-77493548,exon:77493902-77494026,exon:77494952-77495010	mon1_1,mon1_2,mon1_3,mon9_1,mon9_2,mon9_3	21,17,9,21,15,13	1.6512e+17	RTCA
novel_circ_0001959	NC_030810.1	77504429	77510347	+	5918	300	102176575;	exon:77504430-77504524,exon:77506783-77506887,exon:77510245-77510347	mon1_1,mon1_2,mon1_3,mon9_1,mon9_2,mon9_3	30,31,28,18,32,27	1.69106e+17	RTCA
novel_circ_0001967	NC_030810.1	78109460	78130924	+	21464	335	102174352;	exon:78109461-78109574,exon:78113673-78113760,exon:78130789-78130924	mon1_1,mon1_2,mon1_3,mon9_2,mon9_3	8,3,6,2,3	70,17,54,46,32	SLC30A7
novel_circ_0001969	NC_030810.1	78123005	78130924	+	7919	453	102174352;	exon:78123006-78123149,exon:78127691-78127866,exon:78130789-78130924	mon1_1,mon1_2,mon1_3,mon9_1,mon9_2,mon9_3	2.28151e+17	89,30,40,46,65,33	SLC30A7
novel_circ_0001970	NC_030810.1	80746661	80757796	+	11135	386	102169641;	exon:80747209-80747355,exon:80756260-80756385,exon:80757681-80757796	mon1_2,mon9_1,mon9_2,mon9_3	7,3,4,5	161364304157	LOC102169641
novel_circ_0001971	NC_030810.1	80748417	80757796	+	9379	197	102169641;	exon:80748418-80748615	mon9_1	2	291	LOC102169641
novel_circ_0001972	NC_030810.1	8187167	8189150	+	1983	312	102170660;	exon:8187168-8187328,exon:8188998-8189150	mon1_1,mon1_2,mon9_3	3,3,2	7,1,4	NGEF
novel_circ_0001973	NC_030810.1	8253586	8257908	-	4322	519	102188464;	exon:8253587-8253745,exon:8255051-8255212,exon:8257063-8257163,exon:8257808-8257908	mon1_1,mon1_2,mon1_3,mon9_1,mon9_2,mon9_3	5,6,2,6,6,7	171,124,179,220,169,65	GIGYF2
novel_circ_0001974	NC_030810.1	8263725	8273256	-	9531	521	102188464;	exon:8263726-8263892,exon:8271952-8272111,exon:8273060-8273256	mon1_2	3	131	GIGYF2
novel_circ_0001975	NC_030810.1	8271951	8273256	-	1305	196	102188464;	exon:8273060-8273256	mon1_3	2	183	GIGYF2
novel_circ_0001976	NC_030810.1	8277467	8278204	-	737	217	102188464;	exon:8277987-8278204	mon9_1,mon9_3	4,3	232136	GIGYF2
novel_circ_0001977	NC_030810.1	8277467	8282229	-	4762	364	102188464;	exon:8277468-8277653,exon:8282050-8282229	mon1_1,mon9_2,mon9_3	3,4,5	188170118	GIGYF2
novel_circ_0001978	NC_030810.1	8303137	8308608	-	5471	262	102188464;	exon:8303138-8303178,exon:8304232-8304343,exon:8308497-8308608	mon9_2	3	165	GIGYF2
novel_circ_0001980	NC_030810.1	8353381	8354921	-	1540	65	102188464;	exon:8353382-8353447	mon1_3	2	177	GIGYF2
novel_circ_0001983	NC_030810.1	85141109	85149099	-	7990	116	102189645;	intron:85141110-85141226	mon1_2	4	5	VAV3
novel_circ_0001984	NC_030810.1	85483589	85499313	-	15724	278	102189365;	exon:85483590-85483757,exon:85499202-85499313	mon1_1,mon1_2,mon9_2	2,2,3	155,44,64	SLC25A24
novel_circ_0001985	NC_030810.1	85483589	85506826	-	23237	254	102189365;	exon:85483590-85483757,exon:85506739-85506826	mon1_1,mon1_3,mon9_1	4,2,4	161115112	SLC25A24
novel_circ_0001986	NC_030810.1	85499201	85511232	-	12031	324	102189365;	exon:85499202-85499313,exon:85506739-85506826,exon:85511106-85511232	mon1_2,mon1_3,mon9_1,mon9_3	5,4,2,4	37,171,142,66	SLC25A24
novel_circ_0001989	NC_030810.1	85674093	85709217	-	35124	267	102187823;	exon:85674094-85674235,exon:85709091-85709217	mon1_1,mon1_3,mon9_1	4,6,3	30,31,25	LOC102187823
novel_circ_0001990	NC_030810.1	85681726	85688568	-	6842	426	102187823;	exon:85681727-85681894,exon:85687490-85687597,exon:85688416-85688568	mon9_1	5	41	LOC102187823
novel_circ_0001991	NC_030810.1	85681726	85709217	-	27491	293	102187823;	exon:85681727-85681894,exon:85709091-85709217	mon1_1,mon1_2,mon1_3,mon9_1,mon9_2,mon9_3	14,3,4,5,2,7	25,12,31,16,10,17	LOC102187823
novel_circ_0001993	NC_030810.1	85687489	85709217	-	21728	233	102187823;	exon:85687490-85687597,exon:85709091-85709217	mon1_1,mon9_1,mon9_3	5,3,3	28,35,32	LOC102187823
novel_circ_0001994	NC_030810.1	85693063	85709217	-	16154	399	102187823;	intron:85693064-85693337,intron:85709091-85709217	mon1_2,mon1_3,mon9_1	3,5,6	14,13,17	LOC102187823
novel_circ_0001995	NC_030810.1	85793376	85803819	+	10443	265	102175350;	exon:85793377-85793497,exon:85799608-85799637,exon:85803703-85803819	mon1_1,mon1_2,mon1_3,mon9_1,mon9_2,mon9_3	3,7,3,2,9,8	112,26,99,87,57,55	FAM102B
novel_circ_0001996	NC_030810.1	85793376	85809852	+	16476	311	102175350;	exon:85793377-85793497,exon:85799608-85799637,exon:85803703-85803819,exon:85809806-85809852	mon1_1,mon1_2,mon1_3,mon9_1,mon9_2,mon9_3	8,20,6,8,7,18	107,22,94,76,55,64	FAM102B
novel_circ_0001999	NC_030810.1	85967470	85970206	+	2736	283	102174792;	exon:85967471-85967577,exon:85968130-85968222,exon:85970121-85970206	mon1_1,mon1_2,mon1_3,mon9_1,mon9_2,mon9_3	5,14,6,7,3,10	165,88,154,141,170,114	STXBP3
novel_circ_0002000	NC_030810.1	86087952	86090293	+	2341	364	102173521;	exon:86089224-86089332,exon:86089453-86089580,exon:86090164-86090293	mon1_3	3	54	GPSM2
novel_circ_0002001	NC_030810.1	86152587	86176887	-	24300	131	102172402;	exon:86152588-86152719	mon9_2	3	83	WDR47
novel_circ_0002003	NC_030810.1	86462631	86466519	-	3888	175	102170013;	exon:86462632-86462705,exon:86466417-86466519	mon1_1,mon9_3	3,5	224152	SORT1
novel_circ_0002005	NC_030810.1	86847783	86866616	+	18833	195	n/a	intergenic_region:86847784-86847884,intergenic_region:86848609-86848704	mon1_2	2	234	--
novel_circ_0002006	NC_030810.1	88305972	88312917	-	6945	350	102182557;	exon:88305973-88306112,exon:88308683-88308750,exon:88312773-88312917	mon1_1,mon1_2,mon1_3,mon9_1,mon9_3	2,5,4,5,4	115,64,120,99,61	DRAM2
novel_circ_0002007	NC_030810.1	88328260	88337484	+	9224	141	102182086;	exon:88337343-88337484	mon1_2,mon9_1	2,2	39126	CEPT1
novel_circ_0002008	NC_030810.1	88754817	88759277	+	4460	467	102178499;	exon:88754818-88754981,exon:88755334-88755459,exon:88759098-88759277	mon1_3	5	3390	ATP5F1
novel_circ_0002011	NC_030810.1	89856087	89861944	-	5857	353	102174452;	exon:89856088-89856190,exon:89860189-89860286,exon:89861790-89861944	mon1_1,mon9_3	5,4	156,91	ST7L
novel_circ_0002012	NC_030810.1	89856087	89876227	-	20140	289	102174452;	exon:89856088-89856190,exon:89857103-89857175,exon:89876112-89876227	mon1_1,mon1_2,mon1_3,mon9_1,mon9_2,mon9_3	9,4,12,9,7,6	130,69,109,94,99,96	ST7L
novel_circ_0002015	NC_030810.1	89859689	89870118	-	10429	443	102174452;	exon:89859690-89859804,exon:89860189-89860286,exon:89861790-89861944,exon:89870040-89870118	mon1_2	4	112	ST7L
novel_circ_0002017	NC_030810.1	89859689	89880385	-	20696	265	102174452;	exon:89859690-89859804,exon:89860189-89860286,exon:89880331-89880385	mon9_2	3	111	ST7L
novel_circ_0002018	NC_030810.1	89859689	89885344	-	25655	373	102174452;	exon:89859690-89859804,exon:89860189-89860286,exon:89885182-89885344	mon1_1,mon9_2,mon9_3	2,2,5	164,100,87	ST7L
novel_circ_0002019	NC_030810.1	89860188	89885344	-	25156	97	102174452;	exon:89860189-89860286	mon1_1,mon1_2,mon1_3,mon9_1,mon9_2,mon9_3	7,11,10,6,3,2	167,86,148,137,110,110	ST7L
novel_circ_0002022	NC_030810.1	90203160	90208825	-	5665	403	100861278;	exon:90203161-90203304,exon:90208565-90208825	mon9_3	2	248	SLC16A1
novel_circ_0002023	NC_030810.1	90374722	90376505	+	1783	317	102171831;	exon:90374723-90374788,exon:90376142-90376216,exon:90376327-90376505	mon1_3,mon9_1	3,5	79,60	LRIG2
novel_circ_0002026	NC_030810.1	90832579	90841009	+	8430	185	102181179;	exon:90840824-90841009	mon1_1,mon1_2	3,2	32,25	MAGI3
novel_circ_0002027	NC_030810.1	90875927	90878745	-	2818	412	102171207;	exon:90875928-90876060,exon:90876603-90876728,exon:90878590-90878745	mon9_3	2	6	PHTF1
novel_circ_0002028	NC_030810.1	90878589	90893764	-	15175	427	102171207;	exon:90878590-90878745,exon:90893492-90893764	mon1_3	4	13	PHTF1
novel_circ_0002029	NC_030810.1	90891600	90899614	-	8014	86	102171207;	exon:90891601-90891687	mon1_1,mon1_2,mon9_1,mon9_2,mon9_3	8,5,6,5,4	20,5,11,5,6	PHTF1
novel_circ_0002031	NC_030810.1	90903440	90906345	-	2905	156	102171207;	exon:90906189-90906345	mon9_3	2	6	PHTF1
novel_circ_0002032	NC_030810.1	90987553	90988392	-	839	279	102170929;	exon:90987554-90987696,exon:90988255-90988392	mon1_1,mon1_2,mon1_3,mon9_1,mon9_2,mon9_3	12,18,9,15,4,18	80,49,78,173,71,82	RSBN1
novel_circ_0002033	NC_030810.1	91153334	91163928	+	10594	123	102191388;	exon:91163805-91163928	mon1_1,mon1_2,mon1_3,mon9_1	3,3,8,8	188122181186	HIPK1
novel_circ_0002034	NC_030810.1	91707545	91708523	-	978	250	102180642;	exon:91707546-91707678,exon:91708405-91708523	mon1_1,mon1_2	2,5	68,50	TRIM33
novel_circ_0002035	NC_030810.1	91889951	91893956	-	4005	170	102189263;	exon:91889952-91890122	mon1_2	2	7	DENND2C
novel_circ_0002036	NC_030810.1	91947833	91949525	-	1692	126	102188819;	exon:91949399-91949525	mon1_2	2	5857	AMPD1
novel_circ_0002037	NC_030810.1	91951392	91962873	-	11481	343	102188819;	exon:91951393-91951556,exon:91962693-91962873	mon1_3,mon9_2	2,3	33044133	AMPD1
novel_circ_0002038	NC_030810.1	91960759	91962873	-	2114	345	102188819;	exon:91960760-91960925,exon:91962693-91962873	mon1_1,mon1_2,mon1_3,mon9_2,mon9_3	2,15,7,23,13	1.89467e+19	AMPD1
novel_circ_0002039	NC_030810.1	92182896	92197340	+	14444	303	102186261;	exon:92182897-92183014,exon:92190419-92190481,exon:92197042-92197104,exon:92197278-92197340	mon9_2	5	3	SYCP1
novel_circ_0002041	NC_030810.1	93782056	93789695	-	7639	39	102182464;	exon:93782057-93782096	mon1_1,mon1_2,mon1_3,mon9_3	4,6,3,4	108,30,105,51	CD58
novel_circ_0002042	NC_030810.1	93782056	93800875	-	18819	150	102182464;	exon:93782057-93782096,exon:93787247-93787287,exon:93789624-93789695	mon9_3	4	62	CD58
novel_circ_0002043	NC_030810.1	94741426	94741682	+	256	255	102178963;	exon:94741427-94741682	mon1_1,mon1_2,mon1_3,mon9_1,mon9_2,mon9_3	7,5,7,6,2,2	160,67,116,178,131,104	MAN1A2
novel_circ_0002044	NC_030810.1	94741426	94755003	+	13577	351	102178963;	exon:94741427-94741682,exon:94754907-94755003	mon9_2	3	114	MAN1A2
novel_circ_0002047	NC_030810.1	94793655	94806169	+	12514	310	102178963;	exon:94793656-94793750,exon:94801032-94801155,exon:94806076-94806169	mon1_3	3	98	MAN1A2
novel_circ_0002051	NC_030810.1	96463959	96482413	-	18454	283	102175915;	exon:96463960-96464078,exon:96478798-96478883,exon:96482333-96482413	mon1_3	3	46	WARS2
novel_circ_0002052	NC_030810.1	97182107	97201940	-	19833	481	102177020;	exon:97182108-97182318,exon:97201249-97201401,exon:97201821-97201940	mon1_1,mon1_2,mon1_3,mon9_1,mon9_2	5,16,3,3,8	161,49,100,106,61	NOTCH2
novel_circ_0002053	NC_030810.1	97231532	97233951	-	2419	421	102177020;	exon:97231533-97231721,exon:97233718-97233951	mon1_1	2	228	NOTCH2
novel_circ_0002054	NC_030810.1	97608667	97615880	+	7213	193	102171475;	exon:97608668-97608744,exon:97615763-97615880	mon1_1,mon1_2,mon9_2	2,4,7	223433712225	PDE4DIP
novel_circ_0002055	NC_030810.1	97611291	97615880	+	4589	240	102171475;	exon:97611292-97611415,exon:97615763-97615880	mon1_2	2	3274	PDE4DIP
novel_circ_0002056	NC_030810.1	97667777	97678496	+	10719	215	102171475;	exon:97667778-97667905,exon:97678408-97678496	mon1_3	2	1812	PDE4DIP
novel_circ_0002057	NC_030810.1	97667777	97684041	+	16264	447	102171475;	exon:97667778-97667905,exon:97678408-97678496,exon:97683809-97684041	mon9_1,mon9_2	3,2	21031998	PDE4DIP
novel_circ_0002058	NC_030810.1	97696474	97698778	+	2304	337	102171475;	exon:97696475-97696627,exon:97698593-97698778	mon1_2,mon1_3,mon9_2,mon9_3	11,5,3,3	12171118965796	PDE4DIP
novel_circ_0002059	NC_030810.1	97985501	97986927	-	1426	213	102169928;	exon:97985502-97985622,exon:97985840-97985933	mon1_2,mon9_2	2,2	292389	PRKAB2
novel_circ_0002060	NC_030810.1	98121095	98132382	+	11287	334	102190836;	exon:98121096-98121192,exon:98123073-98123146,exon:98132217-98132382	mon1_2,mon1_3,mon9_2,mon9_3	2,3,2,3	14,34,21,37	CHD1L
novel_circ_0002061	NC_030810.1	98551174	98552145	-	971	156	102190007;	exon:98551175-98551331	mon1_1	3	15	ACP6
novel_circ_0002062	NC_030810.1	98556357	98558959	-	2602	100	102190007;	exon:98556358-98556458	mon1_1	3	12	ACP6
novel_circ_0002065	NC_030810.1	98837790	98850090	+	12300	576	102188370;	exon:98837791-98837883,exon:98843285-98843389,exon:98845611-98845706,exon:98847244-98847333,exon:98849761-98849826,exon:98849959-98850090	mon1_1,mon1_2,mon1_3,mon9_1,mon9_2,mon9_3	11,8,17,12,11,20	41,18,35,55,41,33	LOC102188370
novel_circ_0002068	NC_030810.1	98962859	98979693	-	16834	253	102168788;	exon:98962860-98963071,exon:98979651-98979693	mon1_1,mon1_2,mon1_3,mon9_1,mon9_2	3,4,6,3,6	2701273531266400	RNF115
novel_circ_0002069	NC_030810.1	98962859	98984516	-	21657	362	102168788;	exon:98962860-98963071,exon:98979651-98979693,exon:98983392-98983443,exon:98984458-98984516	mon1_1,mon1_2,mon1_3,mon9_1,mon9_2,mon9_3	6,3,7,4,6,2	2.9814e+18	RNF115
novel_circ_0002070	NC_030810.1	99028033	99029540	-	1507	239	102185884;	exon:99029097-99029202,exon:99029406-99029540	mon1_1,mon1_3	2,2	37,20	PIAS3
novel_circ_0002071	NC_030810.1	99096095	99104557	-	8462	235	106501930;	exon:99096096-99096191,exon:99101344-99101484	mon1_3	2	89	LIX1L
novel_circ_0002073	NC_030810.1	99633217	99635008	+	1791	386	102169441;	exon:99633218-99633376,exon:99633758-99633865,exon:99634887-99635008	mon9_3	2	54	VPS45
novel_circ_0002074	NC_030810.1	99633217	99650122	+	16905	396	102169441;	exon:99633218-99633376,exon:99633758-99633865,exon:99649991-99650122	mon9_3	2	47	VPS45
novel_circ_0002075	NC_030810.1	99633757	99641677	+	7920	228	102169441;	exon:99633758-99633865,exon:99634887-99635008	mon1_1,mon1_2,mon9_1	4,4,4	32,30,36	VPS45
novel_circ_0002077	NC_030810.1	99753450	99756315	-	2865	149	102191664;	exon:99756166-99756315	mon1_2,mon9_3	2,3	119130	ANP32E
novel_circ_0002078	NC_030810.1	99908368	99931981	+	23613	175	102180003;	exon:99931806-99931981	mon1_3,mon9_2,mon9_3	8,3,2	100,90,118	RPRD2
novel_circ_0002079	NC_030810.1	99927298	99931981	+	4683	404	102180003;	exon:99927299-99927399,exon:99928248-99928325,exon:99929595-99929647,exon:99931806-99931981	mon1_1,mon1_2,mon1_3,mon9_1,mon9_2,mon9_3	6,13,13,9,13,7	82,83,110,82,80,117	RPRD2
novel_circ_0006894	NC_030822.1	16704592	16704832	-	240	239	102182988;	exon:16704593-16704832	mon1_2	3	17	TRIM44
novel_circ_0006897	NC_030822.1	17457853	17469577	-	11724	397	102171631;	exon:17457854-17457952,exon:17459497-17459696,exon:17469477-17469577	mon1_1,mon1_2,mon1_3,mon9_1,mon9_2,mon9_3	4,3,6,2,12,5	5.78305e+17	PDHX
novel_circ_0006899	NC_030822.1	17927791	17930626	-	2835	268	100860855;	exon:17927792-17927922,exon:17930488-17930626	mon1_1,mon1_2,mon1_3,mon9_1,mon9_3	4,5,4,4,3	729675581803664	CAT
novel_circ_0006900	NC_030822.1	17927791	17940013	-	12222	372	100860855;	exon:17927792-17927922,exon:17930488-17930626,exon:17939909-17940013	mon1_1,mon1_2,mon9_2	2,5,8	772627905	CAT
novel_circ_0006901	NC_030822.1	17934271	17940013	-	5742	381	100860855;	exon:17934272-17934424,exon:17939193-17939318,exon:17939909-17940013	mon1_2,mon9_1	4,5	641785	CAT
novel_circ_0006903	NC_030822.1	18222271	18222826	-	555	213	102168926;	exon:18222272-18222363,exon:18222704-18222826	mon1_1,mon1_3	2,2	28,48	NAT10
novel_circ_0006905	NC_030822.1	18965697	18968624	-	2927	123	102190054;	exon:18965698-18965821	mon1_2	2	790	HIPK3
novel_circ_0006907	NC_030822.1	19007780	19023666	-	15886	56	102190054;	intron:19023610-19023666	mon1_3	3	305	HIPK3
novel_circ_0006908	NC_030822.1	19190145	19191556	+	1411	323	102189606;	exon:19190146-19190243,exon:19191164-19191230,exon:19191312-19191346,exon:19191430-19191556	mon1_1,mon9_3	4,4	60,48	CSTF3
novel_circ_0006909	NC_030822.1	19332254	19339523	-	7269	273	102187970;	exon:19338849-19339010,exon:19339411-19339523	mon1_2,mon1_3,mon9_2	2,6,3	31,48,31	QSER1
novel_circ_0006911	NC_030822.1	19617277	19618885	-	1608	226	102180518;	exon:19617278-19617372,exon:19618753-19618885	mon1_1,mon9_3	5,2	465367	EIF3M
novel_circ_0006913	NC_030822.1	21837864	21839727	-	1863	614	102182520;	exon:21837865-21837992,exon:21839240-21839727	mon1_1,mon1_2,mon1_3,mon9_1,mon9_2,mon9_3	14,11,17,7,9,9	131,69,159,177,165,61	ARL14EP
novel_circ_0006914	NC_030822.1	2284976	2285678	-	702	270	102183255;	exon:2284977-2285130,exon:2285561-2285678	mon1_1,mon1_2,mon1_3,mon9_1,mon9_2,mon9_3	5,4,7,15,9,6	347,95,233,189,145,184	CTNND1
novel_circ_0006915	NC_030822.1	23955171	23962249	-	7078	369	102181700;	exon:23955172-23955350,exon:23962058-23962249	mon1_3	2	38	METTL15
novel_circ_0006917	NC_030822.1	27015472	27020623	-	5151	136	102175878;	exon:27020487-27020623	mon9_3	3	47	EMSY
novel_circ_0006918	NC_030822.1	27150440	27154323	+	3883	107	102175143;	exon:27154216-27154323	mon1_2,mon1_3,mon9_3	3,3,4	2,9,6	THAP12
novel_circ_0006925	NC_030822.1	29111703	29127195	-	15492	328	102186980;	exon:29111704-29111836,exon:29113021-29113060,exon:29117034-29117136,exon:29127140-29127195	mon1_1,mon1_2,mon9_1	2,2,8	32,18,21	POLD3
novel_circ_0006926	NC_030822.1	29367915	29391676	+	23761	223	102185942;	exon:29367916-29368139	mon1_1,mon9_2	2,2	83,26	P4HA3
novel_circ_0006927	NC_030822.1	29390495	29391676	+	1181	253	102185942;	intron:29390496-29390590,intron:29391517-29391676	mon9_1	4	35	P4HA3
novel_circ_0006928	NC_030822.1	29462654	29465218	+	2564	269	102185017;	exon:29462655-29462924	mon9_2	2	34	C2CD3
novel_circ_0006929	NC_030822.1	29516854	29521421	+	4567	303	102185017;	exon:29516855-29517035,exon:29521298-29521421	mon1_3	5	19	C2CD3
novel_circ_0006930	NC_030822.1	29518527	29521421	+	2894	478	102185017;	exon:29518528-29518711,exon:29519486-29519658,exon:29521298-29521421	mon1_2	3	9	C2CD3
novel_circ_0006934	NC_030822.1	30513610	30518608	+	4998	315	102180332;	exon:30513611-30513744,exon:30517487-30517541,exon:30518480-30518608	mon1_1,mon1_2,mon1_3,mon9_1,mon9_2,mon9_3	20,6,8,7,13,12	102,63,68,54,38,92	FCHSD2
novel_circ_0006935	NC_030822.1	30600066	30617557	+	17491	277	102180332;	exon:30600067-30600183,exon:30617396-30617557	mon1_1,mon1_3,mon9_1	2,6,3	64,51,48	FCHSD2
novel_circ_0006936	NC_030822.1	31809908	31816565	-	6657	228	102170995;	exon:31809909-31810029,exon:31816457-31816565	mon1_1,mon1_2,mon1_3,mon9_1,mon9_2,mon9_3	3,2,4,7,4,3	125,55,77,130,117,125	RNF121
novel_circ_0006937	NC_030822.1	31809908	31816611	-	6703	381	102170995;	exon:31809909-31810029,exon:31812873-31812980,exon:31816457-31816611	mon1_1,mon1_2,mon1_3,mon9_1,mon9_2,mon9_3	14,9,6,13,10,12	136,70,87,131,114,128	RNF121
novel_circ_0006938	NC_030822.1	32018460	32044715	-	26255	230	102191442;	exon:32018461-32018599,exon:32044623-32044715	mon1_1,mon1_3,mon9_1	3,2,5	223208431	NUP98
novel_circ_0006941	NC_030822.1	32031624	32038421	-	6797	187	102191442;	exon:32031625-32031812	mon1_2,mon1_3,mon9_2,mon9_3	5,3,2,2	169173211171	NUP98
novel_circ_0006946	NC_030822.1	36663075	36664691	+	1616	220	102188878;	exon:36663076-36663164,exon:36664559-36664691	mon1_1,mon1_2,mon9_3	7,5,4	71,47,49	ZNF215
novel_circ_0006948	NC_030822.1	37018794	37019341	+	547	546	102171629;	exon:37018795-37019341	mon1_2,mon1_3,mon9_1	10,10,10	5,13,12	SYT9
novel_circ_0006949	NC_030822.1	37095388	37099489	+	4101	244	102171629;	exon:37095389-37095509,exon:37099365-37099489	mon9_1	3	11	SYT9
novel_circ_0006950	NC_030822.1	37298395	37314212	+	15817	131	102187066;	exon:37314081-37314212	mon1_1,mon1_2,mon1_3,mon9_1,mon9_3	2,7,3,4,5	190,123,143,124,93	PPFIBP2
novel_circ_0006951	NC_030822.1	37314080	37331660	+	17580	242	102187066;	exon:37314081-37314212,exon:37331549-37331660	mon1_3	3	144	PPFIBP2
novel_circ_0006953	NC_030822.1	37975440	37986974	-	11534	481	102184169;	exon:37975441-37975586,exon:37978622-37978732,exon:37986748-37986974	mon1_1,mon1_2,mon1_3,mon9_1,mon9_2,mon9_3	20,19,13,23,26,11	20,12,17,28,11,21	RIC3
novel_circ_0006954	NC_030822.1	37983189	37986974	-	3785	394	102184169;	exon:37983190-37983283,exon:37985495-37985570,exon:37986748-37986974	mon1_1,mon1_2,mon1_3,mon9_1,mon9_2,mon9_3	4,3,8,6,3,8	26,34,34,40,27,25	RIC3
novel_circ_0006955	NC_030822.1	38827946	38829008	-	1062	328	102169685;	exon:38827947-38828108,exon:38828841-38829008	mon1_1,mon9_3	3,3	30,48	SCUBE2
novel_circ_0006956	NC_030822.1	38922155	38925586	-	3431	263	102169398;	exon:38924766-38924884,exon:38925441-38925586	mon1_1,mon1_2,mon1_3,mon9_1,mon9_2,mon9_3	6,3,5,5,4,5	249,99,254,304,230,129	DENND5A
novel_circ_0006957	NC_030822.1	38940715	38942857	-	2142	283	102169398;	exon:38940716-38940868,exon:38942726-38942857	mon1_3	3	287	DENND5A
novel_circ_0006958	NC_030822.1	38940715	38946825	-	6110	433	102169398;	exon:38940716-38940868,exon:38942726-38942857,exon:38946675-38946825	mon1_1	2	285	DENND5A
novel_circ_0006960	NC_030822.1	39287742	39288635	+	893	293	102179791;	exon:39287743-39287915,exon:39288514-39288635	mon1_2	3	31	WEE1
novel_circ_0006962	NC_030822.1	39438569	39442669	+	4100	435	102179028;	exon:39438570-39438716,exon:39439828-39439936,exon:39442488-39442669	mon9_2,mon9_3	2,2	271138	SWAP70
novel_circ_0006963	NC_030822.1	39450447	39452283	+	1836	273	102179028;	exon:39450448-39450555,exon:39452117-39452283	mon1_2,mon9_2	3,2	75253	SWAP70
novel_circ_0006964	NC_030822.1	39529242	39539708	-	10466	196	102178749;	exon:39539512-39539708	mon1_3	2	73	SBF2
novel_circ_0006965	NC_030822.1	39681315	39686225	-	4910	462	102178749;	exon:39681316-39681465,exon:39683498-39683607,exon:39686021-39686225	mon1_3	4	120	SBF2
novel_circ_0006966	NC_030822.1	39681315	39706367	-	25052	339	102178749;	exon:39681316-39681465,exon:39705023-39705136,exon:39706290-39706367	mon1_2,mon9_1,mon9_3	2,4,2	58,123,84	SBF2
novel_circ_0006967	NC_030822.1	39681315	39713029	-	31714	281	102178749;	exon:39681316-39681465,exon:39712897-39713029	mon1_3,mon9_3	4,2	101,70	SBF2
novel_circ_0006968	NC_030822.1	39700320	39713029	-	12709	358	102178749;	exon:39700321-39700419,exon:39704355-39704483,exon:39712897-39713029	mon1_1,mon1_2,mon1_3,mon9_1,mon9_2,mon9_3	9,9,11,3,8,3	117,62,106,119,76,82	SBF2
novel_circ_0006970	NC_030822.1	39709226	39713029	-	3803	322	102178749;	exon:39709227-39709340,exon:39711551-39711628,exon:39712897-39713029	mon1_2,mon1_3,mon9_2,mon9_3	2,2,4,2	52,121,81,71	SBF2
novel_circ_0006971	NC_030822.1	39737728	39741214	-	3486	227	102178749;	exon:39737729-39737834,exon:39741092-39741214	mon1_2,mon9_2,mon9_3	4,2,4	46,85,62	SBF2
novel_circ_0006974	NC_030822.1	40453480	40454754	+	1274	290	102174228;	exon:40453481-40453588,exon:40454571-40454754	mon9_1	4	100	CTR9
novel_circ_0006977	NC_030822.1	41532714	41554984	+	22270	306	102172827;	exon:41532715-41532854,exon:41554817-41554984	mon1_3	3	517	USP47
novel_circ_0006978	NC_030822.1	41561704	41570272	+	8568	426	102172827;	exon:41561705-41561809,exon:41568473-41568680,exon:41570157-41570272	mon1_1,mon9_2	2,2	556623	USP47
novel_circ_0006979	NC_030822.1	41568472	41570272	+	1800	207	102172827;	exon:41568473-41568680	mon1_2	2	439	USP47
novel_circ_0006980	NC_030822.1	41579818	41580422	+	604	255	102172827;	exon:41579819-41579994,exon:41580342-41580422	mon1_1,mon1_3,mon9_2	3,4,4	460466588	USP47
novel_circ_0006981	NC_030822.1	41634768	41637764	-	2996	349	102191633;	exon:41634769-41634852,exon:41636768-41636897,exon:41637627-41637764	mon1_1	3	210	DKK3
novel_circ_0006982	NC_030822.1	41777182	41777523	+	341	340	102172084;	exon:41777183-41777523	mon1_3	2	45	LOC102172084
novel_circ_0006984	NC_030822.1	42080260	42096806	+	16546	242	102171628;	exon:42083401-42083503,exon:42096666-42096806	mon1_1,mon9_1	2,4	265185	PARVA
novel_circ_0006985	NC_030822.1	42389204	42389460	+	256	255	102170445;	exon:42389205-42389460	mon1_2,mon1_3,mon9_2,mon9_3	2,4,4,2	584378375442	TEAD1
novel_circ_0006986	NC_030822.1	43061948	43068498	-	6550	418	102168652;	exon:43061949-43062069,exon:43063525-43063627,exon:43068302-43068498	mon1_2	3	85	BTBD10
novel_circ_0006987	NC_030822.1	43785	44599	+	814	191	102178558;	exon:43786-43977	mon1_1,mon1_3,mon9_1,mon9_2	3,8,2,3	20,33,21,7	NCAPD3
novel_circ_0006989	NC_030822.1	43899280	43911513	-	12233	367	102190712;	exon:43899281-43899443,exon:43901525-43901643,exon:43911426-43911513	mon1_1,mon1_2,mon1_3,mon9_1,mon9_2,mon9_3	6,11,7,3,3,7	124,63,146,295,144,68	RRAS2
novel_circ_0006991	NC_030822.1	43901524	43911513	-	9989	415	102190712;	exon:43901525-43901643,exon:43910131-43910239,exon:43910411-43910513,exon:43911426-43911513	mon1_2,mon1_3,mon9_1,mon9_2	9,4,5,4	92184326174	RRAS2
novel_circ_0006992	NC_030822.1	43910130	43911513	-	1383	297	102190712;	exon:43910131-43910239,exon:43910411-43910513,exon:43911426-43911513	mon1_1,mon1_2,mon1_3,mon9_1,mon9_2,mon9_3	23,34,29,39,43,29	153,86,167,292,154,90	RRAS2
novel_circ_0006993	NC_030822.1	44093840	44103215	-	9375	494	102190437;	exon:44093841-44093987,exon:44095541-44095660,exon:44102986-44103215	mon1_1,mon1_2,mon1_3,mon9_1	3,4,7,4	415185302319	COPB1
novel_circ_0006994	NC_030822.1	44392365	44393218	+	853	277	102190893;	exon:44392366-44392567,exon:44393142-44393218	mon1_1,mon1_3,mon9_1,mon9_3	9,2,5,11	27,12,49,24	PDE3B
novel_circ_0006995	NC_030822.1	44392365	44403408	+	11043	113	102190893;	exon:44403295-44403408	mon1_2,mon1_3	2,4	23,27	PDE3B
novel_circ_0006996	NC_030822.1	44399557	44411797	+	12240	270	102190893;	exon:44399558-44399695,exon:44411664-44411797	mon9_1	3	40	PDE3B
novel_circ_0006997	NC_030822.1	45894559	45904337	-	9778	336	102187967;	exon:45894560-45894747,exon:45904188-45904337	mon1_1,mon1_2,mon1_3,mon9_1,mon9_2,mon9_3	3,7,6,5,3,4	1.15196e+17	SOX6
novel_circ_0006998	NC_030822.1	45939009	45954980	-	15971	321	102187967;	exon:45939010-45939132,exon:45940964-45941043,exon:45954860-45954980	mon1_1,mon1_2,mon1_3	2,4,5	103,168,87	SOX6
novel_circ_0006999	NC_030822.1	45939009	45954983	-	15974	202	102187967;	exon:45940964-45941043,exon:45954860-45954983	mon1_2,mon9_1,mon9_2,mon9_3	2,3,4,2	163,93,93,98	SOX6
novel_circ_0007000	NC_030822.1	46031032	46034060	-	3028	310	102187967;	exon:46031033-46031101,exon:46031952-46032022,exon:46033888-46034060	mon1_1,mon1_2,mon1_3,mon9_1,mon9_2,mon9_3	9,10,5,6,12,8	1.70232e+17	SOX6
novel_circ_0007006	NC_030822.1	46356817	46378361	-	21544	298	102187967;	intron:46356818-46356963,intron:46357987-46358068,intron:46378289-46378361	mon1_2,mon9_2,mon9_3	5,3,5	195130229	SOX6
novel_circ_0007007	NC_030822.1	46951880	46956496	-	4616	256	102186784;	exon:46955867-46956012,exon:46956385-46956496	mon9_3	2	57	PIK3C2A
novel_circ_0007008	NC_030822.1	46965837	46985557	-	19720	120	102186784;	exon:46983835-46983955	mon9_1	2	163	PIK3C2A
novel_circ_0007009	NC_030822.1	46981674	46985557	-	3883	299	102186784;	exon:46981675-46981738,exon:46981871-46981950,exon:46985400-46985557	mon1_2,mon1_3,mon9_1,mon9_3	2,4,7,4	42,108,199,60	PIK3C2A
novel_circ_0007010	NC_030822.1	48908146	48912098	-	3952	340	102187611;	exon:48908147-48908279,exon:48911890-48912098	mon1_1	3	13	UBASH3B
novel_circ_0007013	NC_030822.1	50440233	50445905	-	5672	217	102180515;	exon:50445688-50445905	mon9_1,mon9_3	3,7	37,46	SC5D
novel_circ_0007014	NC_030822.1	50675906	50689949	-	14043	530	102179790;	exon:50675907-50676023,exon:50677469-50677595,exon:50687611-50687750,exon:50689800-50689949	mon1_1,mon1_2,mon1_3,mon9_1,mon9_2,mon9_3	11,6,9,7,4,11	30,11,45,10,19,29	TBCEL
novel_circ_0007015	NC_030822.1	50687610	50689949	-	2339	139	102179790;	exon:50687611-50687750	mon1_1	2	35	TBCEL
novel_circ_0007017	NC_030822.1	51332512	51342726	-	10214	189	102179302;	exon:51332513-51332653,exon:51341884-51341933	mon9_3	4	191	ARHGEF12
novel_circ_0007019	NC_030822.1	51366119	51401077	-	34958	312	102179302;	intron:51366120-51366176,intron:51367766-51367851,intron:51369479-51369502,intron:51400929-51401077	mon1_2,mon1_3,mon9_1,mon9_2,mon9_3	7,5,5,9,8	80,88,110,60,76	ARHGEF12
novel_circ_0007021	NC_030822.1	52507109	52513829	-	6720	146	102185385;	exon:52513683-52513829	mon9_3	3	49	CBL
novel_circ_0007022	NC_030822.1	53089915	53104476	-	14561	204	102183162;	intron:53089916-53090120	mon1_1,mon9_1	2,3	226204	ARCN1
novel_circ_0007024	NC_030822.1	53269283	53276044	-	6761	174	102191718;	exon:53269284-53269458	mon1_3	2	99	UBE4A
novel_circ_0007025	NC_030822.1	54428528	54429828	+	1300	299	102180688;	exon:54428529-54428663,exon:54429663-54429828	mon1_1,mon9_3	5,4	61,31	PCSK7
novel_circ_0007026	NC_030822.1	54712445	54716212	+	3767	236	102184542;	exon:54712446-54712562,exon:54714229-54714286,exon:54716149-54716212	mon1_1,mon1_2,mon1_3,mon9_1,mon9_3	6,3,2,3,4	91,125,111,148,76	SIK3
novel_circ_0007027	NC_030822.1	54712445	54750269	+	37824	340	102184542;	exon:54712446-54712562,exon:54716149-54716212,exon:54750108-54750269	mon1_1,mon1_2,mon1_3,mon9_1,mon9_2	8,13,4,9,5	114131138161158	SIK3
novel_circ_0007028	NC_030822.1	54780573	54781454	+	881	247	102184542;	exon:54780574-54780698,exon:54781331-54781454	mon1_1,mon1_2,mon9_1,mon9_2	5,4,4,2	126142162140	SIK3
novel_circ_0007034	NC_030822.1	57649489	57661395	-	11906	97	102178465;	intron:57661298-57661395	mon1_1	2	171	--
novel_circ_0007036	NC_030822.1	58064804	58067793	+	2989	309	102178922;	exon:58064805-58065043,exon:58067722-58067793	mon9_2	2	98	ZW10
novel_circ_0007038	NC_030822.1	59891026	59897852	-	6826	174	100861190;	intron:59891027-59891112,intron:59897763-59897852	mon1_2,mon9_2,mon9_3	3,3,3	5,6,4	--
novel_circ_0007039	NC_030822.1	60516818	60517116	-	298	297	102175422;	exon:60516819-60517116	mon9_1,mon9_3	2,4	54,55	LAYN
novel_circ_0007040	NC_030822.1	6166133	6176090	+	9957	326	102185291;	exon:6166134-6166259,exon:6175889-6176090	mon1_1	2	76	LRP4
novel_circ_0007041	NC_030822.1	6170867	6176090	+	5223	201	102185291;	exon:6175889-6176090	mon1_1,mon9_1	2,5	74,82	LRP4
novel_circ_0007042	NC_030822.1	6170867	6179705	+	8838	171	102185291;	exon:6179534-6179705	mon9_1	2	84	LRP4
novel_circ_0007043	NC_030822.1	6183463	6183961	+	498	352	102185291;	exon:6183464-6183682,exon:6183827-6183961	mon1_3	3	64	LRP4
novel_circ_0007044	NC_030822.1	6183463	6185088	+	1625	326	102185291;	exon:6183464-6183682,exon:6184980-6185088	mon1_1,mon9_2	2,4	87,34	LRP4
novel_circ_0007049	NC_030822.1	62155679	62166180	-	10501	174	102174049;	intron:62161665-62161741,intron:62163267-62163365	mon1_1,mon1_2,mon1_3,mon9_3	5,3,4,4	82,91,127,119	ZC3H12C
novel_circ_0007050	NC_030822.1	62155679	62180890	-	25211	72	102174049;	intron:62166108-62166180	mon1_2,mon1_3	3,5	99111	ZC3H12C
novel_circ_0007051	NC_030822.1	6287606	6289103	+	1497	345	102170342;	exon:6287607-6287779,exon:6288930-6289103	mon1_3,mon9_2,mon9_3	2,3,3	89,79,84	CKAP5
novel_circ_0007052	NC_030822.1	63942835	63943316	-	481	480	102173212;	exon:63942836-63943316	mon1_1,mon1_3,mon9_1,mon9_2	3,2,7,10	55,56,133,70	DDX10
novel_circ_0007053	NC_030822.1	63942835	63950753	-	7918	276	102173212;	exon:63945841-63945929,exon:63948845-63948932,exon:63950652-63950753	mon1_2,mon1_3,mon9_1,mon9_2,mon9_3	2,7,7,4,5	32,50,103,65,32	DDX10
novel_circ_0007055	NC_030822.1	64187878	64203045	+	15167	197	102191064;	exon:64187879-64188076	mon9_1	2	94	KDELC2
novel_circ_0007056	NC_030822.1	64426784	64428844	-	2060	241	102190803;	exon:64427537-64427663,exon:64428729-64428844	mon1_3,mon9_1	3,2	38,35	ATM
novel_circ_0007057	NC_030822.1	64521001	64525044	+	4043	390	102190533;	exon:64521002-64521062,exon:64522663-64522735,exon:64524280-64524320,exon:64524826-64525044	mon1_1,mon1_2,mon1_3,mon9_1,mon9_2,mon9_3	19,24,25,4,10,19	60,30,49,59,38,46	LOC102190533
novel_circ_0007058	NC_030822.1	64572793	64579468	-	6675	157	102172372;	exon:64572794-64572951	mon1_2,mon9_3	2,3	21911275	ACAT1
novel_circ_0007059	NC_030822.1	64577684	64579468	-	1784	245	102172372;	exon:64577685-64577780,exon:64578739-64578889	mon1_1,mon1_2,mon9_1,mon9_2,mon9_3	3,5,3,5,5	2.77119e+19	ACAT1
novel_circ_0007061	NC_030822.1	64672684	64676096	-	3412	542	102190245;	exon:64672685-64672765,exon:64672848-64672993,exon:64674520-64674661,exon:64675920-64676096	mon1_1,mon1_3,mon9_1,mon9_2,mon9_3	3,2,5,5,6	387358421400316	CUL5
novel_circ_0007062	NC_030822.1	6485744	6490349	+	4605	265	102184456;	exon:6485745-6485831,exon:6490170-6490349	mon1_1,mon1_2,mon1_3,mon9_1,mon9_2,mon9_3	3,3,7,5,8,3	35,42,43,47,43,38	AMBRA1
novel_circ_0007063	NC_030822.1	6485744	6502850	+	17106	285	102184456;	exon:6485745-6485831,exon:6502200-6502299,exon:6502750-6502850	mon1_1,mon1_3,mon9_1,mon9_2	7,3,3,7	52,33,40,33	AMBRA1
novel_circ_0007064	NC_030822.1	6490169	6502850	+	12681	444	102184456;	exon:6490170-6490349,exon:6502037-6502122,exon:6502219-6502299,exon:6502750-6502850	mon1_1,mon1_2,mon1_3,mon9_1,mon9_2,mon9_3	4,5,6,4,3,8	74,48,48,60,66,72	AMBRA1
novel_circ_0007066	NC_030822.1	65231206	65255546	-	24340	355	102189054;	exon:65231207-65231336,exon:65235537-65235634,exon:65236585-65236613,exon:65255445-65255546	mon1_2,mon1_3,mon9_3	3,3,7	13,1,17	ELMOD1
novel_circ_0007068	NC_030822.1	6548217	6560175	+	11958	298	102184456;	exon:6548218-6548328,exon:6559067-6559255	mon1_3	2	50	AMBRA1
novel_circ_0007069	NC_030822.1	66177887	66191237	-	13350	212	102187508;	exon:66191025-66191237	mon9_1	4	106	CWF19L2
novel_circ_0007070	NC_030822.1	66184873	66191237	-	6364	328	102187508;	exon:66184874-66184990,exon:66191025-66191237	mon1_2	2	42	CWF19L2
novel_circ_0007072	NC_030822.1	66203045	66222101	-	19056	241	102187508;	exon:66203046-66203183,exon:66205107-66205211	mon9_2,mon9_3	2,2	159,83	CWF19L2
novel_circ_0007073	NC_030822.1	66220124	66222101	-	1977	188	102187508;	exon:66220125-66220217,exon:66222005-66222101	mon1_1,mon1_2,mon1_3,mon9_1,mon9_2,mon9_3	3,4,2,3,2,7	118,82,86,131,146,83	CWF19L2
novel_circ_0007074	NC_030822.1	66220124	66232910	-	12786	188	102187508;	exon:66220125-66220217,exon:66222005-66222101	mon1_2	2	63	CWF19L2
novel_circ_0007076	NC_030822.1	66232257	66245197	-	12940	106	102187508;	exon:66245091-66245197	mon9_2	2	145	CWF19L2
novel_circ_0007080	NC_030822.1	66815839	66816115	+	276	275	102186136;	exon:66815840-66816115	mon9_1,mon9_3	3,3	480358	AMOTL1
novel_circ_0007082	NC_030822.1	67110716	67111931	-	1215	410	102182055;	exon:67110717-67110891,exon:67111695-67111931	mon1_1,mon1_2,mon1_3,mon9_1,mon9_2,mon9_3	4,14,4,9,7,15	2.35136e+17	SESN3
novel_circ_0007083	NC_030822.1	67110716	67119787	-	9071	239	102182055;	exon:67110717-67110891,exon:67119722-67119787	mon1_3	3	158	SESN3
novel_circ_0007085	NC_030822.1	67934863	67951083	-	16220	493	102180779;	exon:67934864-67935052,exon:67946680-67946781,exon:67950717-67950827,exon:67950989-67951083	mon1_1,mon1_2,mon1_3,mon9_2,mon9_3	3,6,7,4,3	113,58,80,74,60	MTMR2
novel_circ_0007088	NC_030822.1	6861972	6876397	+	14425	97	102191158;	intron:6874154-6874186,intron:6876332-6876397	mon1_1,mon1_2,mon9_1	3,2,4	43,26,26	PHF21A
novel_circ_0007092	NC_030822.1	708288	709883	+	1595	180	102176062;	exon:708289-708469	mon1_2	3	122	OSBP
novel_circ_0007093	NC_030822.1	708938	709883	+	945	287	102176062;	exon:708939-709041,exon:709350-709404,exon:709752-709883	mon9_3	6	102	OSBP
novel_circ_0007094	NC_030822.1	74507535	74507841	-	306	305	102175599;	exon:74507536-74507841	mon1_3,mon9_1,mon9_3	2,2,7	11,4,14	PGR
novel_circ_0007095	NC_030822.1	75930548	75945185	+	14637	311	102174763;	exon:75930549-75930730,exon:75945055-75945185	mon1_2,mon1_3	5,4	250366	YAP1
novel_circ_0007110	NC_030822.1	77059725	77067194	+	7469	362	102171895;	exon:77059726-77059933,exon:77067039-77067194	mon1_1,mon9_3	4,5	44,29	DYNC2H1
novel_circ_0007111	NC_030822.1	77127032	77129905	+	2873	244	102171895;	exon:77128852-77128975,exon:77129784-77129905	mon1_1,mon9_1	2,3	81,25	DYNC2H1
novel_circ_0007113	NC_030822.1	77200348	77227496	+	27148	472	102171895;	exon:77200349-77200509,exon:77222535-77222743,exon:77227392-77227496	mon1_2	6	9	DYNC2H1
novel_circ_0007116	NC_030822.1	78002036	78006782	-	4746	366	102168651;	exon:78002037-78002217,exon:78006596-78006782	mon1_1,mon1_3,mon9_1,mon9_2	4,5,6,2	188,101,114,46	PDGFD
novel_circ_0007117	NC_030822.1	78002036	78006800	-	4764	384	102168651;	exon:78002037-78002217,exon:78006596-78006800	mon1_1,mon1_3	4,5	164,83	PDGFD
novel_circ_0007119	NC_030822.1	80952478	80953380	+	902	282	102190336;	exon:80952479-80952600,exon:80953219-80953380	mon1_1	2	215	AASDHPPT
novel_circ_0007120	NC_030822.1	80952478	80963169	+	10691	271	102190336;	exon:80952479-80952600,exon:80963019-80963169	mon1_1,mon1_3,mon9_1,mon9_2,mon9_3	4,2,3,4,4	229215233265175	AASDHPPT
novel_circ_0007121	NC_030822.1	81074577	81082603	+	8026	335	102184452;	exon:81074578-81074678,exon:81076033-81076206,exon:81082541-81082603	mon1_1,mon1_2,mon1_3,mon9_1,mon9_2,mon9_3	5,8,14,11,9,8	78,39,67,57,48,48	MRE11A
novel_circ_0007123	NC_030822.1	8698813	8708775	-	9962	355	102182243;	exon:8698814-8698980,exon:8708586-8708775	mon9_2	2	49	EXT2
novel_circ_0007124	NC_030822.1	8780160	8787286	-	7126	116	102182243;	exon:8780161-8780277	mon1_1,mon1_3,mon9_2	3,2,5	163,109,58	EXT2
novel_circ_0007125	NC_030822.1	8785444	8787286	-	1842	89	102182243;	exon:8785445-8785534	mon9_2	2	69	EXT2
novel_circ_0007127	NC_030822.1	9458855	9489640	-	30785	316	102185485;	exon:9458856-9459026,exon:9489494-9489640	mon1_3,mon9_1,mon9_2,mon9_3	6,4,2,2	63,78,53,60	TTC17
novel_circ_0007128	NC_030822.1	9485951	9489640	-	3689	146	102185485;	exon:9489494-9489640	mon1_3	3	68	TTC17
novel_circ_0010876	NW_017189596.1	389779	391265	-	1486	305	102186098;	exon:389780-389842,exon:390348-390482,exon:391156-391265	mon9_2	2	58	FMR1
novel_circ_0003889	NC_030815.1	100550799	100559370	-	8571	416	102189954;	exon:100550800-100550888,exon:100551095-100551200,exon:100558372-100558438,exon:100558518-100558609,exon:100559304-100559370	mon9_1	2	733	KIAA0368
novel_circ_0003890	NC_030815.1	100601091	100610758	-	9667	119	102189954;	exon:100601092-100601211	mon1_1	2	481	KIAA0368
novel_circ_0003894	NC_030815.1	101357445	101358483	-	1038	308	102191137;	exon:101357446-101357662,exon:101358391-101358483	mon1_3	6	71	PTBP3
novel_circ_0003897	NC_030815.1	101383586	101394584	-	10998	169	102191137;	exon:101394415-101394584	mon1_2,mon1_3	2,4	26,60	PTBP3
novel_circ_0003899	NC_030815.1	101391912	101394584	-	2672	315	102191137;	exon:101391913-101392059,exon:101394415-101394584	mon1_1,mon1_2,mon1_3,mon9_1,mon9_3	2,7,2,3,5	58,44,66,83,53	PTBP3
novel_circ_0003901	NC_030815.1	101473838	101475219	+	1381	261	102191797;	exon:101473839-101474002,exon:101475121-101475219	mon1_2,mon1_3,mon9_2	8,3,2	202519431	HSDL2
novel_circ_0003902	NC_030815.1	101473838	101485740	+	11902	364	102191797;	exon:101473839-101474002,exon:101483882-101483985,exon:101485642-101485740	mon9_2	2	429	HSDL2
novel_circ_0003904	NC_030815.1	101496114	101498424	+	2310	265	102191797;	exon:101496115-101496309,exon:101498353-101498424	mon1_1,mon1_2,mon1_3,mon9_1,mon9_2,mon9_3	23,19,14,20,14,13	4.45212e+17	HSDL2
novel_circ_0003906	NC_030815.1	101767106	101779633	+	12527	301	102175482;	exon:101767107-101767298,exon:101779523-101779633	mon1_1,mon9_1	3,3	50,30	SNX30
novel_circ_0003907	NC_030815.1	102001883	102002455	-	572	260	102169759;	exon:102001884-102002018,exon:102002329-102002455	mon1_1,mon1_2,mon1_3,mon9_1,mon9_2,mon9_3	5,3,3,3,2,3	59,20,66,47,29,37	ZFP37
novel_circ_0003910	NC_030815.1	102450549	102453119	+	2570	279	102173388;	exon:102450550-102450746,exon:102453036-102453119	mon1_1,mon1_3,mon9_2,mon9_3	6,11,6,4	65,80,40,32	RGS3
novel_circ_0003912	NC_030815.1	102459985	102473554	+	13569	276	102173388;	exon:102459986-102460097,exon:102466857-102466900,exon:102473432-102473554	mon9_3	4	46	RGS3
novel_circ_0003914	NC_030815.1	102971069	102978282	+	7213	168	102175404;	exon:102975093-102975184,exon:102978205-102978282	mon1_1	6	7	ZNF618
novel_circ_0003918	NC_030815.1	105526714	105528527	-	1813	148	102180224;	exon:105526715-105526863	mon1_1	2	4	ASTN2
novel_circ_0003922	NC_030815.1	1088813	1089926	-	1113	370	102169005;	exon:1088814-1088909,exon:1089651-1089926	mon1_1,mon1_2,mon1_3,mon9_1,mon9_2,mon9_3	9,6,12,3,6,7	18,15,21,32,50,17	SH3RF1
novel_circ_0003923	NC_030815.1	109565398	109574099	-	8701	288	102178828;	exon:109565399-109565515,exon:109573927-109574099	mon9_2	2	54	CDK5RAP2
novel_circ_0003924	NC_030815.1	109605933	109624334	-	18401	97	102178828;	exon:109624237-109624334	mon1_2	2	42	CDK5RAP2
novel_circ_0003925	NC_030815.1	109633582	109635253	-	1671	310	102178828;	exon:109633583-109633723,exon:109635083-109635253	mon1_1,mon1_2,mon1_3,mon9_1,mon9_2,mon9_3	9,7,11,11,5,5	72,33,66,65,27,29	CDK5RAP2
novel_circ_0003926	NC_030815.1	109633582	109657532	-	23950	140	102178828;	exon:109633583-109633723	mon1_1,mon1_3,mon9_1	2,3,2	70,70,81	CDK5RAP2
novel_circ_0003928	NC_030815.1	109657250	109676142	-	18892	123	102178828;	exon:109676019-109676142	mon1_2	4	44	CDK5RAP2
novel_circ_0003929	NC_030815.1	109705741	109706875	-	1134	237	102178828;	intron:109705742-109705912,intron:109706808-109706875	mon1_3,mon9_1,mon9_3	5,3,5	42,34,32	CDK5RAP2
novel_circ_0003930	NC_030815.1	109875569	109882888	-	7319	169	102181301;	exon:109875570-109875739	mon1_3,mon9_1,mon9_2	3,4,2	126136142	FBXW2
novel_circ_0003933	NC_030815.1	110464524	110472471	-	7947	391	102184720;	exon:110464525-110464659,exon:110469091-110469173,exon:110470571-110470643,exon:110472368-110472471	mon1_1,mon1_2,mon1_3,mon9_1,mon9_2,mon9_3	5,7,4,7,4,6	4.83213e+17	STOM
novel_circ_0003934	NC_030815.1	112451034	112454279	-	3245	304	100861348;	intron:112451035-112451148,intron:112451236-112451309,intron:112454161-112454279	mon1_2,mon9_2	2,3	90110	ACP1
novel_circ_0003936	NC_030815.1	1306460	1313345	-	6885	88	102189122;	exon:1313257-1313345	mon9_3	2	29	NEK1
novel_circ_0003937	NC_030815.1	1360281	1370927	-	10646	265	102189122;	exon:1360282-1360384,exon:1370764-1370927	mon1_1,mon1_3,mon9_3	2,5,2	51,33,35	NEK1
novel_circ_0003941	NC_030815.1	1389753	1403332	-	13579	458	102189122;	exon:1389754-1389905,exon:1393684-1393744,exon:1402099-1402166,exon:1402283-1402366,exon:1403235-1403332	mon1_1,mon1_2,mon1_3,mon9_1,mon9_2,mon9_3	3,14,12,14,11,5	58,46,41,62,33,43	NEK1
novel_circ_0003942	NC_030815.1	16777533	16778148	+	615	614	102168825;	exon:16777534-16778148	mon9_2	8	80	MOB3B
novel_circ_0003943	NC_030815.1	17026865	17033814	-	6949	161	102169100;	exon:17033653-17033814	mon1_3	2	301	TEK
novel_circ_0003944	NC_030815.1	17140437	17188305	-	47868	467	102169869;	exon:17140438-17140563,exon:17141558-17141717,exon:17186545-17186585,exon:17188162-17188305	mon9_3	6	59	IFT74
[truncated: 4,076 more rows]
