# Supplementary material for: Expression Profile Analysis to Identify Circular RNA Expression Signatures in Muscle Development of Wu'an Goat Longissimus Dorsi Tissues
Source: Front Vet Sci. 2022 Apr 18;9:833946. doi: 10.3389/fvets.2022.833946 (PMC9062782; doi:10.3389/fvets.2022.833946)
Supplement: Supplementary Table 4 — Correlation analysis results of miRNAs and circRNAs that have a targeting relationship with miRNAs and mRNAs that have a targeting relationship with miRNAs. [file Table_4.XLSX]

## Sheet: Sheet1
len	sample
331	mon1_1
279	mon1_1
173	mon1_1
398	mon1_1
375	mon1_1
375	mon1_1
302	mon1_1
238	mon1_1
292	mon1_1
274	mon1_1
301	mon1_1
280	mon1_1
281	mon1_1
262	mon1_1
183	mon1_1
374	mon1_1
176	mon1_1
167	mon1_1
546	mon1_1
338	mon1_1
327	mon1_1
322	mon1_1
429	mon1_1
374	mon1_1
137	mon1_1
326	mon1_1
308	mon1_1
281	mon1_1
168	mon1_1
283	mon1_1
290	mon1_1
335	mon1_1
179	mon1_1
344	mon1_1
267	mon1_1
433	mon1_1
321	mon1_1
244	mon1_1
291	mon1_1
279	mon1_1
312	mon1_1
167	mon1_1
353	mon1_1
176	mon1_1
212	mon1_1
472	mon1_1
413	mon1_1
272	mon1_1
337	mon1_1
474	mon1_1
279	mon1_1
95	mon1_1
355	mon1_1
417	mon1_1
280	mon1_1
412	mon1_1
443	mon1_1
202	mon1_1
286	mon1_1
278	mon1_1
275	mon1_1
376	mon1_1
253	mon1_1
228	mon1_1
398	mon1_1
147	mon1_1
225	mon1_1
236	mon1_1
365	mon1_1
332	mon1_1
333	mon1_1
204	mon1_1
280	mon1_1
355	mon1_1
241	mon1_1
386	mon1_1
350	mon1_1
297	mon1_1
489	mon1_1
205	mon1_1
139	mon1_1
272	mon1_1
66	mon1_1
130	mon1_1
418	mon1_1
232	mon1_1
434	mon1_1
52	mon1_1
271	mon1_1
335	mon1_1
208	mon1_1
234	mon1_1
370	mon1_1
143	mon1_1
462	mon1_1
275	mon1_1
463	mon1_1
144	mon1_1
352	mon1_1
473	mon1_1
365	mon1_1
440	mon1_1
360	mon1_1
382	mon1_1
280	mon1_1
298	mon1_1
462	mon1_1
333	mon1_1
249	mon1_1
409	mon1_1
510	mon1_1
256	mon1_1
292	mon1_1
455	mon1_1
329	mon1_1
418	mon1_1
400	mon1_1
197	mon1_1
278	mon1_1
415	mon1_1
137	mon1_1
304	mon1_1
266	mon1_1
476	mon1_1
203	mon1_1
414	mon1_1
268	mon1_1
349	mon1_1
359	mon1_1
389	mon1_1
297	mon1_1
357	mon1_1
324	mon1_1
229	mon1_1
501	mon1_1
345	mon1_1
182	mon1_1
106	mon1_1
454	mon1_1
184	mon1_1
227	mon1_1
345	mon1_1
147	mon1_1
373	mon1_1
386	mon1_1
138	mon1_1
194	mon1_1
286	mon1_1
418	mon1_1
313	mon1_1
386	mon1_1
497	mon1_1
344	mon1_1
100	mon1_1
300	mon1_1
294	mon1_1
146	mon1_1
241	mon1_1
287	mon1_1
132	mon1_1
401	mon1_1
348	mon1_1
249	mon1_1
197	mon1_1
404	mon1_1
311	mon1_1
286	mon1_1
139	mon1_1
323	mon1_1
306	mon1_1
311	mon1_1
351	mon1_1
348	mon1_1
260	mon1_1
436	mon1_1
135	mon1_1
113	mon1_1
121	mon1_1
204	mon1_1
459	mon1_1
345	mon1_1
197	mon1_1
268	mon1_1
270	mon1_1
233	mon1_1
542	mon1_1
206	mon1_1
217	mon1_1
119	mon1_1
259	mon1_1
290	mon1_1
157	mon1_1
516	mon1_1
335	mon1_1
352	mon1_1
91	mon1_1
341	mon1_1
403	mon1_1
363	mon1_1
490	mon1_1
347	mon1_1
256	mon1_1
186	mon1_1
333	mon1_1
276	mon1_1
326	mon1_1
459	mon1_1
236	mon1_1
466	mon1_1
409	mon1_1
287	mon1_1
440	mon1_1
338	mon1_1
314	mon1_1
265	mon1_1
337	mon1_1
364	mon1_1
271	mon1_1
390	mon1_1
340	mon1_1
470	mon1_1
252	mon1_1
263	mon1_1
288	mon1_1
370	mon1_1
509	mon1_1
315	mon1_1
318	mon1_1
414	mon1_1
324	mon1_1
312	mon1_1
214	mon1_1
322	mon1_1
263	mon1_1
328	mon1_1
443	mon1_1
277	mon1_1
328	mon1_1
125	mon1_1
188	mon1_1
420	mon1_1
210	mon1_1
381	mon1_1
694	mon1_1
169	mon1_1
309	mon1_1
423	mon1_1
333	mon1_1
364	mon1_1
345	mon1_1
126	mon1_1
300	mon1_1
161	mon1_1
315	mon1_1
286	mon1_1
315	mon1_1
666	mon1_1
240	mon1_1
302	mon1_1
153	mon1_1
400	mon1_1
167	mon1_1
445	mon1_1
232	mon1_1
325	mon1_1
340	mon1_1
203	mon1_1
100	mon1_1
344	mon1_1
278	mon1_1
390	mon1_1
303	mon1_1
129	mon1_1
317	mon1_1
333	mon1_1
201	mon1_1
256	mon1_1
187	mon1_1
400	mon1_1
260	mon1_1
416	mon1_1
291	mon1_1
351	mon1_1
128	mon1_1
230	mon1_1
392	mon1_1
411	mon1_1
207	mon1_1
340	mon1_1
356	mon1_1
506	mon1_1
147	mon1_1
419	mon1_1
296	mon1_1
200	mon1_1
330	mon1_1
304	mon1_1
257	mon1_1
360	mon1_1
298	mon1_1
204	mon1_1
244	mon1_1
296	mon1_1
450	mon1_1
110	mon1_1
253	mon1_1
243	mon1_1
326	mon1_1
454	mon1_1
391	mon1_1
161	mon1_1
553	mon1_1
117	mon1_1
751	mon1_1
307	mon1_1
278	mon1_1
365	mon1_1
283	mon1_1
215	mon1_1
84	mon1_1
123	mon1_1
84	mon1_1
396	mon1_1
331	mon1_1
116	mon1_1
312	mon1_1
384	mon1_1
325	mon1_1
250	mon1_1
363	mon1_1
394	mon1_1
90	mon1_1
325	mon1_1
88	mon1_1
331	mon1_1
267	mon1_1
381	mon1_1
81	mon1_1
281	mon1_1
546	mon1_1
95	mon1_1
265	mon1_1
126	mon1_1
274	mon1_1
346	mon1_1
264	mon1_1
305	mon1_1
138	mon1_1
66	mon1_1
454	mon1_1
394	mon1_1
204	mon1_1
155	mon1_1
290	mon1_1
576	mon1_1
604	mon1_1
108	mon1_1
139	mon1_1
431	mon1_1
207	mon1_1
293	mon1_1
241	mon1_1
261	mon1_1
285	mon1_1
330	mon1_1
661	mon1_1
489	mon1_1
448	mon1_1
570	mon1_1
244	mon1_1
336	mon1_1
288	mon1_1
274	mon1_1
253	mon1_1
381	mon1_1
311	mon1_1
122	mon1_1
182	mon1_1
94	mon1_1
491	mon1_1
289	mon1_1
587	mon1_1
292	mon1_1
216	mon1_1
436	mon1_1
352	mon1_1
296	mon1_1
331	mon1_1
327	mon1_1
228	mon1_1
269	mon1_1
360	mon1_1
117	mon1_1
143	mon1_1
69	mon1_1
280	mon1_1
186	mon1_1
402	mon1_1
354	mon1_1
340	mon1_1
104	mon1_1
249	mon1_1
328	mon1_1
78	mon1_1
193	mon1_1
183	mon1_1
111	mon1_1
228	mon1_1
349	mon1_1
417	mon1_1
218	mon1_1
128	mon1_1
411	mon1_1
465	mon1_1
395	mon1_1
375	mon1_1
160	mon1_1
476	mon1_1
239	mon1_1
363	mon1_1
277	mon1_1
325	mon1_1
495	mon1_1
268	mon1_1
315	mon1_1
256	mon1_1
259	mon1_1
292	mon1_1
349	mon1_1
354	mon1_1
353	mon1_1
175	mon1_1
272	mon1_1
241	mon1_1
330	mon1_1
221	mon1_1
311	mon1_1
392	mon1_1
319	mon1_1
233	mon1_1
334	mon1_1
325	mon1_1
299	mon1_1
287	mon1_1
440	mon1_1
535	mon1_1
289	mon1_1
258	mon1_1
180	mon1_1
355	mon1_1
277	mon1_1
274	mon1_1
290	mon1_1
461	mon1_1
355	mon1_1
174	mon1_1
321	mon1_1
239	mon1_1
219	mon1_1
202	mon1_1
180	mon1_1
100	mon1_1
659	mon1_1
265	mon1_1
195	mon1_1
284	mon1_1
370	mon1_1
252	mon1_1
148	mon1_1
365	mon1_1
304	mon1_1
250	mon1_1
238	mon1_1
399	mon1_1
285	mon1_1
524	mon1_1
288	mon1_1
424	mon1_1
335	mon1_1
288	mon1_1
367	mon1_1
317	mon1_1
410	mon1_1
345	mon1_1
303	mon1_1
202	mon1_1
268	mon1_1
457	mon1_1
244	mon1_1
118	mon1_1
312	mon1_1
338	mon1_1
208	mon1_1
357	mon1_1
175	mon1_1
75	mon1_1
312	mon1_1
277	mon1_1
398	mon1_1
120	mon1_1
510	mon1_1
256	mon1_1
326	mon1_1
232	mon1_1
346	mon1_1
295	mon1_1
275	mon1_1
221	mon1_1
397	mon1_1
452	mon1_1
459	mon1_1
200	mon1_1
125	mon1_1
470	mon1_1
449	mon1_1
210	mon1_1
285	mon1_1
248	mon1_1
527	mon1_1
121	mon1_1
253	mon1_1
338	mon1_1
177	mon1_1
345	mon1_1
521	mon1_1
281	mon1_1
260	mon1_1
137	mon1_1
296	mon1_1
461	mon1_1
170	mon1_1
240	mon1_1
500	mon1_1
357	mon1_1
250	mon1_1
262	mon1_1
379	mon1_1
524	mon1_1
410	mon1_1
289	mon1_1
193	mon1_1
315	mon1_1
272	mon1_1
178	mon1_1
199	mon1_1
312	mon1_1
239	mon1_1
289	mon1_1
137	mon1_1
350	mon1_1
327	mon1_1
350	mon1_1
296	mon1_1
386	mon1_1
399	mon1_1
234	mon1_1
476	mon1_1
219	mon1_1
271	mon1_1
434	mon1_1
364	mon1_1
259	mon1_1
483	mon1_1
348	mon1_1
221	mon1_1
270	mon1_1
131	mon1_1
379	mon1_1
287	mon1_1
264	mon1_1
362	mon1_1
748	mon1_1
207	mon1_1
126	mon1_1
251	mon1_1
145	mon1_1
246	mon1_1
253	mon1_1
253	mon1_1
400	mon1_1
335	mon1_1
247	mon1_1
275	mon1_1
217	mon1_1
239	mon1_1
341	mon1_1
153	mon1_1
322	mon1_1
284	mon1_1
142	mon1_1
399	mon1_1
320	mon1_1
416	mon1_1
323	mon1_1
141	mon1_1
236	mon1_1
317	mon1_1
292	mon1_1
283	mon1_1
323	mon1_1
443	mon1_1
579	mon1_1
344	mon1_1
248	mon1_1
295	mon1_1
257	mon1_1
383	mon1_1
383	mon1_1
371	mon1_1
71	mon1_1
418	mon1_1
158	mon1_1
358	mon1_1
401	mon1_1
75	mon1_1
309	mon1_1
235	mon1_1
337	mon1_1
339	mon1_1
497	mon1_1
298	mon1_1
305	mon1_1
445	mon1_1
330	mon1_1
268	mon1_1
195	mon1_1
316	mon1_1
207	mon1_1
108	mon1_1
169	mon1_1
318	mon1_1
227	mon1_1
438	mon1_1
444	mon1_1
369	mon1_1
202	mon1_1
218	mon1_1
339	mon1_1
260	mon1_1
330	mon1_1
383	mon1_1
396	mon1_1
269	mon1_1
369	mon1_1
285	mon1_1
510	mon1_1
370	mon1_1
317	mon1_1
400	mon1_1
341	mon1_1
291	mon1_1
293	mon1_1
331	mon1_1
156	mon1_1
257	mon1_1
280	mon1_1
162	mon1_1
199	mon1_1
201	mon1_1
233	mon1_1
369	mon1_1
210	mon1_1
442	mon1_1
419	mon1_1
363	mon1_1
353	mon1_1
205	mon1_1
87	mon1_1
221	mon1_1
440	mon1_1
296	mon1_1
292	mon1_1
400	mon1_1
320	mon1_1
280	mon1_1
399	mon1_1
304	mon1_1
288	mon1_1
312	mon1_1
432	mon1_1
419	mon1_1
325	mon1_1
292	mon1_1
275	mon1_1
329	mon1_1
228	mon1_1
116	mon1_1
300	mon1_1
295	mon1_1
316	mon1_1
411	mon1_1
335	mon1_1
344	mon1_1
399	mon1_1
116	mon1_1
357	mon1_1
324	mon1_1
266	mon1_1
125	mon1_1
163	mon1_1
161	mon1_1
277	mon1_1
403	mon1_1
340	mon1_1
135	mon1_1
112	mon1_1
343	mon1_1
253	mon1_1
154	mon1_1
431	mon1_1
221	mon1_1
242	mon1_1
344	mon1_1
231	mon1_1
480	mon1_1
330	mon1_1
211	mon1_1
339	mon1_1
324	mon1_1
424	mon1_1
433	mon1_1
82	mon1_1
198	mon1_1
243	mon1_1
304	mon1_1
364	mon1_1
378	mon1_1
234	mon1_1
331	mon1_1
295	mon1_1
343	mon1_1
250	mon1_1
410	mon1_1
459	mon1_1
176	mon1_1
341	mon1_1
307	mon1_1
387	mon1_1
231	mon1_1
316	mon1_1
287	mon1_1
361	mon1_1
274	mon1_1
224	mon1_1
335	mon1_1
413	mon1_1
361	mon1_1
138	mon1_1
382	mon1_1
272	mon1_1
189	mon1_1
423	mon1_1
274	mon1_1
356	mon1_1
188	mon1_1
350	mon1_1
313	mon1_1
289	mon1_1
524	mon1_1
363	mon1_1
360	mon1_1
327	mon1_1
332	mon1_1
148	mon1_1
244	mon1_1
363	mon1_1
416	mon1_1
239	mon1_1
96	mon1_1
335	mon1_1
426	mon1_1
397	mon1_1
471	mon1_1
245	mon1_1
352	mon1_1
442	mon1_1
335	mon1_1
419	mon1_1
345	mon1_1
300	mon1_1
174	mon1_1
231	mon1_1
417	mon1_1
266	mon1_1
272	mon1_1
280	mon1_1
179	mon1_1
101	mon1_1
359	mon1_1
520	mon1_1
153	mon1_1
255	mon1_1
344	mon1_1
404	mon1_1
343	mon1_1
181	mon1_1
451	mon1_1
268	mon1_1
102	mon1_1
275	mon1_1
193	mon1_1
244	mon1_1
349	mon1_1
515	mon1_1
145	mon1_1
358	mon1_1
304	mon1_1
398	mon1_1
74	mon1_1
420	mon1_1
262	mon1_1
326	mon1_1
338	mon1_1
266	mon1_1
275	mon1_1
375	mon1_1
358	mon1_1
346	mon1_1
383	mon1_1
394	mon1_1
453	mon1_1
331	mon1_1
460	mon1_1
311	mon1_1
279	mon1_1
165	mon1_1
754	mon1_1
50	mon1_1
321	mon1_1
336	mon1_1
296	mon1_1
186	mon1_1
338	mon1_1
228	mon1_1
281	mon1_1
548	mon1_1
178	mon1_1
122	mon1_1
314	mon1_1
385	mon1_1
689	mon1_1
548	mon1_1
202	mon1_1
346	mon1_1
493	mon1_1
300	mon1_1
307	mon1_1
301	mon1_1
252	mon1_1
430	mon1_1
84	mon1_1
307	mon1_1
316	mon1_1
383	mon1_1
317	mon1_1
362	mon1_1
347	mon1_1
332	mon1_1
247	mon1_1
371	mon1_1
364	mon1_1
568	mon1_1
423	mon1_1
502	mon1_1
267	mon1_1
224	mon1_1
332	mon1_1
473	mon1_1
310	mon1_1
315	mon1_1
118	mon1_1
262	mon1_1
326	mon1_1
482	mon1_1
333	mon1_1
133	mon1_1
209	mon1_1
177	mon1_1
226	mon1_1
127	mon1_1
134	mon1_1
341	mon1_1
239	mon1_1
70	mon1_1
231	mon1_1
233	mon1_1
305	mon1_1
301	mon1_1
260	mon1_1
487	mon1_1
194	mon1_1
352	mon1_1
206	mon1_1
35	mon1_1
483	mon1_1
464	mon1_1
241	mon1_1
375	mon1_1
517	mon1_1
435	mon1_1
365	mon1_1
458	mon1_1
294	mon1_1
137	mon1_1
373	mon1_1
317	mon1_1
238	mon1_1
128	mon1_1
202	mon1_1
370	mon1_1
467	mon1_1
303	mon1_1
337	mon1_1
500	mon1_1
337	mon1_1
327	mon1_1
300	mon1_1
335	mon1_1
453	mon1_1
312	mon1_1
519	mon1_1
364	mon1_1
278	mon1_1
254	mon1_1
267	mon1_1
293	mon1_1
233	mon1_1
265	mon1_1
311	mon1_1
283	mon1_1
175	mon1_1
350	mon1_1
353	mon1_1
289	mon1_1
373	mon1_1
97	mon1_1
185	mon1_1
86	mon1_1
279	mon1_1
123	mon1_1
250	mon1_1
345	mon1_1
39	mon1_1
255	mon1_1
481	mon1_1
421	mon1_1
193	mon1_1
156	mon1_1
100	mon1_1
576	mon1_1
253	mon1_1
362	mon1_1
239	mon1_1
228	mon1_1
404	mon1_1
397	mon1_1
268	mon1_1
372	mon1_1
213	mon1_1
323	mon1_1
226	mon1_1
614	mon1_1
270	mon1_1
328	mon1_1
223	mon1_1
315	mon1_1
277	mon1_1
228	mon1_1
381	mon1_1
230	mon1_1
220	mon1_1
131	mon1_1
481	mon1_1
394	mon1_1
328	mon1_1
263	mon1_1
433	mon1_1
358	mon1_1
426	mon1_1
255	mon1_1
349	mon1_1
242	mon1_1
191	mon1_1
367	mon1_1
297	mon1_1
494	mon1_1
277	mon1_1
336	mon1_1
321	mon1_1
310	mon1_1
340	mon1_1
530	mon1_1
139	mon1_1
204	mon1_1
299	mon1_1
236	mon1_1
340	mon1_1
247	mon1_1
97	mon1_1
326	mon1_1
201	mon1_1
326	mon1_1
174	mon1_1
480	mon1_1
390	mon1_1
245	mon1_1
542	mon1_1
265	mon1_1
285	mon1_1
444	mon1_1
188	mon1_1
410	mon1_1
493	mon1_1
97	mon1_1
362	mon1_1
244	mon1_1
366	mon1_1
384	mon1_1
282	mon1_1
271	mon1_1
335	mon1_1
116	mon1_1
119	mon1_1
315	mon1_1
265	mon1_1
301	mon1_1
260	mon1_1
279	mon1_1
168	mon1_1
148	mon1_1
370	mon1_1
310	mon1_1
140	mon1_1
391	mon1_1
265	mon1_1
458	mon1_1
508	mon1_1
366	mon1_1
432	mon1_1
255	mon1_1
91	mon1_1
91	mon1_1
240	mon1_1
295	mon1_1
304	mon1_1
388	mon1_1
492	mon1_1
131	mon1_1
131	mon1_1
577	mon1_1
465	mon1_1
116	mon1_1
306	mon1_1
238	mon1_1
289	mon1_1
295	mon1_1
289	mon1_1
250	mon1_1
200	mon1_1
457	mon1_1
259	mon1_1
444	mon1_1
271	mon1_1
300	mon1_1
348	mon1_1
273	mon1_1
271	mon1_1
615	mon1_1
399	mon1_1
163	mon1_1
336	mon1_1
302	mon1_1
233	mon1_1
372	mon1_1
392	mon1_1
179	mon1_1
469	mon1_1
113	mon1_1
308	mon1_1
362	mon1_1
257	mon1_1
324	mon1_1
397	mon1_1
406	mon1_1
276	mon1_1
573	mon1_1
387	mon1_1
497	mon1_1
263	mon1_1
292	mon1_1
359	mon1_1
360	mon1_1
421	mon1_1
354	mon1_1
275	mon1_1
432	mon1_1
380	mon1_1
125	mon1_1
592	mon1_1
484	mon1_1
277	mon1_1
311	mon1_1
154	mon1_1
282	mon1_1
362	mon1_1
373	mon1_1
164	mon1_1
306	mon1_1
370	mon1_1
505	mon1_1
139	mon1_1
428	mon1_1
164	mon1_1
200	mon1_1
258	mon1_1
590	mon1_1
143	mon1_1
384	mon1_1
116	mon1_1
307	mon1_1
156	mon1_1
355	mon1_1
385	mon1_1
353	mon1_1
364	mon1_1
242	mon1_1
531	mon1_1
254	mon1_1
341	mon1_1
541	mon1_1
326	mon1_1
216	mon1_1
368	mon1_1
251	mon1_1
251	mon1_1
80	mon1_1
262	mon1_1
385	mon1_1
170	mon1_1
328	mon1_1
421	mon1_1
306	mon1_1
297	mon1_1
253	mon1_1
371	mon1_1
360	mon1_1
289	mon1_1
404	mon1_1
446	mon1_1
333	mon1_1
404	mon1_1
121	mon1_1
380	mon1_1
85	mon1_1
403	mon1_1
390	mon1_1
300	mon1_1
294	mon1_1
399	mon1_1
245	mon1_1
260	mon1_1
480	mon1_1
257	mon1_1
295	mon1_1
194	mon1_1
444	mon1_1
376	mon1_1
233	mon1_1
405	mon1_1
100	mon1_1
221	mon1_1
313	mon1_1
290	mon1_1
207	mon1_1
326	mon1_1
192	mon1_1
262	mon1_1
331	mon1_1
307	mon1_1
256	mon1_1
201	mon1_1
166	mon1_1
158	mon1_1
253	mon1_1
232	mon1_1
209	mon1_1
423	mon1_1
189	mon1_1
320	mon1_1
259	mon1_1
302	mon1_1
341	mon1_1
206	mon1_1
313	mon1_1
336	mon1_1
324	mon1_1
356	mon1_1
319	mon1_1
307	mon1_1
125	mon1_1
367	mon1_1
101	mon1_1
362	mon1_1
241	mon1_1
118	mon1_1
52	mon1_1
543	mon1_1
267	mon1_1
359	mon1_1
347	mon1_1
546	mon1_1
205	mon1_1
205	mon1_1
548	mon1_1
315	mon1_1
126	mon1_1
349	mon1_1
273	mon1_1
532	mon1_1
483	mon1_1
355	mon1_1
608	mon1_1
297	mon1_1
540	mon1_1
480	mon1_1
232	mon1_1
149	mon1_1
204	mon1_1
395	mon1_1
526	mon1_1
80	mon1_1
195	mon1_1
464	mon1_1
412	mon1_1
453	mon1_1
398	mon1_1
343	mon1_1
255	mon1_1
365	mon1_1
218	mon1_1
128	mon1_1
268	mon1_1
394	mon1_1
243	mon1_1
384	mon1_1
318	mon1_1
297	mon1_1
279	mon1_1
283	mon1_1
421	mon1_1
314	mon1_1
191	mon1_1
158	mon1_1
348	mon1_1
473	mon1_1
384	mon1_1
375	mon1_1
348	mon1_1
264	mon1_1
315	mon1_1
328	mon1_1
281	mon1_1
479	mon1_1
392	mon1_1
423	mon1_1
183	mon1_1
308	mon1_1
479	mon1_1
301	mon1_1
335	mon1_1
370	mon1_1
283	mon1_1
328	mon1_1
354	mon1_1
266	mon1_1
457	mon1_1
209	mon1_1
402	mon1_1
286	mon1_1
438	mon1_1
178	mon1_1
488	mon1_1
328	mon1_1
381	mon1_1
295	mon1_1
204	mon1_1
317	mon1_1
216	mon1_1
153	mon1_1
370	mon1_1
392	mon1_1
375	mon1_1
377	mon1_1
314	mon1_1
296	mon1_1
192	mon1_1
328	mon1_1
303	mon1_1
303	mon1_1
348	mon1_1
398	mon1_1
185	mon1_1
258	mon1_1
274	mon1_1
209	mon1_1
266	mon1_1
517	mon1_1
393	mon1_1
246	mon1_1
325	mon1_1
339	mon1_1
494	mon1_1
243	mon1_1
515	mon1_1
397	mon1_1
432	mon1_1
309	mon1_1
432	mon1_1
334	mon1_1
283	mon1_1
245	mon1_1
265	mon1_1
311	mon1_1
380	mon1_1
368	mon1_1
372	mon1_1
209	mon1_1
317	mon1_1
386	mon1_1
275	mon1_1
314	mon1_1
171	mon1_1
370	mon1_1
321	mon1_1
87	mon1_1
122	mon1_1
325	mon1_1
343	mon1_1
313	mon1_1
429	mon1_1
417	mon1_1
308	mon1_1
440	mon1_1
323	mon1_1
333	mon1_1
406	mon1_1
326	mon1_1
147	mon1_1
428	mon1_1
335	mon1_1
430	mon1_1
96	mon1_1
504	mon1_1
261	mon1_1
362	mon1_1
106	mon1_1
203	mon1_1
343	mon1_1
389	mon1_1
483	mon1_1
286	mon1_1
392	mon1_1
237	mon1_1
273	mon1_1
194	mon1_1
335	mon1_1
469	mon1_1
509	mon1_1
299	mon1_1
311	mon1_1
172	mon1_1
328	mon1_1
209	mon1_1
319	mon1_1
334	mon1_1
312	mon1_1
420	mon1_1
518	mon1_1
423	mon1_1
148	mon1_1
108	mon1_1
251	mon1_1
255	mon1_1
288	mon1_1
318	mon1_1
218	mon1_1
195	mon1_1
284	mon1_1
418	mon1_1
287	mon1_1
272	mon1_1
416	mon1_1
206	mon1_1
408	mon1_1
341	mon1_1
458	mon1_1
268	mon1_1
222	mon1_1
137	mon1_1
280	mon1_1
304	mon1_1
240	mon1_1
391	mon1_1
298	mon1_1
321	mon1_1
295	mon1_1
351	mon1_1
384	mon1_1
337	mon1_1
477	mon1_1
241	mon1_1
350	mon1_1
152	mon1_1
387	mon1_1
253	mon1_1
679	mon1_1
526	mon1_1
215	mon1_1
331	mon1_1
313	mon1_1
558	mon1_1
136	mon1_1
293	mon1_1
253	mon1_1
221	mon1_1
214	mon1_1
376	mon1_1
192	mon1_1
258	mon1_1
276	mon1_1
227	mon1_1
537	mon1_1
388	mon1_1
184	mon1_1
395	mon1_1
189	mon1_1
454	mon1_1
335	mon1_1
386	mon1_1
299	mon1_1
294	mon1_1
235	mon1_1
334	mon1_1
326	mon1_1
319	mon1_1
305	mon1_1
347	mon1_1
470	mon1_1
232	mon1_1
41	mon1_1
172	mon1_1
391	mon1_1
514	mon1_1
299	mon1_1
387	mon1_1
462	mon1_1
363	mon1_1
309	mon1_1
326	mon1_1
345	mon1_1
239	mon1_1
305	mon1_1
347	mon1_1
365	mon1_1
442	mon1_1
141	mon1_1
408	mon1_1
358	mon1_1
465	mon1_1
164	mon1_1
311	mon1_1
256	mon1_1
344	mon1_1
213	mon1_1
113	mon1_1
63	mon1_1
191	mon1_1
214	mon1_1
173	mon1_1
277	mon1_1
118	mon1_1
120	mon1_1
490	mon1_1
253	mon1_1
228	mon1_1
424	mon1_1
431	mon1_1
451	mon1_1
404	mon1_1
475	mon1_1
473	mon1_1
357	mon1_1
208	mon1_1
208	mon1_1
306	mon1_1
181	mon1_1
137	mon1_1
249	mon1_1
321	mon1_1
242	mon1_1
361	mon1_1
324	mon1_1
337	mon1_1
132	mon1_1
412	mon1_1
506	mon1_1
102	mon1_1
377	mon1_1
130	mon1_1
178	mon1_1
159	mon1_1
237	mon1_1
325	mon1_1
127	mon1_1
290	mon1_1
434	mon1_1
239	mon1_1
384	mon1_1
269	mon1_1
236	mon1_1
308	mon1_1
329	mon1_1
295	mon1_1
288	mon1_1
373	mon1_1
470	mon1_1
237	mon1_1
476	mon1_1
352	mon1_1
301	mon1_1
259	mon1_1
299	mon1_1
325	mon1_1
418	mon1_1
353	mon1_1
276	mon1_1
305	mon1_1
242	mon1_1
431	mon1_1
591	mon1_1
367	mon1_1
306	mon1_1
187	mon1_1
194	mon1_1
261	mon1_1
262	mon1_1
259	mon1_1
167	mon1_1
187	mon1_1
405	mon1_1
289	mon1_1
208	mon1_1
401	mon1_1
417	mon1_1
228	mon1_1
474	mon1_1
297	mon1_1
325	mon1_1
301	mon1_1
414	mon1_1
407	mon1_1
318	mon1_1
396	mon1_1
300	mon1_1
448	mon1_1
237	mon1_1
448	mon1_1
203	mon1_1
340	mon1_1
291	mon1_1
475	mon1_1
334	mon1_1
271	mon1_1
412	mon1_1
303	mon1_1
441	mon1_1
391	mon1_1
331	mon1_1
382	mon1_1
137	mon1_1
335	mon1_1
173	mon1_1
423	mon1_1
340	mon1_1
241	mon1_1
306	mon1_1
275	mon1_1
331	mon1_1
171	mon1_1
178	mon1_1
490	mon1_1
267	mon1_1
352	mon1_1
53	mon1_1
168	mon1_1
267	mon1_1
260	mon1_1
369	mon1_1
259	mon1_1
253	mon1_1
354	mon1_1
424	mon1_1
269	mon1_1
88	mon1_1
354	mon1_1
211	mon1_1
462	mon1_1
457	mon1_1
443	mon1_1
270	mon1_1
257	mon1_1
277	mon1_1
325	mon1_1
166	mon1_1
367	mon1_1
119	mon1_1
358	mon1_1
371	mon1_1
304	mon1_1
381	mon1_1
373	mon1_1
263	mon1_1
269	mon1_1
447	mon1_1
596	mon1_1
280	mon1_1
408	mon1_1
291	mon1_1
414	mon1_1
317	mon1_1
190	mon1_1
339	mon1_1
406	mon1_1
292	mon1_1
341	mon1_1
125	mon1_1
226	mon1_1
257	mon1_1
424	mon1_1
421	mon1_1
257	mon1_1
271	mon1_1
273	mon1_1
378	mon1_1
398	mon1_1
182	mon1_1
403	mon1_1
854	mon1_1
192	mon1_1
209	mon1_1
302	mon1_1
256	mon1_1
273	mon1_1
287	mon1_1
242	mon1_1
280	mon1_1
162	mon1_1
325	mon1_1
399	mon1_1
373	mon1_1
330	mon1_1
140	mon1_1
323	mon1_1
156	mon1_1
128	mon1_1
408	mon1_1
263	mon1_1
242	mon1_1
442	mon1_1
303	mon1_1
321	mon1_1
325	mon1_1
635	mon1_1
312	mon1_1
319	mon1_1
358	mon1_1
265	mon1_1
193	mon1_1
247	mon1_1
124	mon1_1
407	mon1_1
306	mon1_1
295	mon1_1
138	mon1_1
403	mon1_1
308	mon1_1
255	mon1_1
317	mon1_1
430	mon1_1
257	mon1_1
359	mon1_1
147	mon1_1
224	mon1_1
236	mon1_1
460	mon1_1
313	mon1_1
259	mon1_1
338	mon1_1
110	mon1_1
436	mon1_1
259	mon1_1
237	mon1_1
546	mon1_1
412	mon1_1
382	mon1_1
1866	mon1_1
260	mon1_1
387	mon1_1
89	mon1_1
343	mon1_1
159	mon1_1
315	mon1_1
187	mon1_1
273	mon1_1
314	mon1_1
333	mon1_1
246	mon1_1
277	mon1_1
455	mon1_1
490	mon1_1
405	mon1_1
461	mon1_1
279	mon1_1
410	mon1_1
341	mon1_1
215	mon1_1
431	mon1_1
422	mon1_1
218	mon1_1
74	mon1_1
269	mon1_1
376	mon1_1
324	mon1_1
378	mon1_1
244	mon1_1
422	mon1_1
491	mon1_1
99	mon1_1
342	mon1_1
203	mon1_1
280	mon1_1
545	mon1_1
456	mon1_1
274	mon1_1
498	mon1_1
356	mon1_1
513	mon1_1
104	mon1_1
402	mon1_1
282	mon1_1
126	mon1_1
203	mon1_1
468	mon1_1
350	mon1_1
80	mon1_1
253	mon1_1
243	mon1_1
502	mon1_1
321	mon1_1
321	mon1_1
279	mon1_1
479	mon1_1
267	mon1_1
335	mon1_1
319	mon1_1
339	mon1_1
106	mon1_1
322	mon1_1
255	mon1_1
277	mon1_1
290	mon1_1
343	mon1_1
463	mon1_1
339	mon1_1
214	mon1_1
372	mon1_1
346	mon1_1
247	mon1_1
222	mon1_1
242	mon1_1
308	mon1_1
334	mon1_1
60	mon1_1
334	mon1_1
489	mon1_1
377	mon1_1
347	mon1_1
119	mon1_1
174	mon1_1
396	mon1_1
294	mon1_1
434	mon1_1
282	mon1_1
261	mon1_1
424	mon1_1
648	mon1_1
490	mon1_1
325	mon1_1
390	mon1_1
330	mon1_1
177	mon1_1
223	mon1_1
153	mon1_1
276	mon1_1
238	mon1_1
310	mon1_1
351	mon1_1
294	mon1_1
202	mon1_1
279	mon1_1
483	mon1_1
569	mon1_1
116	mon1_1
167	mon1_1
276	mon1_1
483	mon1_1
409	mon1_1
322	mon1_1
306	mon1_1
331	mon1_1
397	mon1_1
267	mon1_1
316	mon1_1
372	mon1_1
612	mon1_1
108	mon1_1
269	mon1_1
287	mon1_1
270	mon1_1
417	mon1_1
264	mon1_1
359	mon1_1
231	mon1_1
363	mon1_1
132	mon1_1
361	mon1_1
256	mon1_1
255	mon1_1
225	mon1_1
470	mon1_1
391	mon1_1
269	mon1_1
333	mon1_1
293	mon1_1
283	mon1_1
309	mon1_1
429	mon1_1
335	mon1_1
333	mon1_1
242	mon1_1
436	mon1_1
358	mon1_1
596	mon1_1
103	mon1_1
373	mon1_1
322	mon1_1
146	mon1_1
371	mon1_1
131	mon1_1
157	mon1_1
436	mon1_1
321	mon1_1
164	mon1_1
236	mon1_1
278	mon1_1
194	mon1_1
295	mon1_1
338	mon1_1
504	mon1_1
499	mon1_1
345	mon1_1
245	mon1_1
259	mon1_1
482	mon1_1
482	mon1_1
377	mon1_1
183	mon1_1
195	mon1_1
395	mon1_1
399	mon1_1
83	mon1_1
290	mon1_1
483	mon1_1
319	mon1_1
253	mon1_1
229	mon1_1
215	mon1_1
301	mon1_1
313	mon1_1
296	mon1_1
104	mon1_1
288	mon1_1
296	mon1_1
139	mon1_1
273	mon1_1
212	mon1_1
242	mon1_1
153	mon1_1
75	mon1_1
75	mon1_1
317	mon1_1
247	mon1_1
239	mon1_1
307	mon1_1
411	mon1_1
552	mon1_1
245	mon1_1
347	mon1_1
278	mon1_1
350	mon1_1
433	mon1_1
334	mon1_1
414	mon1_1
278	mon1_1
103	mon1_1
275	mon1_1
293	mon1_1
332	mon1_1
202	mon1_1
325	mon1_1
347	mon1_1
259	mon1_1
209	mon1_1
340	mon1_1
309	mon1_1
276	mon1_1
351	mon1_1
528	mon1_1
328	mon1_1
140	mon1_1
503	mon1_1
513	mon1_1
446	mon1_1
347	mon1_1
353	mon1_1
317	mon1_1
280	mon1_1
475	mon1_1
303	mon1_1
272	mon1_1
386	mon1_1
476	mon1_1
263	mon1_1
164	mon1_1
133	mon1_1
127	mon1_1
571	mon1_1
525	mon1_1
118	mon1_1
209	mon1_1
380	mon1_1
665	mon1_1
406	mon1_1
85	mon1_1
313	mon1_1
307	mon1_1
290	mon1_1
336	mon1_1
479	mon1_1
240	mon1_1
484	mon1_1
285	mon1_1
279	mon1_1
267	mon1_1
213	mon1_1
308	mon1_1
335	mon1_1
348	mon1_1
171	mon1_1
321	mon1_1
240	mon1_1
416	mon1_1
314	mon1_1
201	mon1_1
288	mon1_1
234	mon1_1
273	mon1_1
352	mon1_1
348	mon1_1
303	mon1_1
466	mon1_1
386	mon1_1
284	mon1_1
283	mon1_1
259	mon1_1
520	mon1_1
320	mon1_1
407	mon1_1
309	mon1_1
313	mon1_1
319	mon1_1
440	mon1_1
400	mon1_1
352	mon1_1
304	mon1_1
175	mon1_1
326	mon1_1
337	mon1_1
122	mon1_1
[truncated: 16,580 more rows]
